# Supplementary material for: Human umbilical cord-derived mesenchymal stem cells alleviate autoimmune hepatitis by inhibiting hepatic ferroptosis
Source: PLoS One. 2025 Dec 4;20(12):e0337060. doi: 10.1371/journal.pone.0337060 (PMC12677442; doi:10.1371/journal.pone.0337060)
Supplement: S3 File — (ZIP) [file pone.0337060.s005.zip]

Archive with 49 entries (46 files):
- Data/
- Data/Fe2+.xlsx
- Data/Glu.xlsx
- Data/GSSG,GSH.xlsx
- Data/Liver Function Indicators and Metabolomics Data.xlsx
- Data/MDA.xlsx
- Data/mRNA-COX2-FTH1-GPX4-SLC7A11.xlsx
- Data/MSC Flow Cytometric Characterization  Identification/
- Data/MSC Flow Cytometric Characterization  Identification/.DS_Store
- Data/MSC Flow Cytometric Characterization  Identification/20250811-MSC_Blank_1_A1.fcs
- Data/MSC Flow Cytometric Characterization  Identification/20250811-MSC_CD105_4_A4.fcs
- Data/MSC Flow Cytometric Characterization  Identification/20250811-MSC_CD11b_5_A5.fcs
- Data/MSC Flow Cytometric Characterization  Identification/20250811-MSC_CD19_6_A6.fcs
- Data/MSC Flow Cytometric Characterization  Identification/20250811-MSC_CD34_7_A7.fcs
- Data/MSC Flow Cytometric Characterization  Identification/20250811-MSC_CD45_8_A8.fcs
- Data/MSC Flow Cytometric Characterization  Identification/20250811-MSC_CD73_2_A2.fcs
- Data/MSC Flow Cytometric Characterization  Identification/20250811-MSC_CD90_3_A3.fcs
- Data/MSC Flow Cytometric Characterization  Identification/20250811-MSC_HLA-DR_9_B1.fcs
- Data/MSC Flow Cytometric Characterization  Identification/Figure/
- Data/MSC Flow Cytometric Characterization  Identification/Figure/.DS_Store
- Data/MSC Flow Cytometric Characterization  Identification/Figure/20250811-MSC-Blank-Plot2.jpg
- Data/MSC Flow Cytometric Characterization  Identification/Figure/20250811-MSC-Blank-Plot3.jpg
- Data/MSC Flow Cytometric Characterization  Identification/Figure/20250811-MSC-Blank-Plot4.jpg
- Data/MSC Flow Cytometric Characterization  Identification/Figure/20250811-MSC-CD105-Plot2.jpg
- Data/MSC Flow Cytometric Characterization  Identification/Figure/20250811-MSC-CD105-Plot3.jpg
- Data/MSC Flow Cytometric Characterization  Identification/Figure/20250811-MSC-CD105-Plot4.jpg
- Data/MSC Flow Cytometric Characterization  Identification/Figure/20250811-MSC-CD11b-Plot2.jpg
- Data/MSC Flow Cytometric Characterization  Identification/Figure/20250811-MSC-CD11b-Plot3.jpg
- Data/MSC Flow Cytometric Characterization  Identification/Figure/20250811-MSC-CD19-Plot2.jpg
- Data/MSC Flow Cytometric Characterization  Identification/Figure/20250811-MSC-CD19-Plot3.jpg
- Data/MSC Flow Cytometric Characterization  Identification/Figure/20250811-MSC-CD19-Plot4.jpg
- Data/MSC Flow Cytometric Characterization  Identification/Figure/20250811-MSC-CD34-Plot2.jpg
- Data/MSC Flow Cytometric Characterization  Identification/Figure/20250811-MSC-CD34-Plot3.jpg
- Data/MSC Flow Cytometric Characterization  Identification/Figure/20250811-MSC-CD34-Plot4.jpg
- Data/MSC Flow Cytometric Characterization  Identification/Figure/20250811-MSC-CD45-Plot2.jpg
- Data/MSC Flow Cytometric Characterization  Identification/Figure/20250811-MSC-CD45-Plot3.jpg
- Data/MSC Flow Cytometric Characterization  Identification/Figure/20250811-MSC-CD45-Plot4.jpg
- Data/MSC Flow Cytometric Characterization  Identification/Figure/20250811-MSC-CD73-Plot2.jpg
- Data/MSC Flow Cytometric Characterization  Identification/Figure/20250811-MSC-CD73-Plot3.jpg
- Data/MSC Flow Cytometric Characterization  Identification/Figure/20250811-MSC-CD73-Plot4.jpg
- Data/MSC Flow Cytometric Characterization  Identification/Figure/20250811-MSC-CD90-Plot2.jpg
- Data/MSC Flow Cytometric Characterization  Identification/Figure/20250811-MSC-CD90-Plot3.jpg
- Data/MSC Flow Cytometric Characterization  Identification/Figure/20250811-MSC-CD90-Plot4.jpg
- Data/MSC Flow Cytometric Characterization  Identification/Figure/20250811-MSC-HLA-DR-Plot2.jpg
- Data/MSC Flow Cytometric Characterization  Identification/Figure/20250811-MSC-HLA-DR-Plot3.jpg
- Data/MSC Flow Cytometric Characterization  Identification/Figure/20250811-MSC-HLA-DR-Plot4.jpg
- Data/MSC_Report.pdf
- Data/PCR.xlsx
- Data/western blot.xlsx
