# Supplementary material for: Human umbilical cord-derived mesenchymal stem cells alleviate autoimmune hepatitis by inhibiting hepatic ferroptosis
Source: PLoS One. 2025 Dec 4;20(12):e0337060. doi: 10.1371/journal.pone.0337060 (PMC12677442; doi:10.1371/journal.pone.0337060)
Supplement: S3 File — (ZIP) [file pone.0337060.s005.zip › Data/Fe2+.xlsx]

## Sheet: Sheet1
Concentration（nmol/mL）	OD		Mean	Background Subtracted
0	0.041	0.0451	0.04305	0
0.78125	0.0557	0.0566	0.05615	0.0131
1.5625	0.0715	0.0793	0.0754	0.03235
3.125	0.0793	0.0759	0.0776	0.03455
6.25	0.146	0.1455	0.14575	0.1027
12.5	0.1755	0.1788	0.17715	0.1341
25	0.3425	0.3421	0.3423	0.29925
50	0.6344	0.6735	0.65395	0.6109
Group	Sample	Protein（mg/mL）	OD	Background Subtracted	Fe2+（nmol/mL）	Fe2+（nmol/mgprot）	mean
NC	1	1.60217	0.1173	0.0763	6.00833	3.75011	3.89748
			0.1222	0.0812	6.41667	4.00498
			0.1209	0.0799	6.30833	3.93736
	2	2.09195	0.1277	0.0867	6.875	3.2864	3.27976
			0.1279	0.0869	6.89167	3.29437
			0.127	0.086	6.81667	3.25852
	3	1.3156	0.1124	0.0714	5.6	4.25661	4.11725
			0.1133	0.0723	5.675	4.31362
			0.1049	0.0639	4.975	3.78154
	4	1.74861	0.1077	0.0667	5.20833	2.97855	2.97537
			0.1103	0.0693	5.425	3.10246
			0.1049	0.0639	4.975	2.84511
	5	1.34015	0.1029	0.0619	4.80833	3.58791	3.34955
			0.095	0.054	4.15	3.09667
			0.0993	0.0583	4.50833	3.36406
	6	1.37807	0.092	0.051	3.9	2.83005	2.70104
			0.0935	0.0525	4.025	2.92076
			0.0841	0.0431	3.24167	2.35233
MSC	1	1.28201	0.0762	0.0352	2.58333	2.01506	2.29674
			0.0834	0.0424	3.18333	2.48308
			0.082	0.041	3.06667	2.39207
	2	1.54183	0.1027	0.0617	4.79167	3.10777	3.142
			0.1024	0.0614	4.76667	3.09156
			0.1049	0.0639	4.975	3.22668
	3	1.65826	0.1415	0.1005	8.025	4.83942	4.79922
			0.141	0.1	7.98333	4.81429
			0.1396	0.0986	7.86667	4.74394
	4	1.35185	0.1127	0.0717	5.625	4.16096	3.58973
			0.1007	0.0597	4.625	3.42124
			0.0969	0.0559	4.30833	3.18699
	5	2.04666	0.1092	0.0682	5.33333	2.60587	2.69816
			0.1057	0.0647	5.04167	2.46336
			0.1195	0.0785	6.19167	3.02525
	6	1.34623	0.0989	0.0579	4.475	3.32411	3.8936
			0.1013	0.0603	4.675	3.47267
			0.1241	0.0831	6.575	4.88402
ConA	1	1.29789	0.208	0.167	13.5667	10.4528	10.6176
			0.2109	0.1699	13.8083	10.639
			0.2128	0.1718	13.9667	10.761
	2	2.27996	0.3329	0.2919	23.975	10.5155	9.6432
			0.3171	0.2761	22.6583	9.93804
			0.2771	0.2361	19.325	8.47602
	3	1.26423	0.1548	0.1138	9.13333	7.22442	7.25958
			0.1558	0.1148	9.21667	7.29034
			0.1554	0.1144	9.18333	7.26397
	4	1.13907	0.1658	0.1248	10.05	8.823	8.72545
			0.1584	0.1174	9.43333	8.28162
			0.1692	0.1282	10.3333	9.07174
	5	2.01596	0.2338	0.1928	15.7167	7.79613	7.72861
			0.2301	0.1891	15.4083	7.64318
			0.2326	0.1916	15.6167	7.74652
	6	1.24303	0.1906	0.1496	12.1167	9.74771	9.53318
			0.1837	0.1427	11.5417	9.28513
			0.1879	0.1469	11.8917	9.5667
ConA+MSC	1	1.27137	0.1519	0.1109	8.89167	6.99375	6.89543
			0.1494	0.1084	8.68333	6.82989
			0.1499	0.1089	8.725	6.86266
	2	1.28338	0.1615	0.1205	9.69167	7.55167	7.72483
			0.1647	0.1237	9.95833	7.75946
			0.1663	0.1253	10.0917	7.86335
	3	2.01831	0.1542	0.1132	9.08333	4.50045	4.60918
			0.1531	0.1121	8.99167	4.45504
			0.1632	0.1222	9.83333	4.87205
	4	1.4954	0.1823	0.1413	11.425	7.64008	7.38374
			0.1732	0.1322	10.6667	7.13297
			0.1776	0.1366	11.0333	7.37817
	5	2.02303	0.2521	0.2111	17.2417	8.52271	8.29615
			0.2373	0.1963	16.0083	7.91306
			0.2504	0.2094	17.1	8.45268
	6	1.90607	0.1713	0.1303	10.5083	5.51308	6.03335
			0.1992	0.1582	12.8333	6.73287
			0.1791	0.1381	11.1583	5.8541
