# Supplementary material for: Human umbilical cord-derived mesenchymal stem cells alleviate autoimmune hepatitis by inhibiting hepatic ferroptosis
Source: PLoS One. 2025 Dec 4;20(12):e0337060. doi: 10.1371/journal.pone.0337060 (PMC12677442; doi:10.1371/journal.pone.0337060)
Supplement: S3 File — (ZIP) [file pone.0337060.s005.zip › Data/Glu.xlsx]

## Sheet: Sheet1
Concentration（mmol/L）	OD		Mean	Background Subtracted	Tissue Wet Weight(g)	0.1
0	0.0992	0.0984	0.0988	0	Sample Homogenate Volume(mL)	0.9
0.1	0.2491	0.2443	0.2467	0.1479
0.2	0.4273	0.4281	0.4277	0.3289
0.3	0.6042	0.6047	0.60445	0.50565
0.5	0.9504	0.9567	0.95355	0.85475
0.6	1.1271	1.1401	1.1336	1.0348
0.7	1.2595	1.2561	1.2578	1.159
0.8	1.4564	1.4392	1.4478	1.349
Group	Sample	OD	Background Subtracted	Glu(mmol/L)	Glu(mmol/kg wet weight)	mean
NC	1	0.1448	0.046	0.0310881	0.279793	0.212671
		0.1152	0.0164	0.0136599	0.122939
		0.1364	0.0376	0.0261423	0.23528
	2	0.1656	0.0668	0.0433349	0.390014	0.367758
		0.1624	0.0636	0.0414508	0.373057
		0.1562	0.0574	0.0378003	0.340203
	3	0.1031	0.0043	0.00653556	0.0588201	0.0621762
		0.1044	0.0056	0.00730099	0.0657089
		0.1037	0.0049	0.00688884	0.0619995
	4	0.1035	0.0047	0.00677108	0.0609397	0.0803698
		0.1123	0.0135	0.0119524	0.107572
		0.1057	0.0069	0.00806642	0.0725977
	5	0.1283	0.0295	0.0213731	0.192358	0.186352
		0.1243	0.0255	0.0190179	0.171161
		0.1289	0.0301	0.0217263	0.195537
	6	0.1344	0.0356	0.0249647	0.224682	0.264072
		0.1489	0.0501	0.0335021	0.301519
		0.1422	0.0434	0.0295572	0.266015
MSC	1	0.1479	0.0491	0.0329133	0.29622	0.31565
		0.1467	0.0479	0.0322068	0.289861
		0.1601	0.0613	0.0400966	0.360869
	2	0.1375	0.0387	0.0267899	0.241109	0.244465
		0.1388	0.04	0.0275553	0.247998
		0.1381	0.0393	0.0271432	0.244289
	3	0.1146	0.0158	0.0133066	0.11976	0.122586
		0.1102	0.0114	0.010716	0.0964437
		0.1206	0.0218	0.0168394	0.151554
	4	0.1095	0.0107	0.0103038	0.0927343	0.0985634
		0.1098	0.011	0.0104805	0.0943241
		0.1125	0.0137	0.0120702	0.108632
	5	0.1438	0.045	0.0304993	0.274494	0.250824
		0.1333	0.0345	0.024317	0.218853
		0.1409	0.0421	0.0287918	0.259126
	6	0.1246	0.0258	0.0191945	0.172751	0.147492
		0.1207	0.0219	0.0168983	0.152084
		0.1142	0.0154	0.0130711	0.11764
ConA	1	0.3561	0.2573	0.155499	1.39949	1.39472
		0.3596	0.2608	0.15756	1.41804
		0.3499	0.2511	0.151849	1.36664
	2	0.3588	0.26	0.157089	1.4138	1.41292
		0.3602	0.2614	0.157913	1.42122
		0.3569	0.2581	0.15597	1.40373
	3	0.4279	0.3291	0.197774	1.77997	1.77184
		0.4223	0.3235	0.194477	1.75029
		0.4289	0.3301	0.198363	1.78527
	4	0.3448	0.246	0.148846	1.33961	1.27249
		0.3152	0.2164	0.131418	1.18276
		0.3364	0.2376	0.1439	1.2951
	5	0.3806	0.2818	0.169925	1.52932	1.52261
		0.3763	0.2775	0.167393	1.50654
		0.3811	0.2823	0.170219	1.53197
	6	0.3251	0.2263	0.137247	1.23522	1.24105
		0.3254	0.2266	0.137423	1.23681
		0.3281	0.2293	0.139013	1.25112
ConA+MSC	1	0.2988	0.2	0.121762	1.09585	1.08225
		0.2933	0.1945	0.118523	1.06671
		0.2966	0.1978	0.120466	1.0842
	2	0.2998	0.201	0.12235	1.10115	1.09656
		0.2989	0.2001	0.121821	1.09638
		0.2981	0.1993	0.12135	1.09215
	3	0.3522	0.2534	0.153203	1.37883	1.37936
		0.3518	0.253	0.152967	1.37671
		0.3529	0.2541	0.153615	1.38254
	4	0.2728	0.174	0.106453	0.958078	0.960198
		0.2731	0.1743	0.10663	0.959668
		0.2737	0.1749	0.106983	0.962847
	5	0.2934	0.1946	0.118582	1.06724	1.05629
		0.2907	0.1919	0.116992	1.05293
		0.2899	0.1911	0.116521	1.04869
	6	0.2334	0.1346	0.0832548	0.749293	0.73269
		0.2279	0.1291	0.0800165	0.720148
		0.2295	0.1307	0.0809585	0.728627
