# Supplementary material for: Human umbilical cord-derived mesenchymal stem cells alleviate autoimmune hepatitis by inhibiting hepatic ferroptosis
Source: PLoS One. 2025 Dec 4;20(12):e0337060. doi: 10.1371/journal.pone.0337060 (PMC12677442; doi:10.1371/journal.pone.0337060)
Supplement: S3 File — (ZIP) [file pone.0337060.s005.zip › Data/GSSG,GSH.xlsx]

## Sheet: Sheet1
	μmol/L	GSSG		Mean	Background Subtracted		GSSG									GSSG										GSH		ratio
	0	0.0889	0.1025	0.0957	0		Group	Sample	Protein（mg/mL）	dilution factor	OD	Background Subtracted	μmol/L	nmol/mgprot	mean	Group	Sample	Protein（mg/mL）	dilution factor	OD	Background Subtracted	μmol/L	nmol/mgprot	Group	Sample	nmol/mgprot	mean		mean
	0.5	0.157	0.161	0.159	0.0633		NC	1	1.60217	10	0.126	0.0136	1.23408	3.08103	3.08103	NC	1	1.60217	10	0.1926	0.0969	4.04873	10.1081	NC	1	14.0542	15.2709	4.56152	4.96227
	1	0.2806	0.2949	0.28775	0.19205					10	0.1257	0.0133	1.2047	3.00767					10	0.1978	0.1021	4.53608	11.3248			16.6343		5.53063
	2	0.42	0.4218	0.4209	0.3252					10	0.1263	0.0139	1.26347	3.15438					10	0.1952	0.0995	4.29241	10.7165			15.1242		4.79465
	5	0.7082	0.6971	0.70265	0.60695			2	2.09195	10	0.1199	0.0075	0.636631	1.58942	1.49161		2	2.09195	10	0.205	0.1093	5.21087	9.96365		2	16.7485	14.5667	10.5375	9.75708
	10	1.2589	1.1928	1.22585	1.13015					10	0.119	0.0066	0.548482	1.36934					10	0.1948	0.0991	4.25492	8.13579			13.5329		9.88275
	15	1.7561	1.7018	1.72895	1.63325					10	0.1196	0.0072	0.607248	1.51606					10	0.1953	0.0996	4.30178	8.22539			13.4187		8.85101
								3	1.3156	10	0.1167	0.0043	0.323213	0.806935	1.57312		3	1.3156	10	0.1904	0.0947	3.84255	11.683		3	21.7522	17.9022	26.9565	14.4354
										10	0.1215	0.0091	0.79334	1.98066					10	0.1827	0.087	3.1209	9.48889			15.0165		7.58155
	μmol/L	GSSG		Mean	Background Subtracted					10	0.1213	0.0089	0.773751	1.93175					10	0.1859	0.0902	3.42081	10.4007			16.938		8.76818
	0	0.1071	0.1177	0.1124	0			4	1.74861	10	0.1211	0.0087	0.754163	1.88285	1.85025		4	1.74861	10	0.2034	0.1077	5.06092	11.577		4	19.3883	18.1529	10.2973	9.8107
	0.5	0.1693	0.165	0.16715	0.05475					10	0.1208	0.0084	0.72478	1.80949					10	0.2001	0.1044	4.75164	10.8695			18.12		10.0139
	1	0.1869	0.1859	0.1864	0.074					10	0.121	0.0086	0.744368	1.8584					10	0.1976	0.1019	4.51734	10.3335			16.9503		9.12092
	2	0.3275	0.342	0.33475	0.22235			5	1.34015	10	0.1182	0.0058	0.470127	1.17372	1.29599		5	1.34015	10	0.1843	0.0886	3.27085	9.76267		5	17.1779	17.3996	14.6354	13.4973
	5	0.6376	0.6205	0.62905	0.51665					10	0.1187	0.0063	0.519099	1.29599					10	0.1853	0.0896	3.36457	10.0424			17.4928		13.4977
	10	1.1701	1.1418	1.15595	1.04355					10	0.1192	0.0068	0.568071	1.41825					10	0.1858	0.0901	3.41143	10.1823			17.528		12.3589
	15	1.6379	1.6193	1.6286	1.5162			6	1.37807	10	0.122	0.0096	0.842311	2.10292	2.34745		6	1.37807	10	0.1813	0.0856	2.98969	8.67792		6	13.15	13.1143	6.2532	5.63376
										10	0.1238	0.0114	1.01861	2.54307					10	0.1803	0.0846	2.89597	8.40588			11.7256		4.61082
										10	0.1232	0.0108	0.959843	2.39635					10	0.1848	0.0891	3.31771	9.63004			14.4674		6.03725
							MSC	1	1.28201	10	0.1188	0.0064	0.528893	1.32044	1.72798	CAR-M	1	1.28201	10	0.1655	0.0698	1.5089	4.70792	CAR-M	1	6.77496	12.9389	5.13084	7.61157
										10	0.1201	0.0077	0.656219	1.63832					10	0.1901	0.0944	3.81443	11.9014			20.5261		12.5288
										10	0.1225	0.0101	0.891283	2.22518					10	0.1767	0.081	2.55858	7.983			11.5156		5.17513
								2	1.54183	10	0.1183	0.0059	0.479922	1.19818	1.08406		2	1.54183	10	0.1815	0.0858	3.00843	7.80482		2	13.2133	14.333	11.0278	13.586
										10	0.1168	0.0044	0.333007	0.831388					10	0.1815	0.0858	3.00843	7.80482			13.9469		16.7754
										10	0.1184	0.006	0.489716	1.22263					10	0.187	0.0913	3.5239	9.14209			15.8389		12.9548
								3	1.65826	10	0.1227	0.0103	0.910872	2.27409	2.4045		3	1.65826	10	0.185	0.0893	3.33646	8.65581		3	12.7634	18.9702	5.61255	7.83217
										10	0.1236	0.0112	0.999021	2.49416					10	0.2033	0.1076	5.05155	13.1053			21.2222		8.50876
										10	0.1234	0.011	0.979432	2.44526					10	0.2066	0.1109	5.36082	13.9077			22.9248		9.3752
								4	1.35185	10	0.1144	0.002	0.0979432	0.244526	0.603164		4	1.35185	10	0.1583	0.0626	0.834114	2.16395		4	3.83885	12.2475	15.6992	19.3172
										10	0.1162	0.0038	0.274241	0.684672					10	0.1831	0.0874	3.15839	8.19384			15.0183		21.9351
										10	0.117	0.0046	0.352595	0.880293					10	0.1898	0.0941	3.78632	9.82289			17.8852		20.3173
								5	2.04666	10	0.119	0.0066	0.548482	1.36934	1.4101		5	2.04666	10	0.193	0.0973	4.08622	10.6009		5	18.4632	16.8418	13.4832	11.3811
										10	0.1204	0.008	0.685602	1.71168					10	0.2085	0.1128	5.53889	14.3696			25.3159		14.7901
										10	0.1181	0.0057	0.460333	1.14927					10	0.168	0.0723	1.74321	4.52242			6.74629		5.87006
								6	1.34623	10	0.1232	0.0108	0.959843	2.39635	2.76314		6	1.34623	10	0.1946	0.0989	4.23618	10.99		6	17.1872	16.5995	7.17224	6.36437
										10	0.1225	0.0101	0.891283	2.22518					10	0.1938	0.0981	4.1612	10.7955			17.1405		7.70297
										10	0.1284	0.016	1.46915	3.66789					10	0.1963	0.1006	4.3955	11.4033			15.4708		4.21791
							ConA	1	1.29789	10	0.1364	0.024	2.25269	5.62409	5.87677	ConA	1	1.29789	10	0.1812	0.0855	2.98032	7.73188	ConA	1	4.21557	3.54812	0.749555	0.600272
										10	0.1396	0.0272	2.56611	6.40658					10	0.1846	0.0889	3.29897	8.55856			4.30396		0.671803
										10	0.1363	0.0239	2.2429	5.59964					10	0.1768	0.0811	2.56795	6.66206			2.12483		0.379459
								2	2.27996	10	0.1369	0.0245	2.30167	5.74636	6.30062		2	2.27996	10	0.1897	0.094	3.77694	9.79857		2	8.10443	5.50465	1.41036	0.897654
										10	0.1406	0.0282	2.66405	6.6511					10	0.183	0.0873	3.14902	8.16953			3.03686		0.456594
										10	0.14	0.0276	2.60529	6.50439					10	0.1872	0.0915	3.54264	9.19072			5.37267		0.826007
								3	1.26423	10	0.1415	0.0291	2.7522	6.87118	7.35208		3	1.26423	10	0.189	0.0933	3.71134	9.62838		3	5.5144	4.19599	0.802541	0.577269
										10	0.1437	0.0313	2.96768	7.40913					10	0.1862	0.0905	3.44892	8.94758			3.0769		0.415284
										10	0.1452	0.0328	3.11459	7.77592					10	0.1896	0.0939	3.76757	9.77426			3.99668		0.513981
								4	1.13907	10	0.1431	0.0307	2.90891	7.26242	7.15646		4	1.13907	10	0.1844	0.0887	3.28022	8.50993		4	2.49502	1.41019	0.343552	0.19601
										10	0.1425	0.0301	2.85015	7.1157					10	0.1798	0.0841	2.84911	7.39148			0.551557		0.0775127
										10	0.1424	0.03	2.84035	7.09125					10	0.181	0.0853	2.96157	7.68325			1.184		0.166966
								5	2.01596	10	0.1392	0.0268	2.52693	6.30877	6.62665		5	2.01596	10	0.183	0.0873	3.14902	8.16953		5	3.72153	4.86879	0.589898	0.73079
										10	0.1408	0.0284	2.68364	6.70001					10	0.1871	0.0914	3.53327	9.16641			4.9328		0.736238
										10	0.1415	0.0291	2.7522	6.87118					10	0.1899	0.0942	3.79569	9.8472			5.95205		0.866235
								6	1.24303	10	0.1382	0.0258	2.42899	6.06424	6.07239		6	1.24303	10	0.1858	0.0901	3.41143	8.85032		6	5.57217	4.43742	0.918857	0.731652
										10	0.1393	0.0269	2.53673	6.33322					10	0.1834	0.0877	3.1865	8.26679			3.86714		0.610611
										10	0.1372	0.0248	2.33105	5.81971					10	0.1813	0.0856	2.98969	7.75619			3.87295		0.665488
							ConA+MSC	1	1.27137	10	0.1349	0.0225	2.10578	5.25731	5.04538	T-WT-M	1	1.27137	10	0.1901	0.0944	3.81443	9.89583	T-WT-M	1	9.27705	9.34429	1.7646	1.85545
										10	0.1343	0.0219	2.04701	5.11059					10	0.1897	0.094	3.77694	9.79857			9.37597		1.83462
										10	0.1329	0.0205	1.90989	4.76825					10	0.1883	0.0926	3.64574	9.45818			9.37985		1.96715
								2	1.28338	10	0.1303	0.0179	1.65524	4.13249	4.2629		2	1.28338	10	0.1848	0.0891	3.31771	8.60718		2	8.94939	10.0502	2.16562	2.35773
										10	0.1315	0.0191	1.77277	4.42592					10	0.1881	0.0924	3.62699	9.40955			9.96726		2.25202
										10	0.1307	0.0183	1.69442	4.2303					10	0.1899	0.0942	3.79569	9.8472			11.2338		2.65556
								3	2.01831	10	0.1328	0.0204	1.9001	4.7438	4.7601		3	2.01831	10	0.1786	0.0829	2.73664	7.09971		3	4.71182	6.85127	0.993258	1.45826
										10	0.1347	0.0223	2.08619	5.2084					10	0.1855	0.0898	3.38332	8.77738			7.13796		1.37047
										10	0.1311	0.0187	1.73359	4.32811					10	0.1851	0.0894	3.34583	8.68013			8.70404		2.01105
								4	1.4954	10	0.1391	0.0267	2.51714	6.28431	6.1702		4	1.4954	10	0.195	0.0993	4.27366	11.0872		4	9.60581	7.41884	1.52854	1.1993
										10	0.1382	0.0258	2.42899	6.06424					10	0.1872	0.0915	3.54264	9.19072			6.25296		1.03112
										10	0.1386	0.0262	2.46817	6.16205					10	0.1879	0.0922	3.60825	9.36092			6.39774		1.03825
								5	2.02303	10	0.1304	0.018	1.66503	4.15694	4.70305		5	2.02303	10	0.1878	0.0921	3.59888	9.33661		5	10.3593	8.65116	2.49206	1.94391
										10	0.1363	0.0239	2.2429	5.59964					10	0.1822	0.0865	3.07404	7.97502			4.75075		0.848403
										10	0.1312	0.0188	1.74339	4.35256					10	0.1896	0.0939	3.76757	9.77426			10.8434		2.49127
								6	1.90607	10	0.1356	0.0232	2.17434	5.42847	4.18139		6	1.90607	10	0.1816	0.0859	3.01781	7.82913		6	4.80132	7.73314	0.88447	2.04369
										10	0.1288	0.0164	1.50833	3.7657					10	0.1802	0.0845	2.8866	7.48874			7.44608		1.97734
										10	0.1271	0.0147	1.34182	3.35					10	0.1857	0.09	3.40206	8.82601			10.952		3.26925
