# Supplementary material for: Human umbilical cord-derived mesenchymal stem cells alleviate autoimmune hepatitis by inhibiting hepatic ferroptosis
Source: PLoS One. 2025 Dec 4;20(12):e0337060. doi: 10.1371/journal.pone.0337060 (PMC12677442; doi:10.1371/journal.pone.0337060)
Supplement: S3 File — (ZIP) [file pone.0337060.s005.zip › Data/Liver Function Indicators and Metabolomics Data.xlsx]

## Sheet: Figure 1
Figure 1A						Figure 1C (ALP (U/L))					Figure 1D (ALT (U/L))					Figure 1E (AST (U/L))					Figure 1F (TBIL (μmol/L))					Figure 1G (DBIL (μmol/L))					Figure 1H (IBIL (μmol/L))					Figure 1I (TBA (μmol/L))
Group Survial rate (%) Time (hours)	NC	MSC	ConA	ConA+MSC		NC	MSC	ConA	ConA+MSC		NC	MSC	ConA	ConA+MSC		NC	MSC	ConA	ConA+MSC		NC	MSC	ConA	ConA+MSC		NC	MSC	ConA	ConA+MSC		NC	MSC	ConA	ConA+MSC		NC	MSC	ConA	ConA+MSC
7			0.9			135.714	144.8	264.714	176.414		40.44	45.5	2590.63	920.33		93.36	100.44	2654.13	832.97		1.05	1.12	7.04	2.25		0.59	0.72	3.3	1.5		0.36	0.4	3.74	0.75		43.17	29.78	106.83	65.38
9			0.8			164.471	145.243	262.914	168.729		41.78	46.52	2395	1099.63		91.18	99.32	2542.9	986.47		1.15	1.2	7.06	2.52		0.5	0.78	3.43	1.8		0.65	0.42	3.63	0.72		40.55	37.82	120.78	74.19
11			0.6			164.529	144.357	269.271	164.743		41.1	45.06	2515.27	1155.8		93.42	99.86	2571.83	1034.13		1.26	1.08	7.07	2.37		0.81	0.66	3.28	1.47		0.45	0.42	3.79	0.9		37.92	47.32	114.9	66.82
16			0.2			136.671	142.986	262.643	166.943		41.82	43.76	2437.57	1099.6		92.4	98.36	2542.37	989.57		1.22	1.02	7.23	2.54		0.54	0.56	3.36	1.3		0.68	0.86	3.87	1.24		26.44	41.09	131.83	57.09
18			0			158.814	144.957	262.871	146.929		40.72	45.18	2541.03	1036.37		90.98	97.24	2586.83	941.47		1.07	1	7.25	2.64		0.53	0.4	3.32	1.3		0.54	0.2	3.93	1.34		42.35	30	142.75	70.4
24	1	1	0	1		164.2	143.971	263.771	165.786		41.5	44.3	2443.87	1045.43		91.44	94.3	2531.1	944.07		1.17	1.1	7.16	2.48		0.55	0.74	3.37	2		0.62	0.36	3.79	0.48		36.02	21.72	130.49	61.41

## Sheet: Figure 3-4
Alignment ID	Metabolite name	Rt(min)	Expreiment Mz	Adduct type	Formula	Ontology	Inchikey	SMILES	KEGGID	CID	HMDBID	Superclass	Class	MSC1	MSC2	MSC3	NC1	NC2	NC3	ConA1	ConA2	ConA3	ConA_MSC1	ConA_MSC2	ConA_MSC3	QC1	QC2	QC3
NEG1000	Salicylic acid	6.758	137.021	[M-H]-	C7H6O3	Hydroxybenzoic acid derivatives	YGSDEFSMJLZEOE-UHFFFAOYSA-N	C1=CC=C(C(=C1)C(=O)O)O	C00805	---	HMDB0001895	Benzenoids	Benzene and substituted derivatives	5.11207e+07	4.05409e+07	5.74455e+07	4.43367e+07	5.4415e+07	6.38644e+07	5.20437e+07	4.08846e+07	1.41202e+07	2.03893e+07	3.7938e+07	5.58954e+07	4.94388e+07	4.95113e+07	3.87281e+07
NEG10173	Tetraorcinol A	6.86	441.171	[M-H]-	C28H26O5	---	---	Cc1cc(O)cc(Oc2cc(C)cc(Oc3cc(C)cc(Oc4cc(C)cc(O)c4)c3)c2)c1	---	53494874	---	---	---	8.99866e+06	9.96271e+06	1.02262e+07	1.80298e+07	2.06578e+07	1.52269e+07	9.29163e+06	9.41395e+06	762888	8.09846e+06	1.38915e+07	1.6776e+07	9.11599e+06	9.88554e+06	9.27171e+06
NEG10181	Dendronpholide M	9.619	441.248	[M-H]-	C23H38O8	---	XSLKTOZEKJVWIJ-FRNFFIIHSA-N	CC(=O)OC1CCC(C(CC(CCC(C2CCC1(O2)C)(C)O)C(=C)C(=O)OC)O)(C)O	---	---	---	Lipids and lipid-like molecules	Prenol lipids	1.57639e+07	6.21871e+06	2.31742e+07	1.04752e+07	1.5158e+07	6.08465e+06	2.35877e+07	1.44021e+07	2.37019e+07	7.86007e+06	1.51217e+07	1.14194e+07	1.39034e+07	1.52807e+07	1.60089e+07
NEG10242	Triophaxanthin	10.434	443.297	[M-H]-	C31H40O2	---	---	CC(=O)C(C)=CC=CC(C)=CC=CC=C(C)C=CC=C(C)C#CC1=C(C)CC(O)CC1(C)C	---	---	---	---	---	824078	1.1061e+06	1.07934e+06	1.46568e+06	1.19206e+06	935508	3.80155e+06	3.59056e+06	6.3753e+06	2.46306e+06	2.04256e+06	1.5686e+06	2.553e+06	3.0704e+06	1.88608e+06
NEG10252	Tritosulfuron	6.134	444.021	[M-H]-	C13H9F6N5O4S	S-triazinyl-2-sulfonylureas	KVEQCVKVIFQSGC-UHFFFAOYSA-N	COC1=NC(=NC(N1)=NC(O)=NS(=O)(=O)C1=CC=CC=C1C(F)(F)F)C(F)(F)F	---	11657899	---	Organic nitrogen compounds	Organonitrogen compounds	4.33989e+06	4.09393e+06	1.68637e+07	1.9772e+07	1.66918e+07	2.26599e+07	7.78134e+06	3.83112e+07	2.09935e+07	1.6266e+07	9.1748e+06	6.33521e+07	1.21432e+07	8.59687e+06	2.72455e+07
NEG10263	tetrahydrofolic acid	4.988	444.159	[M-H]-	C19H23N7O6	---	---	N=c1nc(O)c2c([nH]1)NCC(CNc1ccc(C(=O)NC(CCC(=O)O)C(=O)O)cc1)N2	C00101	135402046	HMDB0001846	---	---	2.51092e+06	1.02169e+07	1.07047e+07	5.78143e+06	4.00201e+06	7.67928e+06	3.81804e+06	1.41252e+06	3.31576e+06	5.19069e+06	7.5838e+06	1.16897e+06	3.74733e+06	3.5733e+06	4.07653e+06
NEG10290	Baicalin	6.401	445.073	[M-H]-	C21H18O11	Flavonoid O-glycosides	IKIIZLYTISPENI-UHFFFAOYSA-N	C1=CC=C(C=C1)C2=CC(=O)C3=C(C(=C(C=C3O2)O[C@H]4[C@@H]([C@H]([C@@H]([C@H](O4)C(=O)O)O)O)O)O)O	C10025	64982	HMDB0041832	Phenylpropanoids and polyketides	Flavonoids	1.40105e+07	9.45017e+06	1.92881e+07	6.84092e+06	5.90437e+06	6.35756e+06	1.55652e+06	6.15252e+06	3.2259e+06	5.06229e+06	7.93709e+06	1.36852e+07	6.81917e+06	7.23357e+06	6.53761e+06
NEG10293	Isoprunetin 7-O-glucoside	4.829	445.115	[M-H]-	C22H22O10	Isoflavonoid O-glycosides	KSVVGBSBNPMXJF-RECXWPGBSA-N	O=C1C(=COC2=CC(OC3OC(CO)C(O)C(O)C3O)=CC(OC)=C12)C=4C=CC(O)=CC4	---	189922	---	Phenylpropanoids and polyketides	Isoflavonoids	6.7667e+06	1.45645e+07	7791121	4.80547e+06	6.35326e+06	8.00407e+06	5.17211e+06	2.33804e+06	2.36853e+06	7.16507e+06	7.81569e+06	1.37618e+06	5.58503e+06	6.2092e+06	5.29405e+06
NEG10353	5-Hydroxy-3,6,7,8,3',4',5'-heptamethoxyflavone	8.286	447.128	[M-H]-	C22H24O10	---	---	COc1cc(-c2oc3c(OC)c(OC)c(OC)c(O)c3c(=O)c2OC)cc(OC)c1OC	---	44260077	---	Phenylpropanoids and polyketides	Flavonoids	2.74022e+07	2.52647e+07	3.93856e+07	1.95828e+07	2.84423e+07	3.78914e+07	5.1789e+07	3.4007e+07	3.17826e+07	2.44886e+07	3.07251e+07	2.93612e+07	2.90608e+07	3.29185e+07	2.96895e+07
NEG10413	Coprocholic acid	8.578	449.322	[M-H]-	C27H46O5	Steroids and steroid derivatives	CNWPIIOQKZNXBB-VCVMUKOKSA-N	CC(CCCC(C)C(O)=O)C1CCC2C3C(O)CC4CC(O)CCC4(C)C3CC(O)C12C	C04722	623221	HMDB0000601	Lipids and lipid-like molecules	Steroids and steroid derivatives	3.43238e+07	1.67507e+07	1.20466e+07	30334934	2.0266e+07	2.54626e+07	4.67977e+06	7.16527e+06	5.23582e+06	3.46886e+06	2.76741e+06	8.66723e+06	1.20485e+07	1.41213e+07	1.28044e+07
NEG10496	LPE 16:0	9.994	452.272	[M-H]-	C21H44NO7P	LysoPE	YVYMBNSKXOXSKW-UHFFFAOYNA-N	O=C(OCC(O)COP(=O)(O)OCCN)CCCCCCCCCCCCCCC	---	---	---	---	---	7.15453e+07	7.33654e+07	6.37785e+07	5.82347e+07	5.56097e+07	5.28101e+07	115129484	8.42264e+07	130447088	8.86267e+07	7.81618e+07	6.29746e+07	6.39792e+07	7.46738e+07	6.02858e+07
NEG10587	11a-hydroxy-7,8-dimethoxy-13-methyl-1a,2,3a,4,9c,9d,11,11a-octahydro-5h,10h-9b,11b-(ethanoiminomethano)-1,3-dioxa-5a-azacyclopropa[4,5]cyclohepta[1,2,3-cd]fluoranthene-5,10-dione	11.102	455.183	[M-H]-	C24H28N2O7	---	---	COc1cc2c(cc1OC)C13CCN(C)CC45OC4COC4CC(=O)N2C1C4C5(O)CC3=O	---	186067	---	---	---	4.05651e+06	1.28457e+07	5.94136e+06	5.87561e+06	5.11122e+06	5.4811e+06	7.29189e+06	2.35776e+06	4.59423e+06	3.8773e+06	3.07591e+06	1.03135e+06	6.47216e+06	7.98469e+06	5.84114e+06
NEG10591	SLCA - Sulfolithocholic acid	6.346	455.245	[M-H]-	C24H40O6S	Bile acids, alcohols and derivatives	AXDXVEYHEODSPN-HVATVPOCSA-N	CC(CCC(=O)O)C1CCC2C1(CCC3C2CCC4C3(CCC(C4)OS(=O)(=O)O)C)C	---	---	---	Lipids and lipid-like molecules	Steroids and steroid derivatives	1.29158e+06	2.58482e+06	3.6446e+06	2.72187e+06	2.90175e+06	2.55321e+06	5.10919e+06	1.30707e+07	3.68225e+06	1.63424e+06	377066	1.4025e+06	2.73812e+06	3.03894e+06	2.93321e+06
NEG10645	Benastatin D	11.392	457.2	[M-H]-	C29H30O5	---	---	CCCCCc1cc(O)c2c(c1)CCc1c-2cc2c(c1O)C(=O)c1c(O)cc(O)cc1C2(C)C	---	197349	---	---	---	6.05717e+06	5.94604e+06	5.45803e+06	3.85022e+06	4.0551e+06	3.65813e+06	9.99662e+06	3.6261e+06	9.65956e+06	4.67683e+06	5.50268e+06	2.05919e+06	6.62798e+06	7.8576e+06	5.42521e+06
NEG10675	methyl-THF	5.046	458.172	[M-H]-	C20H25N7O6	---	---	CN1c2c(O)nc(=N)[nH]c2NCC1CNc1ccc(C(=O)NC(CCC(=O)O)C(=O)O)cc1	C00440	135402010	HMDB0001396	---	---	1.98135e+07	5.58954e+07	2.44395e+07	5.1252e+07	2.10707e+07	3.56753e+07	3.53136e+07	5.35247e+06	3.67095e+07	2.40033e+07	1.20726e+07	1.01457e+06	2.00168e+07	2.20543e+07	2.09954e+07
NEG10713	mesuagenin C	11.683	459.216	[M-H]-	C29H32O5	---	---	CC(C)=CCCC(C)=CCc1c(O)c(C(=O)C(C)C)c2oc(=O)cc(-c3ccccc3)c2c1O	---	75968516	---	---	---	1.24942e+06	1.45565e+06	757864	1.44276e+06	1.41739e+06	1.46983e+06	8.62757e+06	1.98648e+06	4.38046e+06	2.33645e+06	2.86415e+06	308918	3.26173e+06	3.76163e+06	2.42789e+06
NEG10794	Adenylosuccinic acid	4.762	462.062	[M-H]-	C14H18N5O11P	---	---	O=C(O)CC(Nc1ncnc2c1ncn2C1OC(COP(=O)(O)O)C(O)C1O)C(=O)O	C03794	195	HMDB0000536	Nucleosides, nucleotides, and analogues	Purine nucleotides	2.25347e+08	2.09612e+08	217833377	1.49077e+08	9.45698e+07	1.20946e+08	4.0689e+08	2.34898e+08	8.42997e+08	3.93325e+08	2.63463e+08	1.05299e+08	2.97087e+08	3.03439e+08	2.84956e+08
NEG10857	LPE(P-18:0)	10.381	464.309	[M-H]-	C23H48NO6P	Glycerophospholipids	KACDZDULGKPXHT-HIVNOOBXSA-N	CCCCCCCCCCCCCCCC\C=C/OC[C@@H](O)COP(O)(=O)OCCN	---	42607470;136212488	HMDB0240598	Lipids and lipid-like molecules	Glycerophospholipids	4.22675e+06	5.49262e+06	3.26676e+06	6.66559e+06	227305	3.55013e+06	5.56132e+07	3.45014e+07	3.8106e+07	1.73116e+07	1.94077e+07	2.29665e+07	1.7903e+07	2.07088e+07	1.47314e+07
NEG1086	Trimethadione	13.863	142.048	[M-H2O-H]-	C6H9NO3	Azolidines	IRYJRGCIQBGHIV-UHFFFAOYSA-N	CN1C(=O)OC(C)(C)C1=O	---	5576	HMDB0014491	Organoheterocyclic compounds	Azolidines	8.54205e+07	3.06771e+07	3.99552e+07	6.86744e+07	2.17037e+07	4.44327e+07	7.46981e+07	1.01897e+08	1.00969e+08	7.17669e+07	1.20541e+08	8.39118e+07	1.29045e+08	1.63468e+08	8.90576e+07
NEG10899	TetraHCA	8.41	465.317	[2M-H]-	C27H46O6	Steroids and steroid derivatives	FAYYTQMQTAKHRM-UHFFFAOYSA-N	CC(CCC(O)C(C)C(O)=O)C1CCC2C3C(O)CC4CC(O)CCC4(C)C3CC(O)C12C	---	13991770	HMDB0062534	Lipids and lipid-like molecules	Steroids and steroid derivatives	2.88596e+06	6.73296e+06	1.34421e+06	5.41401e+06	7.13437e+06	3.801e+06	2.66753e+06	3.49478e+06	6.10129e+06	1.44785e+06	1.3957e+06	2.38312e+06	4.24816e+06	3.84813e+06	4.17124e+06
NEG109	Methoxyacetic acid	1.37	89.0216	[M-H]-	C3H6O3	Carboxylic acids and derivatives	RMIODHQZRUFFFF-UHFFFAOYSA-N	COCC(O)=O	---	12251	HMDB0041929	Organic acids and derivatives	Carboxylic acids and derivatives	34858845374	26700578437	42122478840	38613005354	44509870051	41466478667	36724493347	35846413765	22836339288	40616007018	41301805394	43156179813	36985093841	18080830053	48190346079
NEG10900	TetraHCA	8.721	465.317	[M-H]-	C27H46O6	Steroids and steroid derivatives	FAYYTQMQTAKHRM-UHFFFAOYSA-N	CC(CCC(O)C(C)C(O)=O)C1CCC2C3C(O)CC4CC(O)CCC4(C)C3CC(O)C12C	---	13991770	HMDB0062534	Lipids and lipid-like molecules	Steroids and steroid derivatives	3.80575e+06	4.81995e+06	1.89462e+06	4.04299e+06	4.67612e+06	3.44937e+06	8.46167e+06	1.24786e+07	3.20369e+07	3.59079e+06	4.64567e+06	5.09532e+06	7.9846e+06	7.87956e+06	7.00187e+06
NEG1099	3-Vinyl-4H-1,2-dithiin	0.938	142.995	[M-H]-	C6H8S2	---	NLHCAGKOLUBCBZ-UHFFFAOYSA-N	C=CC1CC=CSS1	---	---	---	Organosulfur compounds	Organic disulfides	1.8912e+08	2.09778e+08	1.98828e+08	1.50355e+08	1.46578e+08	1.48528e+08	2.9304e+08	2.19112e+08	3.75903e+08	1.7703e+08	2.61557e+08	2.49943e+08	2.66156e+08	2.76466e+08	2.28989e+08
NEG1100	2-Methyleneglutarate	0.886	143.032	[M-H]-	C6H8O4	---	CWNNYYIZGGDCHS-UHFFFAOYSA-N	C=C(CCC(=O)O)C(=O)O	C02930	---	HMDB0000858	Lipids and lipid-like molecules	Fatty Acyls	8.30376e+07	1.65172e+08	1.413e+08	1.52328e+08	1.38107e+08	1.44988e+08	6.50362e+07	4.34237e+07	3.69379e+07	9.67111e+07	8.32382e+07	5.55886e+07	7.63729e+07	3.86254e+07	6.84807e+07
NEG11027	Bacilysocin	6.624	469.26	[M-H]-	C21H43O9P	---	DIGHTWUQPWHBPG-UHFFFAOYSA-N	CCC(C)CCCCCCCCCCC(=O)OCC(COP(=O)(O)OCC(CO)O)O	---	---	---	Lipids and lipid-like molecules	Glycerophospholipids	1.57835e+06	3.61613e+06	4.81434e+06	3.12458e+06	3.06231e+06	3.00392e+06	6.76073e+06	1.77387e+07	4.52629e+06	2.52403e+06	1.89464e+06	1.58948e+06	4.03871e+06	4.38524e+06	3.974e+06
NEG11185	LysoPE(0:0/18:3(9Z,12Z,15Z))	9.094	474.257	[M-H]-	C23H42NO7P	---	JGWWMNVPHKMUCV-WOBXFXBNSA-N	CCC=CCC=CCC=CCCCCCCCC(=O)OC(CO)COP(=O)(O)OCCN	---	---	HMDB0011479	Lipids and lipid-like molecules	Glycerophospholipids	8.6808e+06	8.80508e+06	1.29918e+07	1.64274e+07	1.58001e+07	15211987	7.11273e+06	4.67762e+06	8.84283e+06	5.37117e+06	6.00041e+06	5.70505e+06	8.48184e+06	1.1273e+07	8.73786e+06
NEG1120	Indole-3-carboxyaldehyde	5.481	144.042	[M-H]-	C9H7NO	Indoles	OLNJUISKUQQNIM-UHFFFAOYSA-N	C1=CC=C2C(=C1)C(=CN2)C=O	C08493	---	HMDB0029737	Organoheterocyclic compounds	Indoles and derivatives	1.07446e+07	4.92874e+06	1.074e+07	6.23014e+06	1.25001e+07	9.26413e+06	1.85123e+07	1.39738e+07	2.10588e+07	1.06407e+07	1.04629e+07	1.08404e+07	1.05317e+07	1.46266e+07	1.47758e+07
NEG11243	-7-[(1S,2S,5R)-5-[([1,1'-Biphenyl]-4-yl)methoxy]-2-(morpholin-4-yl)-3-oxocyclopentyl]hept-4-enoic acid	8.407	476.242	[M-H]-	C29H35NO5	Benzene and substituted derivatives	IOFUFYLETVNNRF-UHFFFAOYSA-N	OC(=O)CCC=CCCC1C(CC(=O)C1N1CCOCC1)OCC1=CC=C(C=C1)C1=CC=CC=C1	---	53394242	HMDB0248067	Benzenoids	Benzene and substituted derivatives	1.37451e+07	1.93464e+07	1.48604e+07	2.30012e+07	1.42749e+07	1.84976e+07	2.95077e+07	2.33878e+07	1.56814e+07	2.16405e+07	1.95496e+07	2.78012e+07	1.90762e+07	2.01394e+07	1.82197e+07
NEG11246	LPE(18:2)	9.524	476.272	[M]-	C23H43NO7P	Lysophosphatidylethanolamines	SVRBKLJIDJHADS-USWSLJGRSA-M	C(C(=O)O[C@H](CO)COP(=O)([O-])OCCN)CCCCCC/C=C\C/C=C\CCCCC	---	134768257	HMDB0011477	Lipids and lipid-like molecules	Glycerophospholipids	3.28131e+08	413929651	4.28269e+08	3.95281e+08	4.21431e+08	4.07935e+08	3.60101e+08	2.47623e+08	3.57934e+08	2.63172e+08	3.08853e+08	2.45942e+08	3.69465e+08	4.22509e+08	379207231
NEG11247	LPE 18:2	9.696	476.272	[M-H]-	C23H44NO7P	1-acyl-sn-glycero-3-phosphoethanolamines	DBHKHNGBVGWQJE-UHFFFAOYSA-N	O=C(OCC(O)COP(=O)(O)OCCN)CCCCCCCC=CCC=CCCCCC	---	---	---	---	---	2.45518e+08	2.95518e+08	236978688	2.32437e+08	2.44814e+08	2.20833e+08	2.33799e+08	1.94684e+08	3.12381e+08	1.70978e+08	1.95163e+08	1.80652e+08	1.82082e+08	2.06913e+08	1.90338e+08
NEG1126	N-Butyrylglycine	4.164	144.063	[M-H]-	C6H11NO3	Amino acids and derivatives	WPSSBBPLVMTKRN-UHFFFAOYSA-N	O=C(O)CN=C(O)CCC	---	88412	HMDB0000808	Organic acids and derivatives	Carboxylic acids and derivatives	6.87106e+08	6.0722e+08	945639743	730993706	8.52248e+08	6.01669e+08	3.38883e+08	4.64821e+08	5.24721e+08	318569908	3.85449e+08	4.72649e+08	5.86596e+08	5.5545e+08	4.98978e+08
NEG1131	N-(2-Carboxymethyl)-morpholine	0.641	144.063	[M-H]-	C6H11NO3	Carboxylic acids and derivatives	VIWZVFVJPXTXPA-UHFFFAOYSA-N	OC(=O)CN1CCOCC1	---	438968;1616939	HMDB0061156	Organic acids and derivatives	Carboxylic acids and derivatives	4.05635e+07	7.06064e+07	5.65285e+07	8.92756e+07	7.94721e+07	6.90161e+07	9.36593e+07	1.0944e+08	1.23234e+08	7.76084e+07	8.52065e+07	112685402	1.01732e+08	1.03545e+08	9.12996e+07
NEG11355	Cytochalasin IV	8.224	480.273	[M-H]-	C29H39NO5	---	OHYHBGPHJLRCQA-CNIDOXRKSA-N	CC1CC=CC2C(C(=C)C(C3C2(C(=O)CC(C(C1)(C)O)OC)C(=O)NC3CC4=CC=CC=C4)C)O	---	---	---	Alkaloids and derivatives	Cytochalasans	1.41412e+07	1.13035e+07	6.52132e+06	1.31261e+07	5.77496e+06	9.33214e+06	1.7566e+07	1.90796e+07	1.30726e+07	1.10305e+07	2.03243e+07	1.67602e+07	1.12117e+07	1.25136e+07	1.19383e+07
NEG11362	LysoPE(0:0/18:0)	10.588	480.312	[M-H]-	C23H48NO7P	---	KIHAGWUUUHJRMS-JOCHJYFZSA-N	CCCCCCCCCCCCCCCCCC(=O)OC(CO)COP(=O)(O)OCCN	---	---	HMDB0011129	Lipids and lipid-like molecules	Glycerophospholipids	3.07237e+07	1.10973e+07	1.38157e+07	136824	4.35962e+07	8.43436e+07	6.49237e+07	1.74093e+07	6.44334e+07	3.91316e+07	3.00893e+07	6.46031e+07	1.80438e+07	2.07035e+07	2.11795e+07
NEG11363	LPE(18:0/0:0)	8.131	480.312	[M-H]-	C23H48NO7P	---	BBYWOYAFBUOUFP-JOCHJYFZSA-N	CCCCCCCCCCCCCCCCCC(=O)OCC(COP(=O)(O)OCCN)O	---	---	HMDB0011130	Lipids and lipid-like molecules	Glycerophospholipids	136329	773137	735580	6.75495e+06	158185	3.35034e+06	630152	523871	391049	1.61955e+06	937419	516907	330732	523269	440692
NEG11469	Liquoric acid	9.832	483.306	[M-H]-	C30H44O5	Prenol lipids	NGWKGSCSHDHHAJ-YPFQVHCOSA-N	[H][C@@]12C[C@](C)([C@H]3C[C@]1(C)[C@@H](C[C@]1(C)C2=CC(=O)C2[C@@]4(C)CC[C@H](O)C(C)(C)C4CC[C@@]12C)O3)C(O)=O	---	131751571	HMDB0034512	Lipids and lipid-like molecules	Prenol lipids	1.97161e+07	6.01e+07	6.20333e+07	2.23072e+07	4.85403e+07	3.50013e+07	3.42599e+07	3.2717e+07	1.71569e+07	1.65164e+07	3.83396e+07	4.39069e+07	2.8834e+07	2.61883e+07	3.08388e+07
NEG11471	Sodwanone B	9.844	483.311	[M-H]-	C30H44O5	---	VTXYSDPCTJDOCW-PGNQREQFSA-N	CC1CCC2C(C1CCC3=C(C(=O)C(=C4C3(CCC(=O)C4(C)C)C)O)C)(CCC(=O)C(O2)(C)C)C	---	---	---	Lipids and lipid-like molecules	Prenol lipids	1.56717e+07	2.02722e+07	4.29119e+07	1.72399e+07	1.36379e+07	1.54969e+07	3.3083e+07	2.46241e+07	1.81678e+07	1.66568e+07	1.74247e+07	3.00449e+07	1.36383e+07	1.44609e+07	1.35575e+07
NEG1151	2-Methylglutarate	5.384	145.047	[M-H]-	C6H10O4	Methyl-branched fatty acids	AQYCMVICBNBXNA-UHFFFAOYSA-N	CC(CCC(O)=O)C(O)=O	---	12046	HMDB0000422	Lipids and lipid-like molecules	Fatty Acyls	7.07502e+07	5.12654e+07	4.19674e+07	2.23941e+07	1.72355e+07	1.98979e+07	2.09099e+07	1.93854e+07	2.27997e+07	2.64754e+07	3.60195e+07	4.15564e+07	3.84649e+07	4.37447e+07	3.07304e+07
NEG1155	2,2-Dimethylsuccinic acid	2.874	145.047	[M-H]-	C6H10O4	Fatty Acyls	GOHPTLYPQCTZSE-UHFFFAOYSA-N	CC(C)(CC(O)=O)C(O)=O	---	11701	HMDB0002074	Lipids and lipid-like molecules	Fatty Acyls	5.57507e+07	9.47854e+07	1.70047e+07	5.75741e+07	4.61104e+07	3.38837e+07	1.32201e+08	2.43105e+07	3.16243e+07	2.47124e+07	2.25863e+07	2.46046e+07	4.21162e+07	7.40625e+07	5.81507e+07
NEG1156	ADIPIC ACID	5.105	145.047	[M-H]-	C6H10O4	Medium-chain fatty acids	WNLRTRBMVRJNCN-UHFFFAOYSA-N	C(CCC(=O)O)CC(=O)O	---	---	---	Lipids and lipid-like molecules	Fatty Acyls	215151318	1.83403e+08	1.53983e+08	1.34075e+08	1.55349e+08	1.78039e+08	1.38882e+08	1.01612e+08	2.06702e+08	1.30463e+08	1.52261e+08	1.19572e+08	1.31184e+08	1.56814e+08	1.33716e+08
NEG1158	adipic acid	13.533	145.049	[M-H]-	C6H10O4	Medium-chain fatty acids	WNLRTRBMVRJNCN-UHFFFAOYSA-N	O=C(O)CCCCC(=O)O	C06104	---	HMDB0000448	Lipids and lipid-like molecules	Fatty Acyls	7.00197e+07	6.56664e+07	1.18312e+08	1.20852e+08	1.28028e+08	1.35681e+08	1.10801e+08	1.34779e+08	1.00367e+08	7.0248e+07	108078049	1.39849e+08	7.9805e+07	1.55321e+08	1.43777e+08
NEG11585	Cinobufagin	7.48	487.23	[M+FA-H]-	C26H34O6	Bufanolides and derivatives	SCULJPGYOQQXTK-OLRINKBESA-N	CC(=O)OC1C2OC22C3CCC4CC(O)CCC4(C)C3CCC2(C)C1C1=COC(=O)C=C1	C16931	---	HMDB0250266	Lipids and lipid-like molecules	Steroids and steroid derivatives	2.15619e+07	4.90683e+07	2.782e+07	2.13254e+07	3.31544e+07	1.02346e+07	5.9012e+06	4.55604e+06	3.02257e+07	2.61024e+07	4889100	3.18416e+06	2.0036e+07	2.36926e+07	1.90407e+07
NEG1161	Glutamine	0.863	145.059	[M-H]-	C5H10N2O3	Alpha amino acids	ZDXPYRJPNDTMRX-VKHMYHEASA-N	C(CC(=O)N)[C@@H](C(=O)O)N	C00303	5961;6992086	HMDB0000641	Organic acids and derivatives	Carboxylic acids and derivatives	5.04421e+08	8.13616e+08	1008436454	5.26635e+08	5.42614e+08	5.59656e+08	1073831762	1216669821	9.03734e+08	1074193414	6.85141e+08	9.85029e+08	8.13519e+08	8.58869e+08	8.01536e+08
NEG1168	Lysine	0.807	145.095	[M-H]-	C6H14N2O2	D-alpha-amino acids	KDXKERNSBIXSRK-UHFFFAOYSA-N	NCCCCC(N)C(=O)O	C16440	5962	HMDB0000182	Organic acids and derivatives	Carboxylic acids and derivatives	5.21814e+07	3.14638e+07	3.32935e+07	2.49665e+07	1.89427e+07	3.13911e+07	3.491e+07	2.23845e+07	2.7853e+07	2.33125e+07	3.52642e+07	2.79588e+07	2.86381e+07	2.79466e+07	2.63345e+07
NEG11699	Epoxycytochalasin H	8.915	492.272	[M-H]-	C30H39NO5	---	QHZKOXCMCJMHJE-OAPCWXNASA-N	CC1CC=CC2C3C(O3)(C(C4C2(C(C=CC(C1)(C)O)OC(=O)C)C(=O)NC4CC5=CC=CC=C5)C)C	---	---	---	Alkaloids and derivatives	Cytochalasans	6.37796e+06	3.00013e+06	2.24042e+06	4.23739e+06	3.76632e+06	3.2639e+06	1.92618e+07	1.59386e+07	5.37973e+06	7.16552e+06	9.84308e+06	1.31134e+07	8.22368e+06	8.9932e+06	7.14863e+06
NEG1179	N-lactoyl-Glycine	0.877	146.042	[M-H]-	C5H9NO4	Carboxylic acids and derivatives	CLNVOWMDSFOIPV-VKHMYHEASA-N	C[C@H](O)C(=O)NCC(O)=O	---	101947384	HMDB0062183	Organic acids and derivatives	Carboxylic acids and derivatives	7.60536e+08	7.63726e+08	6.71519e+08	6.47136e+08	5.79382e+08	7.10661e+08	9.28411e+08	1647756035	2053788456	1508659936	1044002663	1403968692	1055197016	1191894964	2221004862
NEG11814	LPS(16:0)	7.775	496.267	[M-H2O-H]-	C22H44NO9P	Glycerophospholipids	XIVOBOJQPNEUSC-UXHICEINSA-N	CCCCCCCCCCCCCCCC(=O)OC[C@@H](O)COP(O)(=O)OC[C@H](N)C(O)=O	---	9547100	HMDB0240605	Lipids and lipid-like molecules	Glycerophospholipids	1.48186e+08	1.83841e+08	1.29743e+08	1.67571e+08	2.10753e+08	1.27084e+08	7.04702e+07	6.08243e+07	1.69275e+08	104781012	9.45848e+07	1.01906e+08	1.33824e+08	1.47597e+08	1.19549e+08
NEG11846	Sodwanone G	8.764	497.286	[M-H]-	C30H42O6	---	NNSDVWQYMDQAMP-CYSGHGSPSA-N	CC1=C(C2(CCC(=O)C(C2=C(C1=O)O)(C)C)C)CCC3C4(CCC(=O)C(OC4CCC35CO5)(C)C)C	---	---	---	Lipids and lipid-like molecules	Prenol lipids	1.97485e+07	1.44253e+07	1.21738e+07	1.55733e+07	1.31951e+07	1.81097e+07	2.16862e+07	1.70419e+07	1.32876e+07	1.46997e+07	2.04893e+07	2.41373e+07	1.3281e+07	1.55564e+07	1.45966e+07
NEG11852	CHEBI:69006	6.509	497.328	[M-H]-	C31H46O5	---	QVTNHGHXAGBGOD-HQOFTSHHSA-N	CC1(C2CC=C3C(C2(CCC1=O)C)CCC4(C3(CCC4C(CC(=O)C5C(O5)(C)C)C(=O)OC)C)C)C	---	---	---	Lipids and lipid-like molecules	Prenol lipids	7.60656e+06	7.818e+06	7.74837e+06	7.01687e+06	6.80056e+06	6.56986e+06	9.01749e+06	7.7193e+06	9.05061e+06	8.28786e+06	9.35269e+06	8.31692e+06	9.8547e+06	9.99199e+06	8.65659e+06
NEG11898	Perfluorooctanesulfonic Acid	8.944	498.925	[M-H]-	C8HF17O3S	Perfluoroalkyl sulfonic acid and derivatives	YFSUTJLHUFNCNZ-UHFFFAOYSA-N	OS(=O)(=O)C(F)(F)C(F)(F)C(F)(F)C(F)(F)C(F)(F)C(F)(F)C(F)(F)C(F)(F)F	C18142	74483	---	Organohalogen compounds	Alkyl halides	3.85558e+07	3.91163e+07	3.62782e+07	4.09091e+07	3.78214e+07	4.42024e+07	3.35742e+07	3.19083e+07	2.78675e+07	3.56702e+07	2.897e+07	3.544e+07	3.26337e+07	3.39585e+07	3.22061e+07
NEG11928	Ganolucidic acid A	8.784	499.309	[2M-H]-	C30H44O6	Prenol lipids	XRXBNTYHQXKSAO-UHFFFAOYSA-N	CC(CC(=O)CC(C)C(O)=O)C1CC(O)C2(C)C3=C(C(=O)CC12C)C1(C)CCC(=O)C(C)(C)C1CC3	---	73657196	HMDB0035302	Lipids and lipid-like molecules	Prenol lipids	8.30865e+06	7.30406e+06	1.02699e+07	7.17528e+06	7.40607e+06	7.62246e+06	1.15908e+07	1.14266e+07	5.56468e+06	2.7364e+06	4.58467e+06	1.21826e+07	3.77354e+06	1.55712e+07	5.01769e+06
NEG12066	Talaroconvolutin B	8.363	504.304	[M-H]-	C32H43NO4	---	DZMMOKIPXHQOJN-KXVCVXEUSA-N	CCC(C)C=C(C)C1C(C2CCC(CC2(C=C1C)C)C)C(=O)C3=CC(NC3=O)(CC4=CC=C(C=C4)O)O	---	---	---	Lipids and lipid-like molecules	Prenol lipids	1.03339e+08	7.66256e+07	1.0851e+08	6.73053e+07	8.14125e+07	5.22592e+07	7.28021e+07	9.35098e+07	7.55212e+07	5.67427e+07	8.06417e+07	7.77972e+07	8.96099e+07	5.03427e+07	8.32683e+07
NEG1210	CITRAMALATE	1.947	147.027	[M-H]-	C5H8O5	Hydroxy fatty acids	XFTRTWQBIOMVPK-UHFFFAOYSA-N	CC(CC(=O)O)(C(=O)O)O	---	---	---	Lipids and lipid-like molecules	Fatty Acyls	2.73379e+08	2.43754e+08	2.49761e+08	2.71715e+07	2.57139e+07	2.41592e+07	8.05571e+07	3.88471e+07	5.15434e+07	8.5275e+07	1.44364e+08	1.26434e+08	8.69847e+07	7.21117e+07	7.44039e+07
NEG1211	3-methylmalate(2-)	1.483	147.027	[M-H]-	C5H8O5	Fatty Acyls	NPYQJIHHTGFBLN-UHFFFAOYSA-N	CC(C(O)C(O)=O)C(O)=O	---	558882	HMDB0062739	Lipids and lipid-like molecules	Fatty Acyls	7.25364e+08	6.2469e+08	7.33126e+08	4.6462e+08	4.91691e+08	4.78592e+08	4.1115e+08	4.72644e+08	4.70158e+08	5.77814e+08	7.60344e+08	7.92906e+08	5.61826e+08	629312982	5.34029e+08
NEG12139	Mortonin C	8.107	507.199	[M-H]-	C29H32O8	---	---	CC1(C)C=CC(OC(=O)c2ccccc2)C2(C)C(OC(=O)c3ccccc3)CCC(C)(O)C2(C(=O)O)O1	---	14108956	---	Benzenoids	Benzene and substituted derivatives	9.05285e+06	2.40676e+06	1.49034e+06	6.20782e+06	6.32265e+06	6.43032e+06	663894	0	2.70279e+06	712292	1.09325e+06	0	2.85949e+06	2.51584e+06	2.45967e+06
NEG12148	LPG(18:2)	9.702	507.267	[M-H]-	C24H45O9P	Glycerophospholipids	VEEHTGYBVMTAAF-RFFZIGDUSA-N	CCCCC\C=C/C\C=C/CCCCCCCC(=O)OC[C@@H](O)COP(O)(=O)OC[C@@H](O)CO	---	52927437	HMDB0240600	Lipids and lipid-like molecules	Glycerophospholipids	1.70591e+08	2.22989e+08	2.36811e+08	2.89986e+08	2.22483e+08	2.55148e+08	2.32996e+08	2.54363e+08	3.30826e+08	2.77551e+08	289903086	231375226	2.75271e+08	2.96264e+08	2.66125e+08
NEG12205	2-[(2R,4aS,8S,8aS)-8-[2-[(4aS,7R,8aR)-7-(1-carboxyethenyl)-1-hydroxy-4a-methyl-2-oxo-6,7,8,8a-tetrahydro-5H-naphthalen-1-yl]ethyl]-4a-methyl-7-oxo-1,2,3,4,8,8a-hexahydronaphthalen-2-yl]prop-2-enoic acid	8.397	509.251	[M-H]-	C30H38O7	Eudesmane, isoeudesmane or cycloeudesmane sesquiterpenoids	BSSWIRVAMSGQMG-RTTXQYISSA-N	C[C@@]12CC[C@H](C[C@H]1[C@@H](C(=O)C=C2)CCC3([C@@H]4C[C@@H](CC[C@]4(C=CC3=O)C)C(=C)C(=O)O)O)C(=C)C(=O)O	---	23757064	---	Lipids and lipid-like molecules	Prenol lipids	9.14536e+06	7.96349e+06	4.47521e+06	1.0069e+07	1.10744e+07	9.12639e+06	2.0049e+07	1.94654e+07	4.34669e+07	3.06572e+07	1.2367e+07	2.05949e+07	1.91019e+07	1.99073e+07	1.80624e+07
NEG12235	Cytochalasin Ppho	7.938	510.282	[M-H]-	C30H41NO6	---	AVASIWUXPVFFGK-WRERFMELSA-N	CC1CC=CC2C(C(C(C3C2(C(C=CC(C1)(C)O)OC(=O)C)C(=O)NC3CC4=CC=CC=C4)C)(C)O)O	---	---	HMDB0035368	Alkaloids and derivatives	Cytochalasans	1.76437e+07	1.08273e+07	7.86631e+06	1.93687e+07	2.02288e+07	2.11461e+07	1.28142e+07	1.17297e+07	1.12789e+07	1.12701e+07	1.81813e+07	1.56125e+07	1.3673e+07	1.43649e+07	1.25377e+07
NEG12284	Sulfolithocholylglycine	5.478	512.265	[M-H]-	C26H43NO7S	Steroids and steroid derivatives	FHXBAFXQVZOILS-OETIFKLTSA-N	[H][C@@]1(CC[C@@]2([H])[C@]3([H])CC[C@]4([H])C[C@@H](CC[C@]4(C)[C@@]3([H])CC[C@]12C)OS(O)(=O)=O)[C@H](C)CCC(=O)NCC(O)=O	C11301	72222	HMDB0002639	Lipids and lipid-like molecules	Steroids and steroid derivatives	2.33069e+06	5.26666e+06	2.11629e+06	1.02903e+06	877860	716634	3.50301e+06	2.50064e+06	5132281	4.60432e+06	8.40242e+06	5.19919e+06	2.76255e+06	4.19959e+06	2.79882e+06
NEG12471	3-Libocedroxythymoquinone	9.284	519.271	[M-H]-	C32H40O6	---	NBUHASJZYGAGDL-UHFFFAOYSA-N	CC1=CC(=C(C=C1OC)C(C)C)OC2=C(C(=CC(=C2C)OC)C(C)C)OC3=C(C(=O)C=C(C3=O)C(C)C)C	---	---	---	Benzenoids	Benzene and substituted derivatives	1.19434e+07	2.84535e+07	3.57736e+07	2.00929e+07	2.26071e+07	2.13095e+07	1.82259e+07	1.42131e+07	4.2247e+07	2.65154e+07	8.92326e+06	8.57481e+06	1.54924e+07	2.10618e+07	1.70285e+07
NEG12600	1-Stearoylglycerophosphoserine	9.328	524.302	[M-H]-	C24H48NO9P	Glycerophospholipids	ZPDQFUYPBVXUKS-UHFFFAOYSA-N	CCCCCCCCCCCCCCCCCC(=O)OCC(O)COP(O)(=O)OCC(N)C(O)=O	---	74819135	HMDB0061698	Lipids and lipid-like molecules	Glycerophospholipids	5.07469e+06	5.80113e+06	6.98706e+06	7.39278e+06	1.28596e+06	4.43771e+06	1.35352e+07	8.66165e+06	6.58294e+06	1.18831e+07	4.87148e+06	3.7418e+06	6.20736e+06	6.92857e+06	6.15842e+06
NEG1262	Xanthine	2.431	151.023	[M-H]-	C5H4N4O2	Xanthines	LRFVTYWOQMYALW-UHFFFAOYSA-N	OC=1N=C(O)C=2N=CNC2N1	C00385	---	HMDB0000292	Organoheterocyclic compounds	Imidazopyrimidines	8676672375	6223918450	5381630219	9510616699	7346236618	5316921286	6430555774	5882472898	8441062988	9127363648	8141454517	5032929889	8360580464	9028325472	4870428128
NEG12632	16alpha-acetoxy-24-methylene-3-oxolanost-8-en-21-oic acid	9.596	525.36	[M-H]-	C33H50O5	---	---	C=C(CCC(C(=O)O)C1C(OC(C)=O)CC2(C)C3=C(CCC12C)C1(C)CCC(=O)C(C)(C)C1CC3)C(C)C	---	76380363	---	---	---	7.9212e+06	1.16004e+07	1.18654e+07	1.03853e+07	1.11381e+07	1.1941e+07	3.98014e+07	7.42314e+06	3.10985e+07	4.59934e+07	4.54151e+07	1.23061e+07	1.67774e+07	1.86502e+07	2.10221e+07
NEG1273	1-Chlorobenzotriazole	0.902	151.999	[M-H]-	C6H4ClN3	Benzotriazoles	INOGLHRUEYDAHX-UHFFFAOYSA-N	C1=CC=C2C(=C1)N=NN2Cl	---	---	---	Organoheterocyclic compounds	Benzotriazoles	2.17702e+08	1.3947e+07	2.98942e+06	8.14715e+07	2.62709e+07	5.47601e+07	8.04194e+07	2.12342e+07	8.1885e+06	2.81078e+08	4.87704e+07	2.12828e+08	9.00287e+07	8.29023e+07	8.33837e+07
NEG12801	Ganoderic acid eta	7.618	531.292	[2M-H]-	C30H44O8	Prenol lipids	SFQSUCWHIWDMMD-RVDMUPIBSA-N	CC(CC(O)\C=C(/C)C(O)=O)C1CC(=O)C2(C)C3=C(C(=O)C(O)C12C)C1(C)CCC(O)C(C)(C)C1CC3O	---	131751953	HMDB0036309	Lipids and lipid-like molecules	Prenol lipids	4.80363e+07	3.7702e+07	2.07928e+07	4.28494e+07	4.2639e+07	4.27476e+07	3.36277e+07	3.49619e+07	5.16923e+07	2.25468e+07	3.46925e+07	1.7973e+07	3.81284e+07	4.36267e+07	4.00381e+07
NEG12806	5b-Cyprinol sulfate	7.597	531.3	[M-H]-	C27H48O8S	Steroids and steroid derivatives	KAOLEMQCYWHOJQ-UQACNIHJSA-N	CC(CCCC(CO)COS(O)(=O)=O)C1CCC2C3[C@H](O)CC4C[C@H](O)CC[C@]4(C)C3C[C@@H](O)[C@]12C	C05468	53477904	HMDB0006888	Lipids and lipid-like molecules	Steroids and steroid derivatives	1.29926e+07	1.551e+07	9.12966e+06	1.80122e+07	1.68024e+07	1.74268e+07	1.39248e+07	1.6175e+07	3.44541e+07	9.68473e+06	1.12525e+07	1.06589e+07	1.52931e+07	1.51449e+07	1.6078e+07
NEG12854	Pyrophaeophorbide a	9.028	533.251	[M-H]-	C33H34N4O3	Tetrapyrroles and derivatives	IEGUQQKIFBYXLG-MFSHSKEJSA-N	[H]\C-1=C2\N\C(=C([H])/C3=N/C(=C([H])\C4=C(C)C5=C(N4)\C(CC5=O)=C4\N=C-1C(C)C4CCC(O)=O)/C(CC)=C3C)C(C=C)=C2C	C18064	---	HMDB0031150	Organoheterocyclic compounds	Tetrapyrroles and derivatives	14017169	1.52633e+07	2.07583e+07	2.07194e+07	9.40679e+06	3.1326e+07	1.62665e+07	1.11212e+07	1.34706e+06	1.11426e+07	1.16582e+07	1.59765e+07	1.28222e+07	1.20002e+07	1.17641e+07
NEG12898	UDP-xylose	1.233	535.031	[M-H]-	C14H22N2O16P2	Pyrimidine ribonucleoside diphosphates	DQQDLYVHOTZLOR-WJCCNOJNSA-N	C1C(C(C(C(O1)OP(=O)(O)OP(=O)(O)OCC2C(C(C(O2)N3C=CC(=O)NC3=O)O)O)O)O)O	C00190	---	---	Nucleosides, nucleotides, and analogues	Pyrimidine nucleotides	3.16993e+07	3.94762e+07	2.90697e+07	26558490	2.35108e+07	2.06533e+07	2.59861e+07	2.83597e+07	1.8792e+07	1.49683e+07	3.15004e+07	4.13965e+07	1.94475e+07	3.94624e+07	3.185e+07
NEG12909	Plectranthol B	8.737	535.266	[M-H]-	C32H40O7	---	QIRPXSKEFCGQDR-FXZLDBAYSA-N	CC(C)C1=C(C(=C2C(=C1)CCC3C2(CCCC3(C)COC(=O)C4=CC(=C(C=C4)O)O)C)O)OC(=O)C=C(C)C	---	---	---	Lipids and lipid-like molecules	Prenol lipids	3.08701e+07	5.94296e+07	6.64901e+07	3.31623e+07	7.63906e+07	1.16921e+08	8.43794e+07	4.73935e+07	1.97457e+07	6.62953e+07	3.72275e+07	5.48704e+07	4.65821e+07	4.59004e+07	5.19609e+07
NEG13151	Acinospesigenin C	8.731	545.313	[M-H]-	C31H46O8	---	---	COC(=O)C1(C)CCC2(C(=O)O)CCC3(C)C(=CC(O)C4C5(C)CC(O)C(O)C(C)(C=O)C5CCC43C)C2C1	---	73090792	---	Lipids and lipid-like molecules	Prenol lipids	1.8952e+06	2.30596e+06	871446	1.66095e+06	1.74831e+06	1.84149e+06	1.20561e+06	631357	595292	898641	1.25053e+06	808449	1.2826e+06	1.47549e+06	1.81765e+06
NEG1316	L-HISTIDINE	0.832	154.059	[M-H]-	C6H9N3O2	Histidine and derivatives	HNDVDQJCIGZPNO-YFKPBYRVSA-N	C1=C(NC=N1)C[C@@H](C(=O)O)N	C00135	---	---	Organic acids and derivatives	Carboxylic acids and derivatives	4.23768e+08	5.34598e+08	538038899	4.30237e+08	3.89621e+08	4.73557e+08	5.22195e+08	4.93315e+08	5.93478e+08	5.43865e+08	4.87989e+08	5.88327e+08	5.03767e+08	5.21951e+08	4.77093e+08
NEG13255	Tetronolide	7.78	551.261	[M-H]-	C32H40O8	---	---	CC1=CC2C(O)C=C(C=O)CC23OC(=O)C(=C3O)C(=O)C2(C)C(C=CC3C(O)C(C)CC(C)C32)C(C)=CCC1O	---	76173833	---	---	---	7.70438e+06	1.3215e+07	1.36446e+07	2.41011e+07	2.00568e+07	1.57434e+07	1.24666e+07	8.72735e+06	6.55203e+06	5.46687e+06	6.6471e+06	1.61064e+07	1.11344e+07	1.17122e+07	1.25456e+07
NEG1349	Tiglylglycine	5.042	156.063	[M-H]-	C7H11NO3	Amino acids and derivatives	WRUSVQOKJIDBLP-HWKANZROSA-N	C\C=C(/C)C(O)=NCC(O)=O	---	---	HMDB0000959	Organic acids and derivatives	Carboxylic acids and derivatives	7.96482e+06	1.54421e+07	1.16921e+07	1.60389e+07	4.95636e+06	1.03192e+07	14149730	1.10888e+07	9.03456e+06	2.28322e+07	3.63856e+07	3.20038e+07	9.78731e+07	1.63612e+07	4.26064e+07
NEG1351	Paramethadione	5.249	156.063	[M-H]-	C7H11NO3	Azolidines	VQASKUSHBVDKGU-UHFFFAOYSA-N	CCC1(C)OC(=O)N(C)C1=O	C07411	8280	HMDB0014755	Organoheterocyclic compounds	Azolidines	1.00006e+08	1.05796e+08	8.87123e+07	1.74179e+08	112822643	1.42513e+08	106545335	9.90085e+07	1.54245e+08	5.04084e+07	6.55827e+07	5.69733e+07	1.12503e+08	126574733	8.02698e+07
NEG1354	3-Methyl-Delta2-dihydromuconsaeure-1-amid|5-carbamoyl-4-methyl-pent-4-enoic acid|5-Carbamoyl-4-methyl-pent-4-ensaeure	0.633	156.063	[M-H]-	C7H11NO3	---	---	CC(=CC(=N)O)CCC(=O)O	---	131231164	---	---	---	2.06081e+07	2.23896e+07	2.02924e+07	2.28414e+07	2.02423e+07	1.74702e+07	2.16316e+07	1.82214e+07	2.01143e+07	1.53471e+07	2.09667e+07	2.19202e+07	3.00306e+07	2.75398e+07	1.25911e+07
NEG13548	LPC(18:2)	8.37	564.323	[M+HCOO]-	C26H50NO7P	Lysophosphatidylcholines	SPJFYYJXNPEZDW-FTJOPAKQSA-N	O=C(OCC(O)COP(=O)([O-])OCC[N+](C)(C)C)CCCCCCCC=CCC=CCCCCC	---	---	HMDB0010386	Lipids and lipid-like molecules	Glycerophospholipids	1773499686	1703280603	1461800946	1760671075	1661707202	1853459262	7.54259e+08	1414544755	1488731404	1539167190	1524578229	1454126129	9.74663e+08	1647060372	1137856342
NEG13609	LPC(18:1)	10.272	566.341	[M+HCOO]-	C26H52NO7P	Lysophosphatidylcholines	YAMUFBLWGFFICM-PTGWMXDISA-N	O=C(OCC(O)COP(=O)([O-])OCC[N+](C)(C)C)CCCCCCCC=CCCCCCCCC	C03916	5313988	HMDB0002815	Lipids and lipid-like molecules	Glycerophospholipids	8.68574e+08	5.45654e+08	1.8291e+08	8.86612e+08	8.51634e+08	8.14329e+08	7.59071e+08	2.23063e+08	5.97559e+08	4.87098e+08	5.17135e+08	5.97923e+08	7.06756e+08	1.5729e+08	6.21297e+08
NEG1373	2,3-Difluorobenzoic acid	2.085	157.011	[M-H]-	C7H4F2O2	---	---	O=C(O)c1cccc(F)c1F	---	370590	---	---	---	5.41277e+07	8.49253e+07	6.22473e+07	7.40125e+06	3.45516e+06	1.11011e+07	3.43036e+07	2.75505e+07	4.90179e+06	2.06051e+07	5.05642e+07	4.86652e+07	3.6567e+07	3.64609e+07	2.75804e+07
NEG1374	Allantoin	0.937	157.033	[M-H]-	C4H6N4O3	Imidazolidinones	POJWUDADGALRAB-UHFFFAOYSA-N	N=C(O)NC1N=C(O)N=C1O	C01551	---	HMDB0000462	Organoheterocyclic compounds	Azoles	9.51214e+07	1.24589e+08	1.12632e+08	7.55913e+07	6.83224e+07	82406572	2.15921e+08	1.00901e+08	6.94719e+07	4.75174e+07	1.15792e+08	6.88368e+07	1.15283e+08	1.2866e+08	1.10621e+08
NEG13753	Xanthomegnin	4.366	573.102	[M-H]-	C30H22O12	Isochromanequinones	WICHONPZVIYWIJ-UHFFFAOYSA-N	CC1CC2=CC3=C(C(=C2C(=O)O1)O)C(=O)C(=C(C3=O)OC)C4=C(C(=O)C5=C(C4=O)C(=C6C(=C5)CC(OC6=O)C)O)OC	---	15519	---	Phenylpropanoids and polyketides	Isochromanequinones	4.60726e+06	25637167	1.30134e+07	1.19947e+07	6.19211e+06	3353.7	9.97699e+06	1.60441e+06	2.33091e+06	4.55848e+06	4.52195e+06	752297	1.46677e+07	1.15604e+07	8.49489e+06
NEG1376	(1S,4S)-4-Hydroxy-3-oxocyclohexane-1-carboxylate	5.216	157.047	[M-H]-	C7H10O4	---	BYPXGAVDTZXOLE-WHFBIAKZSA-M	C1CC(C(=O)CC1C(=O)[O-])O	C04670	---	---	Organic oxygen compounds	Organooxygen compounds	3.14248e+07	2.22998e+07	3.58152e+07	1.80522e+07	1.97239e+07	1.64847e+07	4.20334e+07	1.99956e+07	4.17403e+07	2.28161e+07	2.40297e+07	2.46217e+07	2.23081e+07	2.38599e+07	2.2541e+07
NEG1379	5,6-Dimethyl-2,3-pyrazinedicarbonitrile	13.08	157.049	[M-H]-	C8H6N4	Diazines	VPRRXMCIOHZBCX-UHFFFAOYSA-N	CC1=NC(C#N)=C(N=C1C)C#N	---	299559	HMDB0246643	Organoheterocyclic compounds	Diazines	6.05339e+07	9.9134e+07	7.93406e+07	6.79588e+07	1.03013e+08	8.60505e+07	1.12584e+08	1.25854e+08	1.26896e+08	8.43281e+07	1.14516e+08	8.48558e+07	3.74717e+07	5.51679e+07	7.22416e+07
NEG13863	URIDINE 5'-DIPHOSPHOGLUCURONIC ACID	4.713	579.02	[M-H]-	C15H22N2O18P2	Pyrimidine nucleotide sugars	HDYANYHVCAPMJV-LXQIFKJMSA-N	O=C1C=CN(C(=O)N1)[C@@H]3O[C@H](COP(=O)(O)OP(=O)(O)O[C@H]2O[C@@H]([C@@H](O)[C@H](O)[C@H]2O)C(=O)O)[C@@H](O)[C@H]3O	---	---	---	Nucleosides, nucleotides, and analogues	Pyrimidine nucleotides	2.02138e+07	7.2837e+06	1.71734e+07	1.19985e+07	1.24653e+07	1.29029e+07	2.02451e+07	3.03727e+07	4.38658e+07	2.71176e+07	1.54149e+07	2.4268e+07	1.59954e+07	1.69654e+07	2.10992e+07
NEG13872	Loniceraxanthin	9.9	579.383	[M-H]-	C40H52O3	---	---	CC(C=CC=CC(C)=CC=CC(C)=CC=C1C(C)(C)CC(=O)CC1(C)O)=CC=CC(C)=CC=C1C(C)=CC(=O)CC1(C)C	---	---	---	---	---	1.65236e+06	2.59204e+06	2.45628e+06	1.76417e+06	1.69515e+06	1.83778e+06	4.26164e+06	2.38925e+06	2.57582e+06	2.50482e+06	1.72657e+06	3.58737e+06	2.71973e+06	2.75584e+06	2.68456e+06
NEG13949	Biliverdin	12.039	583.248	[M-H]-	C33H34N4O6	Bilirubins	RCNSAJSGRJSBKK-NSQVQWHSSA-N	O=C1N=C(C=C2NC(=CC=3NC(C=C4N=C(O)C(=C4C=C)C)=C(C3CCC(=O)O)C)C(=C2C)CCC(=O)O)C(=C1C=C)C	C00500	---	HMDB0001008	Organoheterocyclic compounds	Tetrapyrroles and derivatives	1.20686e+06	1.99753e+06	1.07883e+06	1.17999e+06	1.39897e+06	1.60429e+06	5.28582e+06	3.32743e+06	5.97959e+06	4.16197e+06	3.02273e+06	2.46174e+06	3.40534e+06	3.59984e+06	4.05156e+06
NEG141	1H-pyrrole-2-carbonitrile|2-cyano-pyrrol|2-cyanopyrrole|2-pyrrolecarbonitrile|2-pyrrolocarbonitrile|pyrrole 2-carbonitrile|pyrrole-2-carbonitrile	1.222	91.0258	[M-H]-	C5H4N2	---	---	N#Cc1ccc[nH]1	---	---	---	---	---	1.67805e+08	1.86183e+08	1.21514e+08	6.44398e+07	1.17519e+08	9.01247e+07	104886651	1.68883e+08	6.50685e+07	5.87175e+07	1.26543e+08	8.69713e+07	6.39209e+07	7.93491e+07	4.01415e+07
NEG1410	Calystegine A7	1.125	158.079	[M-H]-	C7H13NO3	Tropane alkaloids	FSMRMYVITPBGGD-UHFFFAOYSA-N	OC1CC(O)C2(O)CCC1N2	---	101409755	HMDB0036384	Alkaloids and derivatives	Tropane alkaloids	4.24649e+07	5.43289e+07	6.64722e+07	4.73656e+07	5.61999e+07	6.56222e+07	1.07081e+08	5.85233e+07	5.47441e+07	5.74855e+07	7.02315e+07	6.15404e+07	4.93716e+07	6.35884e+07	4.89031e+07
NEG1411	N-Isovalerylglycine	5.462	158.079	[M-H]-	C7H13NO3	N-acyl-alpha amino acids	ZRQXMKMBBMNNQC-UHFFFAOYSA-N	O=C(O)CN=C(O)CC(C)C	---	---	HMDB0245644	Organic acids and derivatives	Carboxylic acids and derivatives	7.4957e+08	703336954	6.68084e+08	8.16506e+08	1053268107	9.31075e+08	8.13927e+08	6.91807e+08	7.53694e+08	4.00795e+08	4.84172e+08	6.18158e+08	4.5005e+08	4.873e+08	4.28427e+08
NEG14143	Fortunellin	4.774	591.171	[M-H]-	C28H32O14	Flavonoid O-glycosides	MLWDGPFGTFOLRJ-CUVHLRMHNA-N	COC1=CC=C(C=C1)C1=CC(=O)C2=C(O)C=C(O[C@@H]3O[C@H](CO)[C@@H](O)[C@H](O)[C@H]3O[C@@H]3O[C@@H](C)[C@H](O)[C@@H](O)[C@H]3O)C=C2O1	---	5317385	---	Phenylpropanoids and polyketides	Flavonoids	6.12379e+06	5.52553e+06	3.18727e+06	1.68014e+06	1.41025e+06	1.1572e+06	2.92657e+06	492878	340136	1.97801e+06	1.1732e+06	0	3.01568e+06	2.20294e+06	1.76769e+06
NEG14223	Neobonaspectin B	9.043	595.282	[M-H]-	C34H44O9	---	BNSPYHAAXNQEMW-VAWYXSNFSA-N	CC=CC1=CC(=C(C(=C1)OC)OC(C)CC2=CC(=C(C(=C2)OC)OC(C)CC3=CC(=C(C(=C3)OC)OC)OC)OC)OC	---	---	---	Lignans, neolignans and related compounds	---	1.60247e+07	2.36587e+07	2.19323e+07	2.98095e+07	2.41445e+07	3.58516e+07	4.02679e+07	3.21507e+07	5.20535e+07	2.77317e+07	2.5875e+07	2.33353e+07	3.44154e+07	2.59309e+07	3.30244e+07
NEG14224	LPI(18:2)	9.179	595.285	[M-H]-	C27H49O12P	Glycerophospholipids	SAHCQBPGXQFTRA-FPKLTXOWSA-N	CCCCC\C=C/C\C=C/CCCCCCCC(=O)OC[C@@H](O)COP(O)(=O)O[C@H]1[C@H](O)[C@@H](O)[C@H](O)[C@@H](O)[C@H]1O	---	---	HMDB0240597	Lipids and lipid-like molecules	Glycerophospholipids	2.15727e+07	1.16248e+07	8.66327e+06	1.43107e+07	1.01998e+07	1.2189e+07	8.15232e+07	6.65502e+07	1.06972e+08	5.70482e+07	4.99077e+07	4.64063e+07	6.94807e+07	2.67062e+07	6.90899e+07
NEG14257	LPI(18:1)	9.787	597.298	[M-H]-	C27H51O12P	Lysophosphatidylinositols	UGDOFRYHDCDVHD-FRWBGTIISA-N	CCCCCCCC\C=C/CCCCCCCC(=O)OC[C@@H](O)COP(O)(=O)O[C@H]1[C@H](O)[C@@H](O)[C@H](O)[C@@H](O)[C@H]1O	---	---	HMDB0061693	Lipids and lipid-like molecules	Glycerophospholipids	4.17886e+07	6.03576e+07	6.1691e+07	6.41519e+07	4.99521e+07	7.92968e+07	2.50881e+07	1.51592e+07	7.61011e+07	5.1937e+07	4.55851e+07	4.56834e+07	3.85836e+07	4.19896e+07	3.76533e+07
NEG1438	Oxoadipic acid	1.796	159.026	[M-H]-	C6H8O5	Alpha-keto acids and derivatives	FGSBNBBHOZHUBO-UHFFFAOYSA-N	O=C(O)CCCC(=O)C(=O)O	C00322	71	HMDB0000225	Organic acids and derivatives	Keto acids and derivatives	4.87762e+07	6.59044e+07	6.17512e+07	4.88937e+07	5.69012e+07	6.54416e+07	1.91779e+07	7.40033e+06	7.13301e+07	2.65912e+07	4.61067e+07	1.20826e+07	3.25051e+07	3.35698e+07	3.27994e+07
NEG14381	GUANOSINE 5'-DIPHOSPHO-D-MANNOSE	1.409	604.063	[M-H]-	C16H25N5O16P2	Purine nucleotide sugars	MVMSCBBUIHUTGJ-UHFFFAOYSA-N	C1=NC2=C(N1C3C(C(C(O3)COP(=O)(O)OP(=O)(O)OC4C(C(C(C(O4)CO)O)O)O)O)O)NC(=NC2=O)N	---	---	---	Nucleosides, nucleotides, and analogues	Purine nucleotides	1.42718e+07	1.57825e+07	1.61826e+07	3.7543e+06	9.86804e+06	6.90962e+06	1.58137e+07	1.15604e+07	3.02289e+07	3.16147e+07	1.86017e+07	1.01625e+08	3.15943e+07	1.70138e+07	4.04692e+07
NEG14408	alloxanthin 3-acetate	12.021	605.399	[M-H]-	C42H54O3	---	---	CC(=O)OC1CC(C)=C(C#CC(C)=CC=CC(C)=CC=CC=C(C)C=CC=C(C)C#CC2=C(C)CC(O)CC2(C)C)C(C)(C)C1	---	---	---	---	---	7.34496e+06	3.15868e+06	3.56954e+06	4.27766e+06	4.88432e+06	5.53136e+06	5.80097e+06	1.73343e+06	1.91473e+06	4.72638e+06	5.52338e+06	71285.2	2.72392e+06	87691.5	2.75386e+06
NEG14415	URIDINE 5&#39;-DIPHOSPHO-N-ACETYLGLUCOSAMINE	1.157	606.068	[M-H]-	C17H27N3O17P2	Pyrimidine nucleotide sugars	LFTYTUAZOPRMMI-CFRASDGPSA-N	CC(=O)N[C@@H]1[C@H]([C@@H]([C@H](O[C@@H]1OP(=O)(O)OP(=O)(O)OC[C@@H]2[C@H]([C@H]([C@@H](O2)N3C=CC(=O)NC3=O)O)O)CO)O)O	---	---	---	Nucleosides, nucleotides, and analogues	Pyrimidine nucleotides	2511545324	2363844528	2171368267	2199225164	2396820586	2013960375	2211116878	2501888982	2647997721	2450507830	2467602040	2839938476	2173401797	2454227594	2256773856
NEG1446	6-CARBOXYHEXANOATE	5.603	159.063	[M-H]-	C7H12O4	Medium-chain fatty acids	WLJVNTCWHIRURA-UHFFFAOYSA-N	C(CCC(=O)O)CCC(=O)O	C02656	---	---	Lipids and lipid-like molecules	Fatty Acyls	8.79012e+07	7.56562e+07	6.81688e+07	6.81156e+07	82050157	5.50507e+07	6.98431e+07	6.68053e+07	76149547	4.03646e+07	5.16928e+07	6.70397e+07	6.71272e+07	6.69576e+07	6.36587e+07
NEG1451	2,2-Dimethylglutaric acid	5.947	159.063	[M-H]-	C7H12O4	Fatty Acyls	BTUDGPVTCYNYLK-UHFFFAOYSA-N	CC(C)(CCC(O)=O)C(O)=O	---	12681	HMDB0061676	Lipids and lipid-like molecules	Fatty Acyls	7.7376e+07	4.3575e+07	5.14827e+07	1.77022e+07	1.40643e+07	2.11131e+07	3.05163e+07	2.39708e+07	5.50394e+06	1.07826e+07	2.18052e+07	3.96113e+07	3.17977e+07	3.47267e+07	2.41941e+07
NEG14515	Glutathione disulfide	1.11	611.138	[M-H]-	C20H32N6O12S2	Peptides	YPZRWBKMTBYPTK-BJDJZHNGSA-N	C(CC(=O)NC(CSSCC(C(=O)NCC(=O)O)NC(=O)CCC(C(=O)O)N)C(=O)NCC(=O)O)C(C(=O)O)N	C00127	---	HMDB0003337	Organic acids and derivatives	Carboxylic acids and derivatives	1.9203e+07	2.05223e+07	2.7569e+07	1.61182e+07	1.72221e+07	1.66524e+07	2.50617e+07	22341834	3.39308e+07	1.76572e+07	1.61389e+07	1.30541e+07	2.72174e+07	3.67113e+07	3.06737e+07
NEG14539	SCHEMBL1875255	6.976	612.207	[M-H]-	C30H30F7N3O3	---	---	Cc1cc(F)ccc1-c1cc(N2CCC(O)C2CO)ncc1N(C)C(=O)C(C)(C)c1cc(C(F)(F)F)cc(C(F)(F)F)c1	---	74962721	---	---	---	1.97191e+07	1.44275e+07	1.11504e+07	1.65474e+07	1.54327e+07	1.75925e+07	2.18424e+06	1.25824e+07	1.93754e+07	3.61546e+06	1.55546e+07	1.32497e+07	1.13874e+07	1.60778e+07	1.25181e+07
NEG14673	Cissacapine	8.685	617.266	[M-H]-	C38H38N2O6	---	---	COc1cc2c3c4c1OCc1cc(ccc1O4)CC1c4c(cc(OC)c5c4Oc4cc(ccc4CO5)CC3N(C)CC2)CCN1C	---	---	---	---	---	9.65572e+06	1.23912e+07	1.92668e+07	7.38296e+06	8.15759e+06	8.98377e+06	4.84652e+06	4.29649e+06	6.34722e+06	5.52697e+06	5.49434e+06	3.74959e+06	7.21484e+06	7.99771e+06	7.00496e+06
NEG14708	LPI(20:4)	9.026	619.282	[M-H]-	C29H49O12P	Lysophosphatidylinositols	LXUGKKVCSTYZFK-YPTWYXPQSA-N	CCCCC\C=C/C\C=C/C\C=C/C\C=C/CCCC(=O)OC[C@@H](O)COP(O)(=O)O[C@H]1[C@H](O)[C@@H](O)[C@H](O)[C@@H](O)[C@H]1O	---	---	HMDB0061690	Lipids and lipid-like molecules	Glycerophospholipids	898469009	1496962336	1234135156	9.19908e+08	1195895535	1490252092	9.76594e+08	5.13466e+08	8.89819e+08	7.64675e+08	7.27916e+08	1063876707	8.92718e+08	1001403704	8.73078e+08
NEG14736	N-Methylfangchinoline	9.333	621.297	[M-H]-	C38H42N2O6	---	---	COc1ccc2cc1Oc1ccc(cc1)CC1c3cc(c(OC)cc3CCN1C)Oc1c([O-])c(OC)cc3c1C(C2)[N+](C)(C)CC3	---	---	---	---	---	2.85956e+07	4.03449e+07	2.7177e+07	4.09549e+07	3.7783e+07	3.94201e+07	3.96714e+07	2.01661e+07	2.21957e+07	2.48772e+07	2.93392e+07	1.86082e+07	1.95202e+07	3.70131e+07	2.29325e+07
NEG1475	ALPHA-AMINOADIPATE	0.919	160.058	[M-H]-	C6H11NO4	L-alpha-amino acids	OYIFNHCXNCRBQI-BYPYZUCNSA-N	C(C[C@@H](C(=O)O)N)CC(=O)O	---	---	---	Organic acids and derivatives	Carboxylic acids and derivatives	1539424696	4.96872e+08	2.43133e+08	5.40837e+08	739951139	9.52318e+08	2.0836e+08	3.87179e+08	4147800524	4.27539e+08	1146487924	6.62754e+08	1045354833	1087980053	9.66549e+08
NEG1508	D-TAGATOSE	0.905	161.042	[M-H2O-H]-	C6H12O6	Monosaccharides	LKDRXBCSQODPBY-OEXCPVAWSA-N	C1[C@H]([C@@H]([C@@H](C(O1)(CO)O)O)O)O	C00795	---	---	Organic oxygen compounds	Organooxygen compounds	1093925481	1518727499	1198956912	1165825160	1238464353	1097718901	8.98344e+08	9.2165e+08	5.69174e+08	1113565524	960279054	1002783245	1052192824	1089687403	9.78211e+08
NEG1509	2-Hydroxy-2-ethylsuccinic acid	2.323	161.042	[M-H]-	C6H10O5	Fatty Acyls	YVYGHRNLPUMVBU-UHFFFAOYSA-N	CCC(O)(CC(O)=O)C(O)=O	C02488	439736	HMDB0059758	Lipids and lipid-like molecules	Fatty Acyls	3.52759e+08	7.32258e+07	6.37661e+07	6.2294e+07	1091330713	5.60241e+08	2.46175e+08	5.58477e+07	1578211752	1.58667e+08	1.15215e+08	6.13789e+08	4.32709e+08	1125177056	1.70778e+08
NEG1511	L-SORBOSE	13.914	161.042	[M-H2O-H]-	C6H12O6	Monosaccharides	LKDRXBCSQODPBY-AMVSKUEXSA-N	C1[C@@H]([C@H]([C@@H](C(O1)(CO)O)O)O)O	C00247	---	---	Organic oxygen compounds	Organooxygen compounds	1.79707e+08	2.59837e+08	2.94799e+08	1.77558e+08	1.00121e+08	1.40087e+08	1.72292e+08	1.44674e+08	1.22134e+08	9.11643e+07	5.83577e+07	1.08163e+08	6.26074e+07	1.38421e+08	6.85872e+07
NEG1512	ALLOSE	14.059	161.042	[M-H2O-H]-	C6H12O6	Monosaccharides	WQZGKKKJIJFFOK-IVMDWMLBSA-N	C([C@@H]1[C@H]([C@H]([C@H](C(O1)O)O)O)O)O	C01487	---	---	Organic oxygen compounds	Organooxygen compounds	1.92646e+08	2.47489e+08	2.94773e+08	1.24715e+08	9.96149e+07	7.60813e+07	7.11489e+07	5.60792e+07	1.22134e+08	9.54163e+07	9.85541e+07	4.96836e+07	9.52553e+07	1.18323e+08	1.07623e+08
NEG1523	Acetylcysteine	8.234	162.019	[M-H]-	C5H9NO3S	N-acyl-L-alpha-amino acids	PWKSKIMOESPYIA-UHFFFAOYSA-N	O=C(O)C(N=C(O)C)CS	C06809	12035	HMDB0001890	Organic acids and derivatives	Carboxylic acids and derivatives	3.34126e+07	2.43785e+07	2.53228e+07	2.23079e+07	2.34598e+07	2.28653e+07	9.71838e+06	9.96269e+06	3.04027e+06	1.43382e+07	3.1091e+07	3.47664e+07	1.63333e+07	1.81908e+07	1.62563e+07
NEG15481	NAD	2.511	662.094	[M-H]-	C21H27N7O14P2	(5'->5')-dinucleotides	BAWFJGJZGIEFAR-NNYOXOHSSA-O	C1=CC(=C[N+](=C1)[C@H]2[C@@H]([C@@H]([C@H](O2)COP(=O)(O)OP(=O)(O)OC[C@@H]3[C@H]([C@H]([C@@H](O3)N4C=NC5=C(N=CN=C54)N)O)O)O)O)C(=O)N	C00003	---	HMDB0000902	Nucleosides, nucleotides, and analogues	(5'->5')-dinucleotides	2.2868e+07	1.89461e+07	2.6304e+07	6.45186e+07	3.46472e+07	2.78765e+06	2.7209e+07	1.49855e+08	6.16959e+07	1.55575e+07	4.00968e+07	1.84992e+08	5.44787e+07	6.52103e+07	6.60127e+07
NEG1571	1,5-Anhydrosorbitol	13.086	163.059	[M-H]-	C6H12O5	Monosaccharides	MPCAJMNYNOGXPB-SLPGGIOYSA-N	OCC1OCC(O)C(O)C1O	C07326	64960	HMDB0002712	Organic oxygen compounds	Organooxygen compounds	3.58611e+07	4.98373e+07	3.51208e+07	4.45178e+07	4.85101e+07	5.27682e+07	4.67958e+07	4.71296e+07	5.12721e+07	5.73444e+07	4.26545e+07	4.35504e+07	2.17613e+07	1.43686e+07	3.08918e+07
NEG15843	3'-Dephosphocoenzyme A	4.954	686.135	[M-H]-	C21H35N7O13P2S	Purine ribonucleoside diphosphates	KDTSHFARGAKYJN-IBOSZNHHSA-N	SCCNC(=O)CCNC(=O)C(O)C(C)(C)COP(O)(=O)OP(O)(=O)OC[C@@H](O1)[C@@H](O)[C@@H](O)[C@@H]1n(c3)c(n2)c(n3)c(N)nc2	---	---	HMDB0001373	Nucleosides, nucleotides, and analogues	Purine nucleotides	1.61295e+08	2.45362e+08	2.50886e+08	183356964	2.87611e+08	233804917	1.35861e+08	6.033e+07	3.2748e+08	1.55687e+08	341098549	1.82298e+08	3.63567e+08	1.5997e+08	1.45e+08
NEG1588	Phenylalanine	4.235	164.068	[M-H]-	C9H11NO2	Amino acids and derivatives	COLNVLDHVKWLRT-UHFFFAOYSA-N	C1=CC=C(C=C1)CC(C(=O)O)N	C02057	---	HMDB0000159	Organic acids and derivatives	Carboxylic acids and derivatives	1.50722e+07	2.40901e+07	9.7104e+06	7.42927e+07	4.09126e+07	9.61564e+06	3.08735e+07	2.19724e+07	2.61055e+07	1.63489e+07	2.07673e+07	1.19029e+07	2.06448e+07	1.19345e+07	8.12617e+06
NEG1616	Terephthalic acid	5.61	165.016	[M-H]-	C8H6O4	P-phthalic acid and derivatives	KKEYFWRCBNTPAC-UHFFFAOYSA-N	C1=CC(=CC=C1C(=O)O)C(=O)O	C06337	---	HMDB0002428	Benzenoids	Benzene and substituted derivatives	2.26124e+07	2.46862e+07	2.58454e+07	3.66348e+07	2.95607e+07	2.29279e+07	2.1004e+07	3.81397e+07	3.02675e+07	2.46138e+07	2.0103e+07	2.01019e+07	3.19293e+07	2.70394e+07	2.30672e+07
NEG1617	Arabinonic acid	0.882	165.037	[M-H]-	C5H10O6	Organooxygen compounds	QXKAIJAYHKCRRA-JJYYJPOSSA-N	OC[C@@H](O)[C@@H](O)[C@H](O)C(O)=O	C00878	122045	HMDB0000539	Organic oxygen compounds	Organooxygen compounds	1.69901e+08	2.1832e+08	3.72457e+08	1.36851e+08	1.27154e+08	1.45943e+08	144806007	1.13018e+08	1.0206e+08	1.11647e+08	1.23567e+08	1.23608e+08	2.75429e+08	3.09218e+08	2.58092e+08
NEG1623	3-Phenyllactic acid	6.173	165.052	[M-H]-	C9H10O3	Phenylpropanoic acids	VOXXWSYKYCBWHO-UHFFFAOYSA-N	O=C(O)C(O)CC=1C=CC=CC1	C05607	---	HMDB0000779	Phenylpropanoids and polyketides	Phenylpropanoic acids	3.28512e+07	3.15046e+07	3.74965e+07	4.09254e+07	4.20117e+07	4.31702e+07	3.70789e+07	2.88468e+07	4.11976e+07	2.8911e+07	3.60375e+07	3.41589e+07	3.02947e+07	3.9455e+07	4.19966e+07
NEG16237	Sanguidimerine	9.026	719.203	[M-H]-	C43H32N2O9	---	---	CN1c2c(ccc3cc4c(cc23)OCO4)-c2cc3c(cc2C1CC(=O)CC1c2c(ccc4c2OCO4)-c2ccc4cc5c(cc4c2N1C)OCO5)OCO3	---	---	---	---	---	6.90768e+06	1.06964e+07	9.43366e+06	1.22932e+07	7.15191e+06	9.63974e+06	7.82649e+06	4.06332e+06	6.85759e+06	5.81055e+06	5.41921e+06	5.00922e+06	6.82987e+06	7.76431e+06	7.50338e+06
NEG1625	Isomintlactone	7.173	165.088	[M-H]-	C10H14O2	Benzofurans	VUVQBYIJRDUVHT-UHFFFAOYSA-N	CC1CCC2=C(C)C(=O)OC2C1	---	94349	HMDB0036084	Organoheterocyclic compounds	Benzofurans	364510	622347	0	668098	545642	430827	5.69386e+06	6.15183e+06	9.19532e+06	9.33944e+06	2.63602e+06	3.71891e+06	3.67439e+06	3.16401e+06	3.36776e+06
NEG16318	PE(P-18:0/18:1)	11.389	728.555	[M-H]-	C41H80NO7P	1-(1Z-alkenyl),2-acylglycerophosphoethanolamines	XVYPOHCSLJZFED-QZEVRULJSA-N	CCCCCCCCCCCCCCCC/C=C\OC[C@H](COP(=O)(O)OCCN)OC(=O)CCCCCCC/C=C\CCCCCCCC	---	42607457;86289530	HMDB0011375	Lipids and lipid-like molecules	Glycerophospholipids	2.17807e+07	4.57e+07	3.93785e+07	1.6191e+07	9.36407e+06	2.34724e+07	4.11437e+07	7.06798e+06	3.40975e+07	3.10561e+06	5.62825e+06	896421	7.10218e+07	4.13166e+07	2.39227e+07
NEG1638	N-Acetyltaurine	1.067	166.014	[M-H]-	C4H9NO4S	Organic sulfonic acids and derivatives	CXJAAWRLVGAKDV-UHFFFAOYSA-N	CC(=O)NCCS(O)(=O)=O	C19478	159864	HMDB0240253	Organic acids and derivatives	Organic sulfonic acids and derivatives	7.71483e+07	9.101e+07	7.68324e+07	1.88389e+08	1.15086e+08	3.69035e+07	8.45786e+07	8.93353e+07	3.96246e+07	5.94264e+07	7.6639e+07	111980840	7.79073e+07	7.89868e+07	7.15893e+07
NEG16430	PE 36:4	10.992	738.5	[M-H]-	C41H74NO8P	Phosphatidylethanolamines	NQIMLWFRWGTTOZ-JAXHXWBXSA-N	CCCCCCCCCCCCCCCC(=O)OCC(COP(O)(=O)OCCN)OC(=O)CCCCCC\C=C/C\C=C/C\C=C/C\C=C/CC	---	---	---	Lipids and lipid-like molecules	Glycerophospholipids	6.06446e+06	7.57413e+06	6.004e+06	4.04768e+06	3.74498e+06	4.33149e+06	3.20315e+06	7.00219e+06	5.85183e+06	4.34508e+06	4.17896e+06	3.11315e+06	4.66229e+06	1.79287e+07	1.38369e+07
NEG16495	PE(18:1/18:1)	11.307	742.532	[M-H]-	C41H78NO8P	Phosphatidylethanolamines	ZTSRQLQWGSDQGP-RTJYTIBZSA-N	[H][C@@](COC(=O)CCCCCCC\C=C/CCCCCCCC)(COP(O)(=O)OCCN)OC(=O)CCCCCCCCC\C=C/CCCCCC	---	53479650	HMDB0009058	Lipids and lipid-like molecules	Glycerophospholipids	2.2354e+07	1.0338e+07	1.00453e+07	4.60587e+06	4.85307e+06	4.37409e+06	2.41186e+06	1.69222e+06	2.73223e+06	2.57117e+06	1.02525e+06	1.03351e+06	3.98972e+07	1.19444e+08	5.04153e+07
NEG16496	PE(18:0/18:2)	10.996	742.532	[M-H]-	C41H78NO8P	Phosphatidylethanolamines	YDTWOEYVDRKKCR-KNERPIHHSA-N	CCCCCCCCCCCCCCCCCC(=O)OC[C@H](COP(=O)(O)OCCN)OC(=O)CCCCCCC/C=C\C/C=C\CCCCC	---	9546749	HMDB0008994	Lipids and lipid-like molecules	Glycerophospholipids	5.4957e+07	1.94026e+07	3.79778e+06	5.06825e+06	4.70586e+06	4.3661e+06	4.3351e+06	2.0928e+06	2.55246e+06	1.98283e+06	2.01827e+06	2.23824e+06	7.24048e+07	5.83055e+07	5.70762e+07
NEG16508	PE 36:1	11.269	744.547	[M-H]-	C41H80NO8P	Phosphatidylethanolamines	JQKOHRZNEOQNJE-ZZEZOPTASA-N	CCCCCCCCCCCCCCCCCC(=O)OCC(COP(O)(=O)OCCN)OC(=O)CCCCCCC\C=C/CCCCCCCC	---	---	---	Lipids and lipid-like molecules	Glycerophospholipids	5.50629e+06	7.83358e+06	7.10078e+06	7211255	1.57489e+07	1.13426e+07	1.90528e+07	1.03467e+07	1.16259e+07	5.46653e+06	4.73685e+06	5.23419e+06	1.3658e+07	1.58776e+07	1.67341e+07
NEG16510	(2-aminoethoxy)[2-[octadec-9-enoyloxy]-3-(octadecanoyloxy)propoxy]phosphinic acid	12.183	744.553	[M-H]-	C41H80NO8P	Phosphatidylethanolamines	JQKOHRZNEOQNJE-DJEJVYNPSA-N	[H][C@@](COC(=O)CCCCCCCCCCCCCCCCC)(COP(O)(=O)OCCN)OC(=O)CCCCCCC\C=C/CCCCCCCC	---	---	---	Lipids and lipid-like molecules	Glycerophospholipids	4.50977e+06	3.92874e+06	4.6067e+06	1.49049e+06	2.68183e+06	3.79882e+06	5.50273e+06	4.07993e+06	5.72449e+06	3.62032e+06	4.62298e+06	3.81513e+06	6.2337e+06	5.36893e+06	5.46859e+06
NEG16536	PG 34:1	11.069	747.508	[M-H]-	C40H77O10P	Phosphatidylglycerols	PAZGBAOHGQRCBP-ZCXUNETKSA-N	CCCCCCCCCCCCCCCC(=O)OCC(COP(O)(=O)OCC(O)CO)OC(=O)CCCCCCC\C=C/CCCCCCCC	C13883	---	---	Lipids and lipid-like molecules	Glycerophospholipids	9.40438e+06	1.01769e+07	6.54473e+06	1.90079e+06	1.3963e+06	1.64042e+06	1.9476e+06	4.77747e+06	4.17636e+06	2.18299e+06	2.28808e+06	2.47325e+06	9.6037e+06	9.01488e+06	1.96678e+07
NEG1654	Uric acid	1.897	167.018	[M-H]-	C5H4N4O3	Xanthines	LEHOTFFKMJEONL-UHFFFAOYSA-N	OC=1N=C(O)C=2N=C(O)NC2N1	C00366	---	HMDB0000289	Organoheterocyclic compounds	Imidazopyrimidines	1782555282	1627877412	1350432012	2405644407	2203382830	2621367869	1799930346	3448337572	2453601152	3094204425	2540978376	4220515449	2390668972	2557862335	2299037040
NEG16542	(2-{[2-hexadecanamido-3-hydroxyoctadec-4-en-1-yl phosphono]oxy}ethyl)trimethylazanium	11.048	747.557	[M+FA-H]-	C39H79N2O6P	Phosphosphingolipids	RWKUXQNLWDTSLO-GWQJGLRPSA-N	[H][C@@](COP([O-])(=O)OCC[N+](C)(C)C)(NC(=O)CCCCCCCCCCCCCCC)[C@H](O)\C=C\CCCCCCCCCCCCC	---	---	---	Lipids and lipid-like molecules	Sphingolipids	4.22783e+07	3.08459e+07	1.68841e+07	1.43072e+07	1.06654e+07	6.78109e+06	6.44245e+06	5.97631e+06	4.30646e+06	3.31419e+06	5.45099e+06	1.43428e+06	7.08156e+07	2.10562e+07	1.38678e+07
NEG1658	4,7-Epoxyisobenzofuran-1,3-dione, hexahydro-, (3aR,4S,7R,7aS)-rel-	5.55	167.035	[M-H]-	C8H8O4	Furofurans	JAABVEXCGCXWRR-UHFFFAOYSA-N	O=C1OC(=O)C2C3CCC(O3)C12	---	93004	HMDB0245751	Organoheterocyclic compounds	Furofurans	4.42297e+07	4.36215e+07	5.39173e+07	3.81407e+07	3.33901e+07	4.25949e+07	1.36759e+07	1.4897e+07	9.29378e+06	1.80364e+07	2.94237e+07	3.62029e+07	2.81802e+07	3.03427e+07	2.69879e+07
NEG16716	PE 38:6	11.283	762.496	[M-H]-	C43H74NO8P	Phosphatidylethanolamines	MPWUZHVZZKSTPV-LGFBOSHVSA-N	CCCCCCCCCCCCCCCC(=O)OCC(COP(O)(=O)OCCN)OC(=O)CC\C=C/C\C=C/C\C=C/C\C=C/C\C=C/C\C=C/CC	---	---	---	Lipids and lipid-like molecules	Glycerophospholipids	4.56889e+06	1.13258e+06	4.46131e+06	8.07665e+06	4.46494e+06	6.21263e+06	5.99019e+06	4.72456e+06	4.87484e+06	5.78845e+06	3.1635e+06	5.39363e+06	1.5336e+07	3.01701e+06	4.69882e+06
NEG16722	PE(22:6/16:0)	9.945	762.501	[M-H]-	C43H74NO8P	Glycerophospholipids	CNFOLWFURRWWGX-HHXXILGKSA-N	[H][C@@](COC(=O)CC\C=C/C\C=C/C\C=C/C\C=C/C\C=C/C\C=C/CC)(COP(O)(=O)OCCN)OC(=O)CCCCCCCCCCCCCCC	---	52924862	HMDB0009682	Lipids and lipid-like molecules	Glycerophospholipids	5.18401e+06	7.14155e+06	75034.6	5.56557e+06	5.40085e+06	5.24641e+06	1.70388e+06	1.06931e+07	5.85359e+06	4.50805e+06	7.67308e+06	1.57941e+07	5.94252e+06	3.96863e+06	5.12889e+06
NEG16757	PE 38:5	10.994	764.512	[M-H]-	C43H76NO8P	Phosphatidylethanolamines	ZYMZKMQPPJPQHY-HAGCXRLMSA-N	CCCCCCCC\C=C/CCCCCCCC(=O)OCC(COP(O)(=O)OCCN)OC(=O)CCCCCC\C=C/C\C=C/C\C=C/C\C=C/CC	---	---	---	---	---	985716	2.29482e+06	1.81612e+06	1.04813e+06	916340	984357	2.27295e+06	2.77854e+06	2.04469e+06	2.293e+06	1.00384e+06	5.55336e+06	9.10028e+06	3.90735e+06	4.97976e+06
NEG16787	PE 38:4	10.991	766.531	[M-H]-	C43H78NO8P	Phosphatidylethanolamines	YEHAZLUVAZKVRO-ZKVKLVECSA-N	CCCCCCCCCCCCCCCCCC(=O)OCC(COP(O)(=O)OCCN)OC(=O)CCCCCC\C=C/C\C=C/C\C=C/C\C=C/CC	---	---	---	---	---	4.56034e+06	3.35599e+06	2.18062e+06	2.25626e+06	1.41039e+06	3.15842e+06	2.61035e+06	2.52018e+06	2.18024e+06	448810	739551	386450	3.78577e+07	4.75029e+07	4.09911e+07
NEG17050	2-amino-3-({hydroxy[2-[octadec-9-enoyloxy]-3-(octadecanoyloxy)propoxy]phosphoryl}oxy)propanoic acid	11.312	788.536	[M-H]-	C42H80NO10P	Phosphatidylserines	AJFWREUFUPEYII-PAHWMLEVSA-N	CCCCCCCCCCCCCCCCCC(=O)OC[C@H](COP(O)(=O)OC[C@H](N)C(O)=O)OC(=O)CCCCCCC\C=C/CCCCCCCC	---	---	---	Lipids and lipid-like molecules	Glycerophospholipids	1.05015e+07	7.2138e+06	1.10261e+07	3.94146e+06	3.50396e+06	4.40808e+06	4.58829e+06	5.68294e+06	5.63021e+06	2.49587e+06	3.38872e+06	3.93195e+06	1.96707e+07	9.02014e+06	8.28352e+06
NEG17056	PS(18:1/18:0)	11.228	788.541	[M-H2O-H]-	C42H80NO10P	Phosphatidylserines	VYDABBXFPODZIE-IAJQVIMPSA-N	[H][C@](N)(COP(O)(=O)OC[C@@]([H])(COC(=O)CCCCCCC\C=C/CCCCCCCC)OC(=O)CCCCCCCCCCCCCCCCC)C(O)=O	---	9547094	HMDB0012389	Lipids and lipid-like molecules	Glycerophospholipids	7.51062e+06	3.55673e+06	3.98779e+06	2.0683e+06	1.88955e+06	2.25894e+06	4.71691e+06	1.77433e+06	1.56974e+06	2.055e+06	2.5419e+06	2.57757e+06	9.76251e+06	9.05647e+06	4.82932e+06
NEG1742	Glycerol 3-phosphate	0.82	171.003	[M-H]-	C3H9O6P	Glycerophosphates	AWUCVROLDVIAJX-GSVOUGTGSA-N	O=P(O)(O)OCC(O)CO	C00093	439162	HMDB0000126	Lipids and lipid-like molecules	Glycerophospholipids	1.67605e+08	1.85094e+08	1.89878e+08	250464924	2.80349e+08	2.22446e+08	8.37644e+07	3.0821e+08	3.807e+08	3.02364e+08	2.03617e+08	3.50226e+08	2.56051e+08	2.74084e+08	2.22976e+08
NEG1747	4,7-dioxooctanoic acid	5.931	171.063	[M-H]-	C8H12O4	---	PTSAPRTVUVUNGB-UHFFFAOYSA-N	CC(=O)CCC(=O)CCC(=O)O	---	---	---	Organic acids and derivatives	Keto acids and derivatives	2.39901e+07	2.93359e+07	2.18301e+07	2.83483e+07	2.44794e+07	3.24747e+07	3.22207e+07	2.72879e+07	8.8602e+07	2.57281e+07	1.8703e+07	1.81483e+07	3.18573e+07	3.5265e+07	3.05935e+07
NEG17482	Verbascose	1.439	827.259	[M-H]-	C30H52O26	Oligosaccharides	FLUADVWHMHPUCG-SWPIJASHSA-N	OCC1OC(OCC2OC(OCC3OC(OCC4OC(OC5(OC(CO)C(O)C5O)CO)C(O)C(O)C4O)C(O)C(O)C3O)C(O)C(O)C2O)C(O)C(O)C1O	C08252	441434	HMDB0259784	Organic oxygen compounds	Organooxygen compounds	4.00269e+06	7.85306e+06	2.08702e+06	4.91652e+06	3.46544e+06	6.27706e+06	2.20175e+06	412237	0	2.26205e+06	4.25729e+06	0	2.84083e+06	2.20951e+06	3.50549e+06
NEG1750	trans-3-Octenedioic acid	13.525	171.064	[M-H]-	C8H12O4	Fatty Acyls	QWWZNXBOJLOHGI-HNQUOIGGSA-N	OC(=O)CCC\C=C\CC(O)=O	---	22495178	HMDB0013312	Lipids and lipid-like molecules	Fatty Acyls	1.86658e+07	1.8204e+07	3.21348e+07	3.41263e+07	2.93574e+07	2.4886e+07	3.0961e+07	3.85918e+07	3.03305e+07	1.93365e+07	2.80593e+07	3.87634e+07	2.42457e+07	4.48245e+07	2.70724e+07
NEG1751	cis-4-Octenedioic acid	13.079	171.064	[M-H]-	C8H12O4	Fatty Acyls	LQVYKEXVMZXOAH-UPHRSURJSA-N	OC(=O)CC\C=C/CCC(O)=O	---	11805205	HMDB0004982	Lipids and lipid-like molecules	Fatty Acyls	4.0113e+07	7.09864e+07	5.25026e+07	4.53739e+07	5.44648e+07	6.29884e+07	7.79337e+07	6.92492e+07	9.17541e+07	5.96206e+07	5.9324e+07	5.23142e+07	2.55049e+07	4.39987e+07	4.93838e+07
NEG1773	2-amino-4-ethylidenepentanedioic acid	13.079	172.06	[M-H]-	C7H11NO4	---	---	CC=C(CC(N)C(=O)O)C(=O)O	---	73192539	---	---	---	4.91588e+07	7.89395e+07	6.98003e+07	5.01917e+07	7.93249e+07	6.52274e+07	8.04097e+07	8.04765e+07	9.84586e+07	6.64498e+07	8.71473e+07	6.2462e+07	2.77628e+07	4.40646e+07	5.65718e+07
NEG1775	N-Acetyl-L-leucine	5.542	172.094	[M-H]-	C8H15NO3	---	WXNXCEHXYPACJF-ZETCQYMHSA-N	CC(C)CC(C(=O)O)NC(=O)C	C02710	---	HMDB0011756	Organic acids and derivatives	Carboxylic acids and derivatives	2.43925e+07	2.10159e+07	2.15775e+07	2.58451e+07	2.35996e+07	2.82401e+07	2.96707e+07	3.17656e+07	3.24944e+07	1.53011e+07	1.8233e+07	2.8215e+07	2.70819e+07	3.35898e+07	2.74812e+07
NEG1777	Acetylleucine (isomer of 164)	6	172.094	[M-H]-	C8H15NO3	Leucine and derivatives	WXNXCEHXYPACJF-UHFFFAOYNA-N	O=C(O)C(NC(=O)C)CC(C)C	---	---	---	---	---	3.2444e+08	2.06378e+08	3.07339e+08	2.04191e+08	2.29483e+08	256458921	2.28997e+08	1.38506e+08	1.91419e+08	169253059	2.49658e+08	2.273e+08	2.20335e+08	2.50383e+08	2.22484e+08
NEG1779	N-Caproylglycine	6.229	172.094	[M-H]-	C8H15NO3	Amino acids and derivatives	UPCKIPHSXMXJOX-UHFFFAOYSA-N	O=C(O)CN=C(O)CCCCC	---	99463	HMDB0000701	Organic acids and derivatives	Carboxylic acids and derivatives	3.5407e+08	3.90775e+08	5.2719e+08	5.31034e+08	6.57866e+08	3.95762e+08	2.33955e+08	3.53313e+08	4.744e+08	1.80408e+08	2.61005e+08	2.9294e+08	337355292	3.80459e+08	3.35134e+08
NEG1798	Phenylsulfate	4.937	172.988	[M-H]-	C6H6O4S	Phenylsulfates	CTYRPMDGLDAWRQ-UHFFFAOYSA-N	O=S(=O)(O)OC=1C=CC=CC1	C02180	74426	HMDB0060015	Organic acids and derivatives	Organic sulfuric acids and derivatives	3.43447e+07	2.0684e+08	9.73045e+07	142527951	1.68932e+08	1.55305e+08	8.86372e+07	5.27954e+07	8.47144e+07	6.95331e+07	8.12076e+07	4.0714e+07	9.52855e+07	1.06698e+08	102284799
NEG1799	L-dehydro-ascorbate	1.536	173.005	[M-H]-	C6H6O6	---	JMMUPWYGEQCUML-UHFFFAOYSA-M	C(C(C1=C(C(=O)C(=O)O1)[O-])O)O	---	---	---	Organoheterocyclic compounds	Dihydrofurans	8.28529e+07	1.37403e+08	9.39557e+07	4.81601e+07	7.41923e+07	2.37524e+07	1.10799e+08	1.03529e+08	1.01285e+08	1.63955e+08	1.05901e+08	1.09046e+08	3.64841e+07	1.0591e+08	7.6102e+07
NEG1800	Dehydroerythorbic acid	0.919	173.006	[M-H]-	C6H6O6	---	SBJKKFFYIZUCET-DUZGATOHSA-N	C(C(C1C(=O)C(=O)C(=O)O1)O)O	---	---	---	Organoheterocyclic compounds	Lactones	1.5334e+08	1.93514e+08	1.94641e+08	127306620	1.16879e+08	1.22261e+08	2.82593e+08	2.24118e+08	3.12769e+08	1.40837e+08	2.29977e+08	2.27028e+08	202059919	2.37052e+08	153315873
NEG1801	cis-Aconitic acid	1.814	173.006	[M-H]-	C6H6O6	Tricarboxylic acids and derivatives	GTZCVFVGUGFEME-IWQZZHSRSA-N	OC(=O)CC(C(O)=O)=C([H])C(O)=O	C00417	---	HMDB0000072	Organic acids and derivatives	Carboxylic acids and derivatives	5.49989e+07	8.67809e+07	1.02725e+08	6.02715e+07	8.41438e+07	7.25921e+07	2.80639e+08	1.20022e+08	1.70084e+08	9.64043e+07	1.37332e+08	5.46896e+07	1.05517e+08	1.31445e+08	1.27634e+08
NEG1809	SUBERIC ACID	6.14	173.079	[M-H]-	C8H14O4	Medium-chain fatty acids	TYFQFVWCELRYAO-UHFFFAOYSA-N	C(CCCC(=O)O)CCC(=O)O	C08278	---	---	Lipids and lipid-like molecules	Fatty Acyls	6.92436e+07	7.57025e+07	5.9915e+07	9.8496e+07	1.0328e+08	1.08383e+08	1.17044e+08	1.09367e+08	2.78576e+08	6.67424e+07	6.04608e+07	5.58718e+07	1.00938e+08	1.03856e+08	9.59338e+07
NEG1825	N-ACETYL-L-ASPARTIC ACID	1.468	174.037	[M-H]-	C6H9NO5	Amino acids and derivatives	OTCCIMWXFLJLIA-BYPYZUCNSA-N	CC(=O)N[C@@H](CC(=O)O)C(=O)O	---	---	---	Organic acids and derivatives	Carboxylic acids and derivatives	2.18323e+08	183755465	1.48306e+08	3.01307e+07	3.07657e+07	3.0438e+07	9.79336e+07	1.0198e+08	7.81768e+07	9.99651e+07	1.39762e+08	2.20787e+08	9.38089e+07	1.01965e+08	9.70102e+07
NEG1861	TRICARBALLYLIC ACID	2.039	175.021	[M-H]-	C6H8O6	Tricarboxylic acids and derivatives	KQTIIICEAUMSDG-UHFFFAOYSA-N	O=C(O)CC(C(=O)O)CC(=O)O	---	---	---	Organic acids and derivatives	Carboxylic acids and derivatives	3.38756e+08	615340613	4.82745e+08	4.50295e+07	6.31018e+07	8.23769e+07	2.80965e+08	2.85505e+08	2.74594e+07	2.28347e+08	432685211	3.65149e+08	2.51421e+08	2.72664e+08	1.86567e+08
NEG1863	ASCORBIC ACID	0.927	175.021	[M-H]-	C6H8O6	Butenolides	CIWBSHSKHKDKBQ-JLAZNSOCSA-N	O=C1OC(C(O)=C1O)C(O)CO	C00072	---	HMDB0000044	Organoheterocyclic compounds	Dihydrofurans	8293576508	5297928016	9455830871	5999948276	8143895492	3713306780	6224972518	10789467013	6696424238	9099173303	9605625683	15224391509	4660501862	10088729412	8794937820
NEG1867	2-Isopropylmalic acid	5.374	175.058	[M-H]-	C7H12O5	Hydroxy fatty acids	BITYXLXUCSKTJS-UHFFFAOYSA-N	OC(=O)CC(O)(C(C)C)C(O)=O	C02504	---	HMDB0000402	Lipids and lipid-like molecules	Fatty Acyls	4.75508e+07	2.18056e+07	5.36259e+07	2.42357e+06	2.23271e+06	2.02914e+06	1.07626e+07	8.2294e+06	5.56945e+06	8.48127e+06	1.01817e+07	3.82117e+07	1.03235e+07	1.44119e+07	1.29341e+07
NEG1904	Diphosphoric acid	0.795	176.933	[M-H]-	H4O7P2	---	---	O=P(O)(O)OP(=O)(O)O	C00013	1023	HMDB0000250	Homogeneous non-metal compounds	Non-metal oxoanionic compounds	1.93783e+07	2.09903e+07	1.49636e+07	1.64161e+07	1.87248e+07	2.11871e+07	1.3076e+07	1.20063e+07	1.45975e+07	1.71597e+07	1.43698e+07	1.46546e+07	1.47228e+07	1.63343e+07	14430201
NEG1906	D(-)-Gulono-gamma-lactone	13.914	177.037	[M-H]-	C6H10O6	Gamma butyrolactones	SXZYCXMUPBBULW-UHFFFAOYSA-N	OCC(O)C(O1)C(O)C(O)C(=O)1	---	---	---	Organoheterocyclic compounds	Lactones	2.98389e+07	3.8107e+07	4.14358e+07	3.81761e+07	3.48394e+07	3.12806e+07	5.71021e+07	2.40766e+07	3.07467e+07	1.2754e+07	2.32353e+07	1.93361e+07	1.48472e+07	1.18727e+07	1.7519e+07
NEG1925	HIPPURATE	5.649	178.047	[M-H]-	C9H9NO3	Hippuric acids	QIAFMBKCNZACKA-UHFFFAOYSA-N	C1=CC=C(C=C1)C(=O)NCC(=O)O	---	---	---	Benzenoids	Benzene and substituted derivatives	1.42508e+08	189021241	1.75109e+08	2.77043e+08	3.18361e+08	2.32975e+08	2.32839e+08	1.07573e+08	2.04694e+07	3.82782e+07	1.38454e+08	1.12286e+08	1.22243e+08	1.31637e+08	1.19738e+08
NEG1950	Difluoro(perfluoromethoxy)acetic acid	14.079	178.974	[M-H]-	C3HF5O3	PFSA	IHYMJUVQLSNPPP-UHFFFAOYSA-N	O=C(O)C(F)(F)OC(F)(F)F	---	5125273	---	---	---	139802078	1.08463e+08	1.12144e+08	1.2388e+08	9.6964e+07	7.1728e+07	1.62487e+08	127348375	9.68804e+07	1.17645e+08	1.19561e+08	6.12619e+07	1.68705e+08	1.78756e+08	9.13284e+07
NEG1953	Caffeic acid	5.446	179.035	[M-H]-	C9H8O4	Cyclic alcohols and derivatives	QAIPRVGONGVQAS-DUXPYHPUSA-N	O=C(O)\C=C\c1cc(O)c(O)cc1	C01481	---	HMDB0001964	Phenylpropanoids and polyketides	Cinnamic acids and derivatives	3.54342e+07	2.35041e+07	3.84172e+07	3.33636e+07	2.18709e+07	9.61326e+06	3.47849e+06	1.94995e+06	1.25169e+06	3.7235e+06	1.53417e+07	2.53163e+06	8.30139e+06	1.38555e+07	7.49311e+06
NEG1955	D-Galactose	1.369	179.053	[M-H]-	C6H12O6	Hexoses	WQZGKKKJIJFFOK-PHYPRBDBSA-N	O[C@H]1[C@@H](O)[C@H](O[C@H](O)[C@@H]1O)CO	C00124	---	HMDB0250761	Organic oxygen compounds	Organooxygen compounds	9.43343e+07	1.02181e+08	1.19101e+08	6.27993e+07	1.00241e+08	8.21231e+07	1.07949e+08	8.50179e+07	3.23683e+07	7.20789e+07	9.9356e+07	7.1783e+07	6.41603e+07	5.74141e+07	7.84117e+07
NEG1956	Fluorenone	0.872	179.053	[M-H]-	C13H8O	Fluorenes	YLQWCDOCJODRMT-UHFFFAOYSA-N	O=C1C=2C=CC=CC2C=3C=CC=CC13	C06712	10241	---	Benzenoids	Fluorenes	1527343704	2330213003	2080558120	2347591984	2024842104	2691823066	1378053299	1287572239	4.99631e+08	1388503014	1221013577	1300549312	1515684750	1568373249	1392611867
NEG1975	L-TYROSINE	2.2	180.063	[M-H]-	C9H11NO3	Amino acids and derivatives	OUYCCCASQSFEME-QMMMGPOBSA-N	C1=CC(=CC=C1C[C@@H](C(=O)O)N)O	C00082	---	---	Organic acids and derivatives	Carboxylic acids and derivatives	3.91721e+07	4.86296e+07	5.45443e+07	4.79537e+07	5.14542e+07	5.47363e+07	5.64638e+07	4.16867e+07	4.12559e+07	3.20904e+07	4.86339e+07	3.47225e+07	4.85913e+07	5.61929e+07	2.61923e+07
NEG2004	2-Hydroxy-3-(2-hydroxyphenyl)propanoic acid	5.244	181.047	[M-H]-	C9H10O4	Phenylpropanoic acids	HXQBZGMVGIDZAJ-UHFFFAOYSA-N	OC(CC1=C(O)C=CC=C1)C(O)=O	---	3083977	HMDB0033624	Phenylpropanoids and polyketides	Phenylpropanoic acids	3.87548e+08	2.55598e+08	4.24954e+08	3.78431e+08	311492767	3.43884e+08	2.21919e+08	2.38105e+08	1.25599e+08	2.17139e+08	2.85099e+08	3.39498e+08	2.63269e+08	2.84344e+08	2.64641e+08
NEG2006	3,4-Dimethoxybenzoic acid	6.387	181.051	[M-H]-	C9H10O4	---	---	COc1ccc(C(=O)O)cc1OC	---	7121	HMDB0059763	Benzenoids	Benzene and substituted derivatives	1.42158e+07	7.9415e+06	1.03632e+07	1.05213e+07	1.67086e+07	1.37146e+07	9.86398e+06	3.31131e+06	2.15824e+06	5.98509e+06	6.88891e+06	6.66293e+06	7.75422e+06	7.88031e+06	7.08269e+06
NEG2094	Bakuchicin	5.644	185.025	[M-H]-	C11H6O3	---	---	O=c1ccc2c(ccc3ccoc32)o1	---	3083848	HMDB0033930	Phenylpropanoids and polyketides	Coumarins and derivatives	4.68931e+06	858254	3.19066e+06	2.58418e+06	2.2801e+06	1.95579e+06	3.13588e+06	2.78746e+06	4.14033e+06	2.49217e+06	5.69578e+06	1.04245e+06	3.07811e+07	3.50495e+07	3.1241e+07
NEG2100	1,2-Cyclohexanedicarboxylic acid, 4-methyl-	6.241	185.078	[M-H]-	C9H14O4	Carboxylic acids and derivatives	YWVFNWVZBAWOOY-UHFFFAOYSA-N	CC1CCC(C(C1)C(O)=O)C(O)=O	---	93719	HMDB0253138	Organic acids and derivatives	Carboxylic acids and derivatives	1.23396e+07	1.08519e+07	1.05843e+07	1.14318e+07	1.29905e+07	9.97047e+06	1.37445e+07	1.14437e+07	2.63446e+07	1.24729e+07	1.17686e+07	1.32192e+07	13573830	1.67992e+07	1.48652e+07
NEG2113	Pyrimido[1,2-a]purin-10(1H)-one	1.376	186.042	[M-H]-	C8H5N5O	---	---	O=c1c2nc[nH]c2nc2ncccn12	---	124218	---	---	---	8.38522e+07	4.24042e+07	5.40067e+07	4.04092e+07	6.49216e+07	5.30601e+07	6.17777e+07	9.20657e+07	9.39708e+07	3.4996e+07	1.45972e+08	8.41261e+07	9.90558e+07	7.13839e+07	8.28396e+07
NEG2119	N-Heptanoylglycine	6.888	186.11	[M-H]-	C9H17NO3	Carboxylic acids and derivatives	RNFCYFVPNIXAHP-UHFFFAOYSA-N	CCCCCCC(O)=NCC(O)=O	---	10932172	HMDB0013010	Organic acids and derivatives	Carboxylic acids and derivatives	2.99961e+07	3.13885e+07	3.40432e+07	4.61908e+07	4.2922e+07	4.92557e+07	3.44319e+07	2.86479e+07	4.4575e+07	1.65848e+07	2.15437e+07	1.9427e+07	2.82555e+07	3.40209e+07	2.792e+07
NEG2120	8-Amino-7-oxopelargonic acid	6.038	186.11	[M-H]-	C9H17NO3	---	GUAHPAJOXVYFON-ZETCQYMHSA-N	CC(C(=O)CCCCCC(=O)O)N	---	---	---	Lipids and lipid-like molecules	Fatty Acyls	5.84436e+07	4.77888e+07	7.22344e+07	7.33365e+07	6.84977e+07	6.33369e+07	1.44244e+08	1.19374e+08	1.23792e+08	5.37284e+07	7.18989e+07	8.18066e+07	8.44185e+07	8.86107e+07	7.79409e+07
NEG2136	o-Cresol sulfate	5.848	187.004	[M-H]-	C7H8O4S	Organic sulfuric acids and derivatives	CYGSXDXRHXMAOV-UHFFFAOYSA-N	CC1=C(OS(O)(=O)=O)C=CC=C1	---	11615528	HMDB0240655	Organic acids and derivatives	Organic sulfuric acids and derivatives	5.15848e+06	1.39877e+08	4.55505e+07	5.39186e+07	1.14743e+08	1.79615e+08	5.19914e+07	1.93148e+08	2.71152e+08	1.41273e+08	1.409e+08	9.83107e+07	1.58422e+08	1.82644e+08	1.70049e+08
NEG2142	Isoplumbagin	1.373	187.038	[M-H2O-H]-	C11H8O3	Naphthalenes	ZMOIGGHUSNHCAB-UHFFFAOYSA-N	CC1=CC(=O)C2=C(C(O)=CC=C2)C1=O	---	375105	HMDB0035291	Benzenoids	Naphthalenes	3.64005e+08	188660751	3.42377e+08	2.29047e+08	2.75465e+08	1.79539e+08	4.57616e+08	3.95334e+08	3.87632e+08	3.33604e+08	4.38382e+08	3.31228e+08	3.80121e+08	290893412	3.74125e+08
NEG2149	Aceglutamide	1.468	187.069	[M-H]-	C7H12N2O4	Amino acids and derivatives	KSMRODHGGIIXDV-YFKPBYRVSA-N	O=C(O)C(N=C(O)C)CCC(=N)O	---	25561	HMDB0006029	Organic acids and derivatives	Carboxylic acids and derivatives	5.53305e+07	5.55521e+07	8.2806e+07	3.82716e+07	3.66278e+07	3.74761e+07	7.78232e+07	5.58491e+07	6.07486e+07	5.85835e+07	6.50906e+07	6.28421e+07	6.31895e+07	6.01213e+07	5.91856e+07
NEG2153	AZELAIC ACID	6.637	187.094	[M-H]-	C9H16O4	Medium-chain fatty acids	BDJRBEYXGGNYIS-UHFFFAOYSA-N	C(CCCC(=O)O)CCCC(=O)O	C08261	---	---	Lipids and lipid-like molecules	Fatty Acyls	135711916	1.12023e+08	1.34611e+08	1.11487e+08	117617822	1.24156e+08	1.73475e+08	1.36282e+08	1.47474e+08	1.12921e+08	1.10407e+08	1.22817e+08	1.23669e+08	1.3994e+08	1.15352e+08
NEG2154	Nonanedioic acid	13.508	187.094	[M-H]-	C9H16O4	---	BDJRBEYXGGNYIS-UHFFFAOYSA-N	C(CCCC(=O)O)CCCC(=O)O	C08261	---	HMDB0000784	Lipids and lipid-like molecules	Fatty Acyls	3.11383e+07	2.4301e+07	1.84519e+07	2.00317e+07	2.06326e+07	1.94682e+07	1.80908e+07	1.71035e+07	3.65425e+07	2.35322e+07	1.80979e+07	2.58705e+07	2.11315e+07	2.8614e+07	1.71015e+07
NEG2158	Gly-Leu	4.866	187.105	[M-H]-	C8H16N2O3	Peptides	DKEXFJVMVGETOO-LURJTMIESA-N	O=C(O)C(N=C(O)CN)CC(C)C	---	---	---	Organic acids and derivatives	Carboxylic acids and derivatives	4.24638e+07	1.06582e+08	6.1605e+07	5.88654e+07	8.49386e+07	3.44192e+07	3.70276e+07	1.10938e+07	5.11312e+07	3.31384e+07	6.00983e+07	1.20522e+07	5.85108e+07	5.81865e+07	4.91552e+07
NEG2160	3-Hydroxydecanoic acid	8.028	187.131	[M-H]-	C10H20O3	Medium-chain hydroxy acids and derivatives	FYSSBMZUBSBFJL-UHFFFAOYSA-N	CCCCCCCC(CC(=O)O)O	---	---	HMDB0002203	Organic acids and derivatives	Hydroxy acids and derivatives	8.37774e+06	9.50375e+06	1.70239e+07	1.24489e+07	1.34246e+07	1.15342e+07	2.0112e+07	7.40199e+06	1.64189e+07	1.1648e+07	7.42217e+06	5.05348e+06	1.2146e+07	1.16979e+07	1.28335e+07
NEG218	Phosphoric acid	1.146	96.9571	[M-H]-	H3O4P	Non-metal phosphates	NBIIXXVUZAFLBC-UHFFFAOYSA-N	O=P(O)(O)O	C00009	---	HMDB0000973	Homogeneous non-metal compounds	Non-metal oxoanionic compounds	1693538243	1317007200	2363325768	1108586003	1220727756	1162851026	3012869437	1674298335	1909442888	1375502517	1587260996	1760842668	2023365327	2223280075	2071012151
NEG2187	3-Indoleglyoxylic acid	5.479	188.032	[M-H]-	C10H7NO3	Indoles and derivatives	DWLVFWDCSFTDOD-UHFFFAOYSA-N	OC(=O)C(=O)C1=CNC2=CC=CC=C12	---	73863	HMDB0242143	Organoheterocyclic compounds	Indoles and derivatives	8.31879e+06	6.13426e+06	6.48254e+06	7.27594e+06	8.50568e+06	9.81727e+06	2.77443e+07	1.84125e+07	3.63294e+07	1.25643e+07	1.76812e+07	1.47657e+07	2.26211e+07	2.40345e+07	2.13507e+07
NEG2190	N-ACETYL-DL-GLUTAMIC ACID	1.992	188.053	[M-H]-	C7H11NO5	Glutamic acid and derivatives	RFMMMVDNIPUKGG-UHFFFAOYSA-N	CC(=O)NC(CCC(=O)O)C(=O)O	---	---	---	Organic acids and derivatives	Carboxylic acids and derivatives	4124502037	2253178901	2169966425	1919921610	1754611279	1599616881	9.85403e+08	869996136	2545399290	1299889663	2216241135	1296986846	1786867383	1843470890	1610658915
NEG220	Ortophosphate	0.803	96.9666	[M-H]-	H3O4P	Non-metal phosphates	NBIIXXVUZAFLBC-UHFFFAOYSA-N	OP(=O)(O)O	---	---	---	Homogeneous non-metal compounds	Non-metal oxoanionic compounds	1141103371	1215216397	9.41963e+08	9.72433e+08	1169817053	1067946235	1004460470	8.68905e+08	1052001481	1018301947	1069675638	9.67687e+08	1007714997	1139179466	9.35329e+08
NEG2201	N-Lactoylvaline	5.509	188.09	[M-H]-	C8H15NO4	Carboxylic acids and derivatives	IJKKTQLUXOILBQ-ZBHICJROSA-N	CC(C)C(NC(=O)[C@H](C)O)C(O)=O	---	131770417	HMDB0062181	Organic acids and derivatives	Carboxylic acids and derivatives	1.03836e+08	7.74863e+07	1.03339e+08	1.00654e+08	1.15514e+08	8.6721e+07	9.24128e+07	5.01269e+07	4.6938e+07	5.76264e+07	7.93804e+07	7.52044e+07	7.54255e+07	8.61982e+07	7.7481e+07
NEG2223	3-Sulfocatechol	4.216	188.983	[M-H]-	C6H6O5S	---	---	O=S(=O)(O)c1cccc(O)c1O	C06336	440983	---	---	---	3.16089e+06	3.00205e+07	7.66465e+07	125896757	1.62917e+08	8.64121e+07	8.6206e+07	2.15926e+07	102299	3.97333e+06	5.08002e+07	2.36037e+07	4.99075e+07	5.44914e+07	4.86733e+07
NEG2234	(R)-3-((R)-3-Hydroxybutanoyloxy)butanoate	5.194	189.073	[M-H]-	C8H14O5	---	RILHUWWTCSDPAN-PHDIDXHHSA-N	CC(CC(=O)OC(C)CC(=O)O)O	C04546	---	---	Organic acids and derivatives	Hydroxy acids and derivatives	8.27578e+06	9.91365e+06	8.94719e+06	9.3837e+06	8.10039e+06	6.89717e+06	1.00532e+07	8.53756e+06	1.69064e+07	7.14539e+06	4.81788e+06	5.08614e+06	1.17901e+07	1.31099e+07	1.06459e+07
NEG2266	(2-oxo-2,3-dihydro-1H-indol-3-yl)acetic acid	5.955	190.047	[M-H]-	C10H9NO3	Indolyl carboxylic acids and derivatives	ILGMGHZPXRDCCS-UHFFFAOYSA-N	O=C(O)CC1C(O)=NC=2C=CC=CC21	---	---	HMDB0035514	Organoheterocyclic compounds	Indoles and derivatives	1.48121e+06	2.90516e+06	3.41192e+06	1.93921e+06	1.29402e+07	7.61685e+06	2.80008e+06	1.07326e+06	1.19906e+06	1.80422e+06	2.02243e+06	2.08629e+06	2.91164e+06	2.82989e+06	2.3889e+06
NEG2267	N-ACETYL-DL-METHIONINE	5.321	190.051	[M-H]-	C7H13NO3S	Amino acids and derivatives	XUYPXLNMDZIRQH-UHFFFAOYSA-N	CC(=O)NC(CCSC)C(=O)O	---	---	---	Organic acids and derivatives	Carboxylic acids and derivatives	1.83953e+08	3.3245e+08	3.10269e+08	2.95608e+08	1.91679e+08	4.06454e+08	2.92056e+08	9.38005e+07	3.98626e+08	1.86606e+08	4.28214e+08	7.72042e+07	3.55275e+08	3.87604e+08	3.31937e+08
NEG2291	Epichlorosphaeropsidone	1.529	191.012	[M-H]-	C7H9ClO4	---	---	COC1=CC(=O)C(Cl)C(O)C1O	---	75971483	---	---	---	4.57315e+08	6084518011	6036311065	5078236417	4844773703	5297130256	11672860146	7809859241	10021182437	5410202604	6308278429	3323469227	7225364391	7834670577	7132986511
NEG2296	D-Galactaro-1,5-lactone	0.905	191.016	[M-H]-	C6H8O7	---	YLKFQNUGXOLRNI-KXMYSMCESA-N	C1(C(C(OC(=O)C1O)C(=O)O)O)O	C20889	---	---	Organic oxygen compounds	Organooxygen compounds	3.65101e+08	6.61318e+08	751094659	6.67292e+08	6.43161e+08	6.89918e+08	1406951610	1197274386	1153233867	6.90885e+08	9.47449e+08	5.63658e+08	9.3341e+08	9.73381e+08	9.0018e+08
NEG2329	Phenylacetylglycine	5.888	192.063	[M-H]-	C10H11NO3	N-acyl-alpha amino acids	UTYVDVLMYQPLQB-UHFFFAOYSA-N	O=C(O)CN=C(O)CC=1C=CC=CC1	C05598	---	HMDB0000821	Organic acids and derivatives	Carboxylic acids and derivatives	6.05872e+07	3.26948e+08	9.29164e+07	1.48454e+08	2.24313e+08	7.73288e+07	6.28917e+07	9.47259e+07	1.81455e+08	1.28864e+08	1.72935e+08	7.72664e+07	1.41213e+08	1.63879e+08	146119372
NEG2349	D(+)-Galacturonic acid	0.989	193.032	[M-H]-	C6H10O7	Glucuronic acid derivatives	AEMOLEFTQBMNLQ-YMDCURPLSA-N	OC(=O)[C@@H](O1)[C@H](O)[C@H](O)[C@@H](O)C(O)1	C00333	---	---	Organic oxygen compounds	Organooxygen compounds	1.64718e+08	1.75556e+08	1.86469e+08	1.73169e+08	1.90856e+08	2.09721e+08	1.11821e+08	1.20781e+08	3.90869e+07	1.30933e+08	7.40046e+07	1.37897e+08	8.88752e+07	2.15614e+08	1.18917e+08
NEG2351	trans-Ferulic acid	5.61	193.047	[M-H]-	C10H10O4	Hydroxycinnamic acids	KSEBMYQBYZTDHS-UHFFFAOYSA-N	COC1=C(O)C=CC(C=CC(O)=O)=C1	C01494	---	---	Phenylpropanoids and polyketides	Cinnamic acids and derivatives	1.47079e+07	8.41143e+06	1.55262e+07	7.53328e+06	7.09461e+06	6.68332e+06	3.91464e+06	5.21537e+06	4.93507e+06	5.22333e+06	7.68016e+06	1.11796e+07	4.24953e+06	7.04904e+06	6.4529e+06
NEG2369	N-Acetyldopamine	8.892	194.079	[M-H2O-H]-	C10H13NO3	Phenols	OFSAJYZMIPNPHE-UHFFFAOYSA-N	CC(O)=NCCC1=CC(O)=C(O)C=C1	C12271	100526	HMDB0041943	Benzenoids	Phenols	3.76384e+07	3.67046e+07	3.70105e+07	3.24557e+07	3.48939e+07	3.718e+07	4.2036e+07	4.15246e+07	4.60184e+07	4.21041e+07	4.51305e+07	4.80326e+07	4.33662e+07	4.50111e+07	3.67095e+07
NEG2387	Acibenzolar	13.084	194.971	[M-H]-	C7H4N2OS2	---	---	O=C(S)c1cccc2nnsc12	---	10171321	---	---	---	8.51633e+07	1.06579e+08	8.03567e+07	6.71402e+07	6.51628e+07	6.61833e+07	1.24994e+08	1.00762e+08	1.06021e+08	7.63147e+07	7.00012e+07	7.47554e+07	6.72608e+07	1.01788e+08	8.99484e+07
NEG2390	7-Methoxy-1,3-benzodioxide-5-carboxylic acid	5.286	195.03	[M-H]-	C9H8O5	---	---	COc1cc(C(=O)O)cc2c1OCO2	---	607309	HMDB0030800	---	---	6.11045e+07	7.45906e+07	3.7447e+07	2.7433e+07	4.5052e+07	8.64139e+06	5.89357e+06	1.34657e+07	3.23367e+06	4.81098e+06	8.89457e+07	7.34353e+07	3.12291e+07	3.46931e+07	3.04963e+07
NEG2393	Gluconic acid	0.888	195.047	[M-H]-	C6H12O7	Medium-chain hydroxy acids and derivatives	RGHNJXZEOKUKBD-SQOUGZDYSA-N	C(C(C(C(C(C(=O)O)O)O)O)O)O	C00257	---	HMDB0000625	Organic oxygen compounds	Organooxygen compounds	1518775278	1417737115	1753663260	3775953355	1922644445	5752612588	1066012445	1652321174	1459749140	1159043203	1803103164	1915648388	2257384099	1612506395	2370691399
NEG2394	2-Hydroxyphenazine	6.14	195.06	[M-H]-	C12H8N2O	Quinoxalines	RETSEGNZNUBJRB-UHFFFAOYSA-N	c1ccc2c(c1)nc3ccc(cc3n2)O	---	135441800	---	Organoheterocyclic compounds	Diazanaphthalenes	3.58688e+06	3.17825e+06	2.10438e+06	5.36678e+06	5.68486e+06	5.06855e+06	5.76018e+06	6.02477e+06	1.70956e+07	3.33982e+06	2.47157e+06	2.74477e+06	5.06165e+06	5.36535e+06	4.72674e+06
NEG2454	2,3-Methylene suberic acid	6.425	197.078	[M-H]-	C10H14O4	Fatty Acyls	CLAQTYSICSOFAV-UHFFFAOYSA-N	OC(=O)CCCCC(=C)C(=C)C(O)=O	---	124202116	HMDB0059779	Lipids and lipid-like molecules	Fatty Acyls	2.66843e+06	6.79446e+06	4.56668e+06	1.62389e+07	7.51165e+06	1.17347e+07	1.28555e+07	9.06912e+06	2.15849e+07	9.07165e+06	2.44708e+06	4.91259e+06	9.47098e+06	9.41942e+06	8.85553e+06
NEG2485	5-octenoylglycine	7.006	198.11	[M-H]-	C10H17NO3	Carboxylic acids and derivatives	MUPWSWBISABXLE-UHFFFAOYSA-N	CCC=CCCCC(O)=NCC(O)=O	---	---	HMDB0094804	Organic acids and derivatives	Carboxylic acids and derivatives	5.4729e+06	1.07816e+07	3.36229e+06	1.06525e+07	7.29557e+06	1.37999e+07	2.58676e+07	1.18594e+07	2.43689e+07	1.44734e+07	5.56985e+06	6.23924e+06	1.21285e+07	1.36914e+07	1.06881e+07
NEG2503	D-Erythrose 4-phosphate	0.818	198.998	[M-H]-	C4H9O7P	Monosaccharide phosphates	NGHMDNPXVRFFGS-DEPUQRHONA-N	O[C@H](COP(O)(O)=O)[C@@H](O)C=O	C00279	122357	HMDB0001321	Organic oxygen compounds	Organooxygen compounds	6.74533e+07	4.79418e+07	2.8436e+06	9.98709e+06	4.02515e+07	6.86273e+07	2.01638e+07	5.08852e+07	6.24964e+06	1.17307e+08	1.98256e+07	3.00713e+07	8.7996e+07	2.78122e+07	2.14408e+07
NEG2507	Camalexin	1.241	199.034	[M-H]-	C11H8N2S	Indoles	---	c1ccc2c(-c3nccs3)c[nH]c2c1	C21721	636970	HMDB0038631	Organoheterocyclic compounds	Indoles and derivatives	8.73744e+06	1.44748e+07	1.78899e+06	8.21397e+06	7.37152e+06	7.80631e+06	2.59036e+07	1.84472e+07	3.69336e+07	6.51308e+06	6.85826e+06	7.51637e+06	1.49027e+07	1.54477e+07	1.26324e+07
NEG2509	5-Methylangelicin	6.281	199.04	[M-H]-	C12H8O3	---	---	Cc1cc2occc2c2oc(=O)ccc12	C19444	62267	---	Phenylpropanoids and polyketides	Coumarins and derivatives	713305	324351	489254	234397	2.29852e+06	4500031	198290	161123	470339	750148	696059	73047.7	1.20838e+07	1.40518e+07	1.21354e+07
NEG2514	2-Hydroxycampholonic acid	6.834	199.094	[M-H]-	C10H16O4	---	OBFKTGKIOIHLFK-UHFFFAOYSA-N	CC1(C(CC(=O)C1(C)O)CC(=O)O)C	---	---	HMDB0301821	Lipids and lipid-like molecules	Prenol lipids	9.02508e+06	1.5011e+07	8.59617e+06	1.8209e+07	1.8249e+07	1.81714e+07	2.18822e+07	2.18332e+07	5.35776e+07	1.43785e+07	7.42256e+06	9.10346e+06	1.69138e+07	1.94713e+07	1.83035e+07
NEG2538	Heliopine lactam	2.552	200.053	[M-H]-	C8H11NO5	---	---	CC(C(=O)O)N1C(=O)CCC1C(=O)O	---	45122362	---	---	---	2.4274e+08	7.85607e+07	9.91438e+07	8.67225e+06	9.49783e+06	7.8982e+06	2.38679e+07	2.63712e+07	555870	2.75218e+07	6.64976e+07	5.82561e+07	3.97308e+07	3.65475e+07	3.49446e+07
NEG2549	CAPRYLOYL GLYCINE	7.442	200.126	[M-H]-	C10H19NO3	---	SAVLIIGUQOSOEP-UHFFFAOYSA-N	O=C(O)CN=C(O)CCCCCCC	---	---	---	Organic acids and derivatives	Carboxylic acids and derivatives	2.33465e+07	3.04778e+07	5.11395e+07	3.49995e+07	6.19312e+07	8.71823e+07	3.35388e+07	5.41506e+07	4.79926e+07	1.64011e+07	3.00525e+07	3.53679e+07	3.64317e+07	4.16069e+07	3.48729e+07
NEG2550	2-octanamidoacetic acid	6.525	200.126	[M-H]-	C10H19NO3	---	SAVLIIGUQOSOEP-UHFFFAOYSA-N	CCCCCCCC(=O)NCC(=O)O	---	---	HMDB0000832	Organic acids and derivatives	Carboxylic acids and derivatives	9.83361e+06	8.05149e+06	1.18462e+07	1.20744e+07	1.32016e+07	1.08721e+07	2.44336e+07	2.38316e+07	2.43636e+07	1.03866e+07	1.405e+07	1.43878e+07	1.66305e+07	1.80519e+07	1.65061e+07
NEG2566	4-Ethylphenylsulfate	6.477	201.019	[M-H]-	C8H10O4S	Phenylsulfates	DWZGLEPNCRFCEP-UHFFFAOYSA-N	CCC1=CC=C(OS(O)(=O)=O)C=C1	---	20822574	HMDB0062551	Organic acids and derivatives	Organic sulfuric acids and derivatives	1.02544e+08	3.2014e+07	8.59702e+07	1.17044e+08	4.13483e+07	8.04149e+07	1.51572e+08	8.68281e+07	1.15112e+06	5.5163e+06	6.9645e+07	6.88916e+07	5.86613e+07	6.25586e+07	5.42654e+07
NEG2577	2-(1-methylethenyl)-5-benzofurancarboxylic acid	1.999	201.054	[M-H]-	C12H10O3	---	---	C=C(C)c1cc2cc(C(=O)O)ccc2o1	---	14704564	---	---	---	2.51692e+07	2.87878e+07	1.05057e+07	3.29093e+07	2.48041e+07	2.87262e+07	7.02725e+07	1.70264e+07	1.39941e+07	3.66272e+07	1.42259e+07	1.53982e+07	1.8076e+07	3.87994e+07	3.23297e+07
NEG2583	2-Ethylsuberic acid	5.949	201.11	[M-H]-	C10H18O4	Fatty Acyls	WUDDSDIHJHPJRP-UHFFFAOYSA-N	CCC(CCCCCC(O)=O)C(O)=O	---	19872	HMDB0059708	Lipids and lipid-like molecules	Fatty Acyls	4.95057e+07	3.50424e+07	5.09715e+07	3.82883e+07	3.87778e+07	3.92368e+07	2.98702e+07	3.32483e+07	3.57636e+07	3.18876e+07	3.26911e+07	4.80701e+07	3.37277e+07	4.03068e+07	3.51324e+07
NEG2584	Sebacic acid	6.263	201.11	[M-H]-	C10H18O4	Medium-chain fatty acids	CXMXRPHRNRROMY-UHFFFAOYSA-N	C(CCCCC(=O)O)CCCC(=O)O	C08277	---	HMDB0000792	Lipids and lipid-like molecules	Fatty Acyls	1.65285e+07	1.49126e+07	1.16133e+07	1.2072e+07	1.12678e+07	1.2826e+07	5.63085e+06	8.96704e+06	1.25237e+07	6.11889e+06	8.59431e+06	8.38134e+06	1.12344e+07	1.52234e+07	7.17464e+06
NEG2585	3-Methylazelaic acid	7.087	201.11	[M-H]-	C10H18O4	Fatty Acyls	PLOUQIGEQKCKHG-UHFFFAOYSA-N	CC(CCCCCC(O)=O)CC(O)=O	---	22450170	HMDB0059754	Lipids and lipid-like molecules	Fatty Acyls	1.77346e+07	2.30814e+07	2.42073e+07	2.88748e+07	2.5529e+07	2.72558e+07	2.80485e+07	3.35102e+07	3.54247e+07	1.40793e+07	1.33193e+07	1.9523e+07	2.60723e+07	2.19221e+07	2.00887e+07
NEG2600	2-(acetylamino)-1,5-anhydro-2-deoxy-D-arabino-hex-1-enitol	4.271	202.069	[M-H]-	C8H13NO5	---	LKFJQOCOGNNTCY-UHFFFAOYSA-N	CC(=O)NC1=COC(C(C1O)O)CO	---	---	---	Organic acids and derivatives	Carboxylic acids and derivatives	202156795	7.88054e+07	5.93339e+07	4.64046e+07	1.44278e+06	2.46477e+07	3.0286e+07	4.49991e+07	3.79695e+08	3.67537e+07	7.1529e+07	46714994	7.82704e+07	7.8e+07	8.46698e+07
NEG2605	3-Indolebutyric acid	6.318	202.088	[M-H]-	C12H13NO2	3-alkylindoles	JTEDVYBZBROSJT-UHFFFAOYSA-N	C1=CC=C2C(=C1)C(=CN2)CCCC(=O)O	C11284	8617	HMDB0002096	Organoheterocyclic compounds	Indoles and derivatives	736868	5.96423e+06	8.11801e+06	2.16638e+06	6.72326e+06	4.37144e+06	1.31005e+07	7.92599e+06	1.42029e+07	1.55733e+06	5.32486e+06	1.59769e+06	5.63297e+06	6.0477e+06	5.56095e+06
NEG2607	N-Lactoylleucine	6.073	202.105	[M-H]-	C9H17NO4	Carboxylic acids and derivatives	BUMIGZVUJKNXCO-BQBZGAKWSA-N	CC(C)C[C@H](NC(=O)[C@H](C)O)C(O)=O	---	57329455	HMDB0062176	Organic acids and derivatives	Carboxylic acids and derivatives	2.69491e+08	2.91985e+08	3.72584e+08	2.77259e+08	3.20948e+08	2.36296e+08	3.10715e+08	1.73494e+08	1.42691e+08	2.07039e+08	2.74102e+08	2.47401e+08	2.35689e+08	2.66279e+08	2.39394e+08
NEG2632	2,3-O-Isopropylidene-alpha-D-Furanose-Riburonic acid	5.058	203.053	[M-H]-	C8H12O6	---	---	CC1(C)OC2C(O)OC(C(=O)O)C2O1	---	77754249	---	---	---	1.6715e+07	1.47048e+07	2.42374e+07	1.20439e+07	1.37234e+07	1.55147e+07	6.41919e+06	7.50367e+06	2.18017e+06	4.22307e+06	8.17952e+06	1.28827e+07	9.40879e+06	1.28754e+07	1.11852e+07
NEG2639	Tryptophan	5.215	203.079	[M-H]-	C11H12N2O2	Amino acids and derivatives	QIVBCDIJIAJPQS-UHFFFAOYSA-N	O=C(O)C(N)CC1=CNC=2C=CC=CC21	C00806	---	HMDB0000929	Organoheterocyclic compounds	Indoles and derivatives	1.1914e+08	1.52437e+08	1.27028e+08	155894132	1.44145e+08	1.33128e+08	1.18039e+08	7.77281e+07	1.21764e+08	1.06304e+08	1.19192e+08	1.35582e+08	1.22557e+08	1.25729e+08	1.09394e+08
NEG2663	N-(CINNAMOYL)GLYCINE	6.581	204.063	[M-H]-	C11H11NO3	---	YAADMLWHGMUGQL-VOTSOKGWSA-N	O=C(O)CN=C(O)C=CC=1C=CC=CC1	---	---	---	Organic acids and derivatives	Carboxylic acids and derivatives	1.37162e+07	2.25974e+07	3.26047e+07	8.31893e+07	7.42713e+07	6.47598e+07	3.23359e+07	1.14648e+07	1.89465e+06	2.28005e+06	1.54131e+07	7.21184e+06	2.10262e+07	2.48231e+07	2.02021e+07
NEG2664	Indole-3-Lactic Acid	6.366	204.063	[M-H]-	C11H11NO3	Indolyl carboxylic acids and derivatives	XGILAAMKEQUXLS-UHFFFAOYSA-N	O=C(O)C(O)CC1=CNC=2C=CC=CC21	C02043	92904	HMDB0000671	Indoles and derivatives	Indoles and derivatives	5.13926e+07	3.03321e+07	3.5079e+07	4.4412e+07	5.15423e+07	3.77267e+07	3.04203e+07	3.27867e+07	7.39041e+07	2.21914e+07	5.09684e+07	3.64928e+07	3.69747e+07	4.09281e+07	3.64907e+07
NEG2681	(R)-2-Hydroxybutane-1,2,4-tricarboxylate	2.059	205.032	[M-H]-	C7H10O7	---	XKJVEVRQMLKSMO-SSDOTTSWSA-N	C(CC(CC(=O)O)(C(=O)O)O)C(=O)O	C01251	---	HMDB0003518	Organic acids and derivatives	Carboxylic acids and derivatives	3.56868e+08	423156778	3.62567e+08	7.65107e+07	4.48057e+07	1.09905e+07	2.32412e+08	1.19774e+08	5.55947e+07	1.50874e+08	7.91726e+07	1.29806e+08	8.01735e+07	1.36124e+08	8.79984e+07
NEG271	Succinic anhydride	1.879	99.0058	[M-H2O-H]-	C4H4O3	Carboxylic acids and derivatives	RINCXYDBBGOEEQ-UHFFFAOYSA-N	O=C1CCC(=O)O1	C19524	7922	HMDB0032523	Organic acids and derivatives	Carboxylic acids and derivatives	5.22421e+07	3.44396e+07	3.08324e+07	119971249	1.02459e+08	8.37813e+07	3.74699e+07	9.85483e+07	1.24408e+08	5.3091e+07	8.21102e+07	1.34425e+08	1.05364e+08	1.2091e+08	1.0484e+08
NEG2713	2-Acetamido-4-methylphenyl acetate	6.25	206.079	[M-H]-	C11H13NO3	Phenol esters	GPJFMEZBKSINFK-UHFFFAOYSA-N	CC(=O)NC1=CC(C)=CC=C1OC(C)=O	---	734306	HMDB0061682	Benzenoids	Phenol esters	7.02413e+07	7.724e+07	9.35408e+07	8.9531e+07	8.66317e+07	8.35394e+07	7.84358e+07	7.04642e+07	1.073e+08	5.68402e+07	7.395e+07	8.283e+07	7.46083e+07	8.58008e+07	7.42058e+07
NEG2714	2-(3-phenylpropanamido)acetic acid	6.398	206.079	[M-H]-	C11H13NO3	Amino acids and derivatives	YEIQSAXUPKPPBN-UHFFFAOYSA-N	O=C(O)CN=C(O)CCC=1C=CC=CC1	---	152323	HMDB0000860	Organic acids and derivatives	Carboxylic acids and derivatives	1.34047e+07	2.0903e+07	3.99985e+07	6.44011e+07	1.20068e+08	9.31308e+07	3.25141e+07	1.93283e+07	1.0908e+08	3.87221e+06	2.14855e+07	1.11831e+07	2.35798e+07	2.67636e+07	2.2871e+07
NEG2715	SCHEMBL5325492	6.777	206.079	[M-H]-	C11H13NO3	---	---	CC1NC(C(=O)O)Cc2cc(O)ccc21	---	22326243	---	---	---	1.97029e+06	1.66953e+06	2.84723e+06	5.7107e+06	1.57198e+07	2.51044e+07	3.89787e+06	1839149	3.7616e+06	2.49826e+06	3.33148e+06	2.25757e+06	4.92737e+06	4.88404e+06	4.66803e+06
NEG2725	2-Naphthalenesulfonic acid	6.01	207.009	[M-H]-	C10H8O3S	Naphthalene sulfonates	KVBGVZZKJNLNJU-UHFFFAOYSA-N	OS(=O)(=O)C1=CC=C2C=CC=CC2=C1	C16202	---	HMDB0255446	Benzenoids	Naphthalenes	2.92584e+07	1.1815e+07	6.66763e+07	2.05956e+07	2.83509e+07	1.33243e+07	5.67197e+07	2.25929e+07	2.50135e+07	1.42421e+07	3.75027e+07	1.41295e+07	3.29308e+07	3.93595e+07	3.60688e+07
NEG2731	3,4-Dihydro-3,4,8-trihydroxy-3-methyl-1(2H)-naphthalenone	6.888	207.066	[M-H]-	C11H12O4	---	---	CC1(O)CC(=O)c2c(O)cccc2C1O	---	85720012	---	---	---	2.20963e+06	791968	1.67473e+06	4.11483e+06	3.07959e+06	1.97545e+06	2.68786e+06	659432	1.47993e+06	1.15943e+06	0	0	5.88797e+06	6.69474e+06	6.32427e+06
NEG2823	Indoxyl Sulfate	5.214	211.999	[M-H]-	C8H7NO4S	Arylsulfates	BXFFHSIDQOFMLE-UHFFFAOYSA-N	O=S(=O)(O)Oc1c[nH]c2ccccc12	C08481	10258	HMDB0000682	Organic acids and derivatives	Organic sulfuric acids and derivatives	7.26476e+07	1.48539e+08	9.17882e+07	1.23855e+08	8.81627e+07	1.61922e+08	1.00783e+08	100294946	2.11864e+08	4.40358e+07	1.36667e+08	5.65154e+07	9.52103e+07	8.29498e+07	9.04609e+07
NEG2851	(-)-Pestalotin	7.108	213.11	[M-H]-	C11H18O4	---	YFIMUDXPJZVJJO-UWVGGRQHSA-N	CCCCC(C1CC(=CC(=O)O1)OC)O	---	---	---	Organoheterocyclic compounds	Pyrans	7.56656e+07	7.65797e+07	7.40388e+07	6.21701e+07	6.69858e+07	5.76549e+07	1.14943e+08	3.09982e+07	3.9075e+07	5.80847e+07	6.71108e+07	2.68285e+07	5.82601e+07	6.30196e+07	5.7754e+07
NEG2855	3-Oxododecanoic acid	8.504	213.146	[M-H]-	C12H22O3	Keto acids and derivatives	DZHSPYMHDVROSM-UHFFFAOYSA-N	CCCCCCCCCC(=O)CC(O)=O	C02367	439717	HMDB0010727	Organic acids and derivatives	Keto acids and derivatives	7.19623e+06	7.90731e+06	1.15314e+07	7.20615e+06	1.0421e+07	1.38498e+07	4.19929e+07	1.64511e+07	6.07479e+07	1.17276e+07	7.83269e+06	5.84295e+06	1.70352e+07	2.09815e+07	1.92428e+07
NEG2874	sn-Glycerol-3-phosphoethanolamine	0.852	214.045	[M-H]-	C5H14NO6P	Glycerophospholipids	JZNWSCPGTDBMEW-YFKPBYRVSA-N	NCCO[P@@](O)(=O)OC[C@@H](O)CO	C01233	5459861;49791955	HMDB0059660	Lipids and lipid-like molecules	Glycerophospholipids	5.41673e+07	6.02867e+07	1.02554e+08	1.67056e+08	1.14966e+08	6.61265e+07	1.0803e+08	1.30149e+08	7.7169e+07	1.54354e+08	1.34211e+08	1.43049e+08	1.11775e+08	1.10633e+08	1.08002e+08
NEG2880	N-Nonanoylglycine	6.967	214.142	[M-H]-	C11H21NO3	Carboxylic acids and derivatives	JXDFEUKNHBHUCP-UHFFFAOYSA-N	CCCCCCCCC(=O)NCC(=O)O	---	---	HMDB0013279	Organic acids and derivatives	Carboxylic acids and derivatives	5.46404e+06	1.27412e+07	1.614e+07	1.40918e+07	1.33662e+07	1.37407e+07	4.81309e+07	3.07393e+07	2.81048e+07	1.59877e+07	1.54219e+07	1.96851e+07	1.97152e+07	2.80513e+07	2.23227e+07
NEG2907	CHEBI:70632	2.044	215.07	[M-H]-	C13H12O3	---	XBBDTINCHJPZGW-UHFFFAOYSA-N	COC1=CC(=CC(=C1)O)C2=CC=CC=C2O	---	---	---	Benzenoids	Benzene and substituted derivatives	5.24171e+06	6.51899e+06	3.40578e+06	1.04243e+07	6.6255e+06	8.46373e+06	1.14445e+07	7.30318e+06	2.27e+07	1.17699e+07	4.85924e+06	1.72159e+06	1.16586e+07	8.08575e+06	8.40759e+06
NEG2908	?-Methoxy-3-(tetrahydro-5-methoxy-4-methyl-3-furanyl)-2-propenoic acid	5.868	215.089	[M-H]-	C10H16O5	---	---	COC(=CC(=O)O)C1COC(OC)C1C	---	---	---	---	---	6.88825e+06	1.0049e+07	8.2654e+06	1.22821e+07	9.00327e+06	1.05899e+07	9.5633e+06	9.71526e+06	2.45982e+07	7.49527e+06	4.82696e+06	3.62051e+06	1.01713e+07	1.16184e+07	1.02788e+07
NEG2916	(R)-3-Hydroxydodecanoic acid	8.881	215.162	[M-H]-	C12H24O3	Hydroxy acids and derivatives	MUCMKTPAZLSKTL-LLVKDONJSA-N	[H][C@@](O)(CCCCCCCCC)CC(O)=O	---	5312804	HMDB0010728	Organic acids and derivatives	Hydroxy acids and derivatives	7.61577e+06	1.21352e+07	1.2155e+07	1.16619e+07	1.34925e+07	9.94547e+06	4.75503e+07	1.19795e+07	4.30924e+07	1.55131e+07	1.10018e+07	4.83732e+06	1.77309e+07	2.05185e+07	1.67059e+07
NEG2972	Alanylglutamic acid	1.627	217.08	[M-H]-	C8H14N2O5	Carboxylic acids and derivatives	VYZAGTDAHUIRQA-WHFBIAKZSA-N	C[C@H](N)C(=O)N[C@@H](CCC(O)=O)C(O)=O	C20958	128841	HMDB0028686	Organic acids and derivatives	Carboxylic acids and derivatives	2.65098e+07	4.71595e+07	5.83601e+07	3.37389e+07	3.03965e+07	3.20139e+07	5.03639e+07	3.33037e+07	1.35544e+07	4.20526e+07	3.42744e+07	4.1945e+07	3.20583e+07	3.14817e+07	2.92543e+07
NEG2973	3-Hydroxysebacic acid	6.056	217.105	[M-H]-	C10H18O5	Medium-chain hydroxy acids and derivatives	OQYZCCKCJQWHIE-UHFFFAOYSA-N	C(CCCC(=O)O)CCC(CC(=O)O)O	---	---	HMDB0000350	Organic acids and derivatives	Hydroxy acids and derivatives	7.09407e+06	1.18731e+07	8.76846e+06	1.5847e+07	1.55077e+07	1.51896e+07	1.27532e+07	1.13361e+07	3.84722e+07	6.4018e+06	5695089	3.76642e+06	1.27115e+07	1.41779e+07	1.24836e+07
NEG2991	L-Lac-Glu|L-lactyl-Glu	2.577	218.064	[M-H]-	C8H13NO6	---	---	CC(O)C(=O)NC(CCC(=O)O)C(=O)O	---	76512369	---	---	---	5.65496e+07	5.35205e+07	5.94833e+07	1.06628e+08	8.51015e+07	6.21419e+07	9.41315e+07	7.66373e+07	6.3644e+07	9.43611e+07	9.21648e+07	7.4199e+07	7.8824e+07	8.26711e+07	6.40892e+07
NEG2996	Sodium pantothenate	4.956	218.1	[M-H]-	C9H17NO5	Secondary alcohols	GHOKWGTUZJEAQD-UHFFFAOYSA-N	CC(C)(CO)C(C(=O)NCCC(=O)O)O	C00864	---	---	Organic oxygen compounds	Organooxygen compounds	4.79575e+08	6.0668e+08	4.43364e+08	4.74313e+08	3.73021e+08	4.22036e+08	1045468162	1020593265	1138623995	7.22743e+08	644181000	646368110	7.3792e+08	7.46659e+08	6.8174e+08
NEG3035	methyl dioxindole-3-acetate	5.432	220.061	[M-H]-	C11H11NO4	---	---	COC(=O)CC1(O)C(=O)Nc2ccccc21	---	14033762	HMDB0038991	---	---	1.3548e+07	2.29131e+07	2.32604e+07	2.45567e+07	2.00403e+07	2.23712e+07	2.05786e+07	9.23135e+06	5.87073e+06	1.18938e+07	1.47463e+07	1.20017e+07	1.58645e+07	1.71595e+07	1.41607e+07
NEG3055	CHEMBL443869	1.391	221.008	[M-H]-	C10H6O6	---	---	O=C(O)c1cc(=O)c2c(O)cc(O)cc2o1	---	11622673	---	---	---	5.46553e+07	4.659e+07	4.88113e+07	4.82584e+07	4.03439e+07	5.5679e+07	2.30505e+07	5.95486e+07	3.33638e+07	4.35209e+07	4.9871e+07	4.50278e+07	6.18127e+07	5.59089e+07	4.74056e+07
NEG3060	Ethyl-beta-glucuronide	1.993	221.063	[M-H]-	C8H14O7	O-glucuronides	IWJBVMJWSPZNJH-UQGZVRACSA-N	O=C(O)C1OC(OCC)C(O)C(O)C1O	---	---	---	Organic oxygen compounds	Organooxygen compounds	2.65658e+08	2.83884e+08	1.47668e+08	2.93049e+08	7.83922e+07	1.89177e+08	2.8979e+08	2.23667e+08	1.5977e+08	1.24521e+08	4.06445e+08	2.60776e+08	2.07983e+08	2.29459e+08	2.12183e+08
NEG3064	Diethyl phthalate	7.962	221.079	[M-H]-	C12H14O4	Benzoic acid esters	FLKPEMZONWLCSK-UHFFFAOYSA-N	CCOC(=O)C1=CC=CC=C1C(=O)OCC	C14175	6781	HMDB0094660	Benzenoids	Benzene and substituted derivatives	2.00425e+07	1.4807e+07	1.82286e+07	1.63618e+07	1.16753e+07	2.07558e+07	5.24334e+06	3.47831e+06	4.29087e+06	3.61738e+06	1.0387e+07	5.12863e+06	1.07201e+07	1.06301e+07	9.46806e+06
NEG3066	Glycyl-L-phenylalanine	5.152	221.09	[M-H]-	C11H14N2O3	Peptides	JBCLFWXMTIKCCB-VIFPVBQESA-N	C1=CC=C(C=C1)CC(C(=O)O)NC(=O)CN	---	---	HMDB0028848	Organic acids and derivatives	Carboxylic acids and derivatives	3.13396e+07	9.58218e+07	6.87099e+07	6.78129e+07	8.60261e+07	5.07363e+07	4.1406e+07	1.83715e+07	2.95834e+07	3.38578e+07	3.67271e+07	2.09969e+07	3.6118e+07	3.84039e+07	4.61136e+07
NEG3089	Salsolinol-1-carboxylic acid	5.563	222.077	[M-H]-	C11H13NO4	Tetrahydroisoquinolines	XHGLVMDBZZZXDP-UHFFFAOYSA-N	CC1(NCCC2=CC(O)=C(O)C=C12)C(O)=O	---	100185	HMDB0243842	Organoheterocyclic compounds	Tetrahydroisoquinolines	5.62558e+06	6.3019e+06	5.96109e+06	1.29171e+07	9.79018e+06	6.45512e+06	2.31278e+06	5.96102e+06	4.06054e+06	8.38498e+06	5.73065e+06	8.74688e+06	6.22517e+06	7.58541e+06	6.43089e+06
NEG3091	2-amino-5-(4-methoxyphenyl)pentanoic Acid	7.566	222.11	[M-H]-	C12H17NO3	---	---	COc1ccc(CCCC(N)C(=O)O)cc1	---	11506835	---	---	---	2.23755e+06	2.59397e+06	1.7658e+06	2.47297e+06	370691	1.38798e+06	7.58795e+06	3.74316e+06	8.7678e+06	4.28044e+06	2.84071e+06	2.26297e+06	5.25887e+06	5.48787e+06	4.47986e+06
NEG3114	Foetisulfide A	13.1	223.025	[M-H]-	C8H16OS3	---	MRLXFQWCSNFUCF-FNORWQNLSA-N	CCC(C)SSCC=CS(=O)C	---	---	---	Organosulfur compounds	Sulfoxides	1.78004e+07	2.26164e+07	2.14776e+07	5.1785e+06	1.12456e+07	8.11435e+06	1.54673e+07	1.88431e+07	1.46749e+07	1.87187e+07	1.35176e+07	2.05737e+07	1.91921e+07	2.17052e+07	1.35064e+07
NEG3149	2-Amino-2-deoxyisochorismate	6.005	224.053	[M-H]-	C10H11NO5	---	OKLGKGPAZUNROU-YUMQZZPRSA-N	C=C(C(=O)O)OC1C=CC=C(C1N)C(=O)O	C18054	---	---	Organic acids and derivatives	Carboxylic acids and derivatives	8.08938e+06	8.87252e+06	1.02391e+07	8.64844e+06	8.09795e+06	9.23557e+06	1.08364e+07	7.70419e+06	1.19087e+07	9.0109e+06	5.57887e+06	7.2311e+06	6550058	8.59171e+06	6.80323e+06
NEG3176	Glucoheptonic acid	0.87	225.058	[M-H]-	C7H14O8	---	KWMLJOLKUYYJFJ-VFUOTHLCSA-N	C(C(C(C(C(C(C(=O)O)O)O)O)O)O)O	---	---	HMDB0252766	Organic oxygen compounds	Organooxygen compounds	2124133583	3092510319	2648810229	2764964734	3125649052	2939498682	1693704065	1703738234	6.324e+08	1899674994	1655456488	1712915414	1929404830	2124046493	1827235820
NEG3225	PFAP-FT_PAP	0.924	226.993	[M-H]-	C4H6F5O3P	PFSA	GIJAXEVOYIFEGQ-UHFFFAOYSA-N	O=P(O)(O)CCC(F)(F)C(F)(F)F	---	140201675	---	Organic acids and derivatives	Organic phosphoric acids and derivatives	4.47496e+08	5.57361e+08	5.01578e+08	4.22133e+08	4.33981e+08	4.11024e+08	6.4443e+08	5.72613e+08	6.4858e+08	431514403	6.71417e+08	7.28047e+08	5.97401e+08	6.62145e+08	5.83092e+08
NEG3242	N,N,N-Trimethyl-L-alanyl-L-proline betaine	5.204	227.137	[M-H]-	C11H20N2O3	Carboxylic acids and derivatives	KXONJPJIFNGMCN-IUCAKERBSA-N	C[C@@H](C(=O)N1CCC[C@H]1C([O-])=O)[N+](C)(C)C	---	134218393	HMDB0240365	Organic acids and derivatives	Carboxylic acids and derivatives	7.19767e+07	1.10626e+08	8.45029e+07	115993767	9.57927e+07	7.68523e+07	8.25531e+07	5.32311e+07	7.25445e+07	6.91246e+07	8.77249e+07	5.49949e+07	7.64614e+07	8.5665e+07	7.13417e+07
NEG325	2-Methyl-3-oxopropanoic acid	0.891	101.021	[M-H]-	C4H6O3	Organooxygen compounds	VOKUMXABRRXHAR-UHFFFAOYSA-N	CC(C=O)C(O)=O	C00349	296	HMDB0001172	Organic oxygen compounds	Organooxygen compounds	1091488096	1319948656	1059530869	1045262123	9.44071e+08	1140138700	7.95246e+08	890805184	3.65711e+08	1130663529	9.12916e+08	9.39774e+08	9.45393e+08	1010183434	8.68758e+08
NEG3270	N-Decanoylglycine	7.384	228.157	[M-H]-	C12H23NO3	Carboxylic acids and derivatives	WRRYZYASRAUROW-UHFFFAOYSA-N	CCCCCCCCCC(=O)NCC(O)=O	---	1712391	HMDB0013267	Organic acids and derivatives	Carboxylic acids and derivatives	2.00152e+07	2.18766e+07	3.48251e+07	2.63786e+07	2.65275e+07	2.66671e+07	6.91147e+07	5.9259e+07	5.50947e+07	3.00038e+07	37732163	3.28345e+07	3.88528e+07	35241298	3.66647e+07
NEG3295	D-Ribose-5-phosphate	1.028	229.008	[M-H]-	C5H11O8P	Pentose phosphates	KTVPXOYAKDPRHY-SOOFDHNKSA-N	OC(O1)[C@H](O)[C@H](O)[C@H]1COP(O)(O)=O	---	---	---	Organic oxygen compounds	Organooxygen compounds	2.33924e+08	2.4417e+08	2.55969e+08	2.11389e+08	199496443	2.24073e+08	2.34105e+08	188051012	222520309	239691518	2.46266e+08	1.99323e+08	2.3518e+08	2.61579e+08	2.20055e+08
NEG3310	Dodecanedioic acid	7.723	229.141	[M-H]-	C12H22O4	Medium-chain fatty acids	TVIDDXQYHWJXFK-UHFFFAOYSA-N	C(CCCCCC(=O)O)CCCCC(=O)O	C02678	---	HMDB0000623	Lipids and lipid-like molecules	Fatty Acyls	3.13061e+06	2.64688e+06	6.87959e+06	1.00414e+07	2.20904e+07	3.33875e+07	4.02671e+06	3.23649e+06	4.6922e+06	3.10024e+06	3.33075e+06	2.62776e+06	5.58601e+06	5.99411e+06	5.55094e+06
NEG3313	H-Val-Leu-OH	5.306	229.152	[M-H]-	C11H22N2O3	---	XCTHZFGSVQBHBW-IUCAKERBSA-N	CC(C)CC(C(=O)O)NC(=O)C(C(C)C)N	---	---	---	Organic acids and derivatives	Carboxylic acids and derivatives	1.28368e+07	1.90443e+07	2.31562e+07	1.81849e+07	2.08194e+07	1.94597e+07	1.44502e+07	1.07865e+07	1.44852e+07	9.22417e+06	2.6654e+07	1.43355e+07	1.11007e+07	1.20637e+07	1.71612e+07
NEG3343	SUBERYL GLYCINE	5.532	230.1	[M-H]-	C10H17NO5	---	HXATVKDSYDWTCX-UHFFFAOYSA-N	O=C(O)CN=C(O)CCCCCCC(=O)O	---	---	---	Organic acids and derivatives	Carboxylic acids and derivatives	1.46437e+07	1.77457e+07	1.11957e+07	9.02173e+06	1.08964e+07	7.264e+06	9.48593e+06	1.13365e+07	2.31091e+07	8.82871e+06	8.17912e+06	1.16457e+07	1.20301e+07	1.37388e+07	1.15013e+07
NEG3373	(4-formyl-2-methoxyphenyl)oxidanesulfonic acid	5.071	230.993	[M-H]-	C8H8O6S	Phenylsulfates	OUIKMDRGUNIXSP-UHFFFAOYSA-N	O=CC1=CC=C(OS(=O)(=O)O)C(OC)=C1	---	20822599	HMDB0041789	Organic acids and derivatives	Organic sulfuric acids and derivatives	8.30649e+07	1.11722e+08	7.97921e+07	4.48693e+07	7.55708e+07	6.07144e+07	6.37701e+07	3.90435e+07	9.52921e+07	2.92413e+07	6.56171e+07	5.19048e+07	5.08806e+07	6.7107e+07	6.28051e+07
NEG3374	Diuron	1.885	231.011	[M-H]-	C9H10Cl2N2O	N-phenylureas	XMTQQYYKAHVGBJ-UHFFFAOYSA-N	CN(C)C(O)=NC1=CC(Cl)=C(Cl)C=C1	C18428	---	HMDB0251497	Benzenoids	Benzene and substituted derivatives	1.09138e+07	3.06225e+07	3.55265e+07	7.88946e+06	1.20104e+07	9.88358e+06	3.11924e+07	7.00054e+06	6.77736e+06	1.07342e+07	9.07371e+06	130016	9.10034e+06	1.03084e+07	9.86361e+06
NEG3376	Norkhellol	1.157	231.029	[M-H]-	C12H8O5	---	---	O=c1cc(CO)oc2cc3occc3c(O)c12	---	85824328	---	---	---	9.72098e+07	4.08235e+07	4.63927e+07	3.8454e+07	4.69294e+07	5.59689e+07	8.43264e+07	8.11933e+07	7.11399e+07	1.05666e+08	3.51628e+07	1.99716e+07	4.36146e+07	5.62406e+07	5.19137e+07
NEG3377	Fluometuron	6.154	231.074	[M-H]-	C10H11F3N2O	N-phenylureas	RZILCCPWPBTYDO-UHFFFAOYSA-N	CN(C)C(=O)NC1=CC=CC(=C1)C(F)(F)F	C18853	16562	---	Benzenoids	Benzene and substituted derivatives	1.07359e+07	1.91355e+07	1.48114e+07	1.19974e+07	1.11183e+07	1.28216e+07	6.70412e+06	4.01899e+06	3.0862e+06	2.39321e+06	1.14329e+07	1.07379e+07	8.43361e+06	9.64408e+06	8.64731e+06
NEG3379	Jioglutin C	5.617	231.084	[M-H]-	C10H16O6	---	LVAWHTOAFSCIIW-NEYBOIOJSA-N	COC1CC2C3C(O1)OCC3(C(C2O)O)O	---	---	---	Lipids and lipid-like molecules	Prenol lipids	1.04987e+07	1.32245e+07	1.55415e+07	1.42092e+07	1.23955e+07	1.61435e+07	5.59535e+06	6.22672e+06	727451	2.69388e+06	4.63802e+06	5.31752e+06	7.19112e+06	8.91556e+06	7.66611e+06
NEG339	2-AMINO-2-METHYLPROPANOATE	0.882	102.053	[M-H]-	C4H9NO2	Amino acids and derivatives	FUOOLUPWFVMBKG-UHFFFAOYSA-N	CC(C)(C(=O)O)N	---	---	---	Organic acids and derivatives	Carboxylic acids and derivatives	4.54057e+07	4.80911e+07	4.49971e+07	4.51271e+07	6.2943e+07	5.37481e+07	5.6895e+07	1.06356e+08	1.13674e+08	9.21934e+07	6.73142e+07	7.02187e+07	6.62562e+07	6.54071e+07	1.28859e+08
NEG3447	Valerenic acid	9.726	233.151	[M-H]-	C15H22O2	Prenol lipids	FEBNTWHYQKGEIQ-DHZHZOJOSA-N	CC1CCC(\C=C(/C)C(O)=O)C2=C(C)CCC12	C09743	6042891	HMDB0030016	Lipids and lipid-like molecules	Prenol lipids	1.84055e+07	2.01757e+07	1.92936e+07	1.81488e+07	1.78029e+07	1.74339e+07	1.92766e+07	2.03707e+07	2.06159e+07	1.60744e+07	1.78744e+07	1.67475e+07	1.80887e+07	1.92161e+07	1.75273e+07
NEG352	(S)-3-Hydroxybutyric acid	1.118	103.037	[M-H]-	C4H8O3	Hydroxy acids and derivatives	WHBMMWSBFZVSSR-VKHMYHEASA-N	C[C@H](O)CC(O)=O	C03197	94318	HMDB0000442	Organic acids and derivatives	Hydroxy acids and derivatives	1.59968e+08	9.52459e+07	8.51227e+07	1.81799e+08	2.52946e+08	2.16227e+08	2.4903e+08	3.44075e+08	4.23961e+08	240273974	1.4684e+08	1.45497e+08	1.49877e+08	3.47858e+08	3.10887e+08
NEG3522	1-Carboxyethylphenylalanine	6.305	236.089	[M-H]-	C12H15NO4	Carboxylic acids and derivatives	MSBSJGQKNVMMQB-SCZZXKLOSA-N	C[C@@H](N[C@@H](CC1=CC=CC=C1)C(O)=O)C(O)=O	---	127261991	HMDB0240628	Organic acids and derivatives	Carboxylic acids and derivatives	1.04549e+08	1.28101e+08	1.49686e+08	1.30791e+08	1.5922e+08	104135248	1.43999e+08	8.78071e+07	7.2037e+07	1.10638e+08	1.35077e+08	1.25175e+08	1.09041e+08	1.16935e+08	1.06539e+08
NEG3538	3,4-Bis(methoxycarbonyl)benzoic acid	6.425	237.037	[M-H]-	C11H10O6	---	KUQGJFOIULVBKJ-UHFFFAOYSA-N	COC(=O)C1=C(C=C(C=C1)C(=O)O)C(=O)OC	---	---	---	Benzenoids	Benzene and substituted derivatives	8.55967e+07	4.98225e+07	4.83811e+07	1.51016e+06	2.4691e+06	1.97419e+06	3.73369e+06	5.55817e+06	1.28352e+06	1.22959e+07	32788996	3.73658e+07	1.6849e+07	1.94659e+07	1.83457e+07
NEG354	2-Hydroxy-2-methylpropanoate	1.567	103.037	[M-H]-	C4H8O3	---	BWLBGMIXKSTLSX-UHFFFAOYSA-M	CC(C)(C(=O)[O-])O	C21297	---	HMDB0242161	Organic oxygen compounds	Organooxygen compounds	4.87021e+08	2.59536e+08	2.88955e+08	6.90797e+08	5.29506e+08	3.5748e+08	7.22835e+08	3.97978e+08	4.58674e+08	1.49353e+08	4.05977e+08	3.2072e+08	488159091	5.41732e+08	2.57452e+08
NEG3547	HEPES	0.878	237.088	[M-H]-	C8H18N2O4S	N-alkylpiperazines	---	O=S(=O)(O)CCN1CCN(CCO)CC1	---	23831	HMDB0062295	Organoheterocyclic compounds	Diazinanes	1.08291e+08	3.25475e+07	3.40463e+07	0	0	0	9.2026e+07	8.63109e+07	8.25625e+06	3.33919e+06	8.81261e+07	5.8081e+07	5.40572e+07	6.21196e+07	4.83949e+07
NEG358	ALPHA-HYDROXYISOBUTYRIC ACID	2.297	103.037	[M-H]-	C4H8O3	Alpha hydroxy acids and derivatives	BWLBGMIXKSTLSX-UHFFFAOYSA-N	CC(C)(C(=O)O)O	---	---	---	Organic acids and derivatives	Hydroxy acids and derivatives	2414901413	1216908324	1206544730	1271122902	7.91484e+08	1782685391	1325823312	8.90352e+08	2166171822	1216713136	1975000415	1530599859	1176110552	1697864237	1193875756
NEG3594	Lignicol	13.111	239.056	[M-H]-	C11H12O6	Hydroxybenzoic acid derivatives	ZLLQQKITWRWKTD-SPGJFGJESA-N	O=C1OC(C)C(O)C2=CC(O)=C(OC)C(O)=C12	---	23757117	---	Benzenoids	Benzene and substituted derivatives	4.16666e+07	3.71364e+07	3.56391e+07	1.80151e+07	8.23618e+06	1.29682e+07	3.24809e+07	2.89587e+07	2.60002e+07	2.65155e+07	2.21694e+07	3.88607e+07	3.28055e+07	5.31676e+07	2.52903e+07
NEG3606	5OH-HIP	8.723	239.125	[M-H]-	C13H20O4	---	PTOAZNZPJAHUEF-XHSYRHOGSA-M	CC12CCC(C(C1CCC2=O)CCC(=O)[O-])O	---	---	---	Lipids and lipid-like molecules	Fatty Acyls	5.13097e+06	6.15107e+06	7.60918e+06	6.0773e+06	6.2909e+06	6.51872e+06	1.08121e+07	8.33554e+06	6.02842e+06	4.06313e+06	5.6597e+06	5.85187e+06	6.88366e+06	6.64585e+06	5.92647e+06
NEG3612	Chokol F	8.941	239.166	[M-H]-	C14H24O3	---	QGPXLWRTRLEOMJ-UHFFFAOYSA-N	CC1C(CCC1(C)O)C(=C)CCCOC(=O)C	---	---	---	Lipids and lipid-like molecules	Prenol lipids	3.9581e+06	1.45256e+06	5.56466e+06	2.42951e+06	2.66254e+06	2.21102e+06	3.85786e+07	4.71108e+06	1.09624e+08	3.04455e+06	1.92676e+06	1.40697e+06	2.45805e+07	2.46135e+07	2.25437e+07
NEG3631	Valeroidine	8.36	240.157	[M-H]-	C13H23NO3	---	APLLVFVOTXZBFO-RUJICJSRSA-N	CC(C)CC(=O)OC1CC2CC(C(C1)N2C)O	C10869	---	---	Alkaloids and derivatives	Tropane alkaloids	7.76878e+06	1.15234e+07	9.53097e+06	6.41029e+06	8.70609e+06	7.59516e+06	3.06626e+07	2.47536e+07	2.01946e+07	3.67204e+06	1.25647e+07	1.88478e+07	1.15353e+07	1.41727e+07	1.3078e+07
NEG3642	6-Deoxy-5-ketofructose 1-phosphate	0.927	241.009	[M-H]-	C6H11O8P	---	XBUYIELOLLPBOC-PHDIDXHHSA-N	CC(=O)C(C(C(=O)COP(=O)(O)O)O)O	C16848	---	---	Organic oxygen compounds	Organooxygen compounds	135946017	1.66566e+08	1.41519e+08	1.15932e+08	1.12002e+08	120124038	2.18738e+08	1.68336e+08	275734840	1.291e+08	2.32752e+08	2.29977e+08	1.96407e+08	2.20604e+08	191925154
NEG3651	Thymidine	4.904	241.08	[M-H]-	C10H14N2O5	Pyrimidine 2'-deoxyribonucleosides	IQFYYKKMVGJFEH-UHFFFAOYSA-N	Cc1cn(C2CC(O)C(CO)O2)c(=O)nc1O	C00214	5789	HMDB0000273	Nucleosides, nucleotides, and analogues	Pyrimidine nucleosides	2.93077e+07	1.93297e+07	1.50886e+07	2.11253e+07	1.856e+07	1.98014e+07	2.24263e+07	2.55393e+07	2.21406e+07	2.80837e+07	2.50007e+07	2.8046e+07	2.27733e+07	2.23738e+07	2.1188e+07
NEG3666	3-Oxotetradecanoic acid	9.334	241.177	[M-H]-	C14H26O3	Fatty Acyls	XLKOZYOVXNPWGT-UHFFFAOYSA-N	CCCCCCCCCCCC(=O)CC(O)=O	---	454064	HMDB0010730	Lipids and lipid-like molecules	Fatty Acyls	2.91304e+06	3.88295e+06	4.53422e+06	7.99299e+06	7.58105e+06	8.37923e+06	3.58706e+07	1.81825e+07	1.08239e+08	1.34377e+07	6.50738e+06	5.36601e+06	1.93609e+07	2.44092e+07	2.33404e+07
NEG3690	Isokokusagine	5.292	242.046	[M-H]-	C13H9NO4	---	---	Cn1c2occc2c(=O)c2ccc3c(c21)OCO3	---	11622868	---	Organoheterocyclic compounds	Quinolines and derivatives	1.44823e+07	4.85819e+07	1.2007e+07	7.932e+07	5.46428e+07	6.6584e+07	7.62365e+06	2.87496e+07	6.9655e+07	6.47442e+07	3.47301e+07	1.22137e+07	2.91464e+07	3.9786e+07	2.99359e+07
NEG3702	N-Undecanoylglycine	7.769	242.172	[M-H]-	C13H25NO3	Carboxylic acids and derivatives	HEUQYIQQCNOXOG-UHFFFAOYSA-N	CCCCCCCCCCC(=O)NCC(=O)O	---	---	HMDB0013286	Organic acids and derivatives	Carboxylic acids and derivatives	1.37329e+08	1.24265e+08	2.77092e+08	1.76708e+08	2.1042e+08	1.45099e+08	2.51512e+08	2.63838e+08	2.559e+08	1.33424e+08	1.59349e+08	137227364	2.16234e+08	2.39085e+08	2.14464e+08
NEG3720	P-Sulfoxycinnamic Acid	5.539	242.993	[M-H]-	C9H8O6S	Cinnamic acids	OYDCCWNLILCHDJ-ZZXKWVIFSA-N	O=C(O)C=CC1=CC=C(OS(=O)(=O)O)C=C1	---	6070438	HMDB0125166	Phenylpropanoids and polyketides	Cinnamic acids and derivatives	4.11651e+07	4.91045e+07	7.36795e+07	5.80676e+07	5.35643e+07	6.28705e+07	1.3327e+07	2.16707e+07	1.32302e+08	1.52191e+07	2.42076e+07	2.907e+07	3.16486e+07	3.99246e+07	3.4594e+07
NEG3729	Uridine	2.313	243.059	[M-H]-	C9H12N2O6	Pyrimidine nucleosides	DRTQHJPVMGBUCF-UHFFFAOYSA-N	O=c1nc(O)ccn1[C@@H]1O[C@H](CO)[C@@H](O)[C@H]1O	C00299	6029	HMDB0000296	Nucleosides, nucleotides, and analogues	Pyrimidine nucleosides	2409526691	3135253772	1923105148	2504045572	2701819573	2606117389	1108364138	9.18091e+08	7.61078e+08	1788606249	1422158004	8.25695e+08	1641317436	1574423493	1607905637
NEG3739	Pandangolide 1a	6.667	243.121	[M-H]-	C12H20O5	---	LSLSZASQWJAEHT-GUBZILKMSA-N	CC1CCCCCC(C(=O)C(CC(=O)O1)O)O	---	---	---	Phenylpropanoids and polyketides	Macrolides and analogues	6.22549e+06	8.35831e+06	6.75012e+06	9.51498e+06	9.34157e+06	9.43107e+06	5.97951e+06	5.93235e+06	1.31821e+07	4.33901e+06	4.01906e+06	2.99504e+06	6.59675e+06	9.00374e+06	7.30748e+06
NEG3742	Hydroxyprolyl-Leucine	5.86	243.131	[M-H]-	C11H20N2O4	---	---	CC(C)CC(NC(=O)C1CC(O)CN1)C(=O)O	---	21777566	HMDB0028867	Organic acids and derivatives	Carboxylic acids and derivatives	8.43044e+06	1.97578e+07	2.00653e+07	2.13423e+07	2.96094e+07	3.84268e+07	6.25936e+06	3.53447e+06	8.53557e+06	8.28837e+06	1.76756e+07	4.32617e+06	1.18795e+07	1.32136e+07	1.29165e+07
NEG3743	Tridecanedioic acid	8.244	243.156	[M-H]-	C13H24O4	Long-chain fatty acids	DXNCZXXFRKPEPY-UHFFFAOYSA-N	C(CCCCCC(=O)O)CCCCCC(=O)O	---	10458	HMDB0002327	Lipids and lipid-like molecules	Fatty Acyls	6.53147e+06	6.39182e+06	9.33929e+06	1.46712e+07	1.35673e+07	1.58486e+07	1.30382e+07	1.52486e+07	1.61084e+07	9.06777e+06	7.39927e+06	6.14285e+06	1.01623e+07	1.10227e+07	1.15007e+07
NEG3748	3-Hydroxymyristic Acid	9.649	243.193	[M-H]-	C14H28O3	Fatty Acyls	ATRNZOYKSNPPBF-UHFFFAOYSA-N	CCCCCCCCCCC[C@H](O)CC(O)=O	C22001	---	HMDB0010731	Lipids and lipid-like molecules	Fatty Acyls	6.4272e+06	1.09701e+07	9.65524e+06	1.06497e+07	8.52482e+06	6.53255e+06	3.74264e+07	1.00544e+07	4.07772e+07	1.94872e+07	1.07708e+07	5.10692e+06	1.52779e+07	1.86259e+07	1.66905e+07
NEG377	L-SERINE	0.848	104.032	[M-H]-	C3H7NO3	Serine and derivatives	MTCFGRXMJLQNBG-REOHCLBHSA-N	C([C@@H](C(=O)O)N)O	---	---	---	---	---	6.85007e+07	1.05776e+08	7.19148e+07	5.3701e+07	6.62759e+07	7.96877e+07	159847516	7.8713e+07	1.29046e+08	1.04901e+08	8.27297e+07	1.08124e+08	8.26945e+07	1.31759e+08	6.99092e+07
NEG3780	4-Hydroxy-2,5,6-trichloroisophthalonitrile	7.713	244.905	[M-H]-	C8HCl3N2O	Benzonitriles	MDQKYGOECVSPIW-UHFFFAOYSA-N	OC1=C(Cl)C(Cl)=C(C#N)C(Cl)=C1C#N	---	34217	HMDB0240624	Benzenoids	Benzene and substituted derivatives	2.20105e+07	2.7198e+07	3.50522e+07	2.14183e+07	2.80169e+07	2.46113e+07	3.00455e+07	2.51904e+07	1.8491e+07	2.27732e+07	2.29553e+07	2.94265e+07	2.43848e+07	2.64102e+07	2.48556e+07
NEG3796	3-(3-Sulfooxyphenyl)propanoic acid	5.251	245.009	[M-H]-	C9H10O6S	Phenylsulfates	IQWLPDPKVFZEOK-UHFFFAOYSA-N	O=C(O)CCC=1C=CC=C(OS(=O)(=O)O)C1	---	187488	HMDB0094710	Organic acids and derivatives	Organic sulfuric acids and derivatives	9.76828e+06	9.35555e+06	7.3796e+07	2.23366e+07	2.01788e+07	1.81556e+07	1.63103e+07	8.90355e+06	824967	1.07297e+06	1.01681e+07	4.25589e+07	1.44294e+07	1.52266e+07	1.24925e+07
NEG3798	Glycerophosphoglycerol	0.964	245.039	[M-H]-	C6H15O8P	Organic phosphoric acids and derivatives	LLCSXHMJULHSJN-OLQVQODUSA-N	OC[C@H](O)COP(O)(=O)OC[C@H](O)CO	C03274	54575349	HMDB0240316	Organic acids and derivatives	Organic phosphoric acids and derivatives	2.18929e+08	2.23344e+08	2.5207e+08	5.09395e+08	4.34778e+08	5.88979e+08	9.92966e+07	1.33122e+08	3.83252e+07	1.33753e+08	6.6674e+07	2.16893e+08	2.69911e+08	2.03404e+08	1.0448e+08
NEG3799	pimpinellin	6.597	245.046	[M-H]-	C13H10O5	---	---	COc1c(OC)c2occc2c2oc(=O)ccc12	C09285	4825	---	---	---	1.10275e+07	1.28407e+07	4.01886e+07	3.93834e+06	5.684e+06	2.30161e+06	501422	3.18407e+06	731576	1.69866e+06	1.47697e+07	6.70614e+06	8.17968e+06	8.70372e+06	7.69753e+06
NEG3811	3-Hydroxydodecanedioic acid	6.483	245.136	[M-H]-	C12H22O5	Hydroxy acids and derivatives	FYVQCLGZFXHEGL-UHFFFAOYSA-N	OC(CCCCCCCCC(O)=O)CC(O)=O	---	16663321	HMDB0000413	Organic acids and derivatives	Hydroxy acids and derivatives	5.20742e+06	3.62033e+06	4.42276e+06	5.68858e+06	8.39844e+06	7.08715e+06	4.0694e+06	2.43184e+06	3.79899e+06	3.02155e+06	3.03079e+06	3.91826e+06	3.98516e+06	4.38538e+06	3.94639e+06
NEG3849	5-Methoxysalicylic acid sulfate	5.146	246.988	[M-H]-	C8H8O7S	---	USGMFIFZEBFKML-UHFFFAOYSA-N	O=C(O)C1=CC(OC)=CC=C1OS(=O)(=O)O	---	154701247	---	---	---	1.12986e+08	4.70929e+07	1.23387e+08	1.41498e+07	1.53093e+07	1.30627e+07	9.49226e+06	1.33093e+07	1.11488e+07	1.50387e+07	5.28521e+07	5.62013e+07	3.29965e+07	4.08072e+07	3.85807e+07
NEG3877	Dehydroanhydrolycorine	8.748	248.076	[M-H]-	C16H11NO2	---	---	c1cc2c3c(c1)ccn3Cc1cc3c(cc1-2)OCO3	---	10999422	---	---	---	2.33333e+07	2.70587e+07	1.32895e+07	8.88695e+06	2.87531e+07	1.91399e+07	3.01027e+07	1.29071e+07	4.93401e+07	1.4739e+07	9.38254e+06	3.59929e+07	2.32332e+07	1.92851e+07	15003501
NEG3917	Dehydroeffusol	8.404	249.091	[M-H]-	C17H14O2	---	GSSPKCPIRDPBQE-UHFFFAOYSA-N	CC1=C(C=CC2=C1C=CC3=CC(=CC(=C32)C=C)O)O	---	---	---	Benzenoids	Phenanthrenes and derivatives	1.82654e+07	1.56358e+07	1.05986e+07	1.22853e+07	9.9353e+06	7.42894e+06	5.1003e+06	6.4235e+06	1.26265e+06	5.52425e+06	1.62287e+07	1.15798e+07	8.55346e+06	8.78493e+06	8.50335e+06
NEG3918	Flindersiachromone	5.371	249.094	[M-H]-	C17H14O2	---	---	O=c1cc(CCc2ccccc2)oc2ccccc12	C09007	441964	---	---	---	1.39763e+07	5.83461e+06	1.42161e+07	9.98511e+06	5.7639e+06	1.39429e+07	3.4454e+06	3.56391e+06	3.06308e+06	3.6567e+06	8.09957e+06	5.45666e+06	4.98139e+06	8.21959e+06	5.4295e+06
NEG3923	Cadabicilone	10.076	249.146	[M-H]-	C15H22O3	Prenol lipids	BXRGGUXPWTWACZ-UHFFFAOYSA-N	CC1C2CCC3(C)CCC(=O)C(C)C3C2OC1=O	---	325292	HMDB0037559	Lipids and lipid-like molecules	Prenol lipids	5.65289e+06	6.80203e+06	6.46989e+06	6.90667e+06	8.04423e+06	7.49377e+06	8.53279e+06	2.41021e+07	9.08008e+06	7.98625e+06	1.12491e+07	1.07753e+07	7.98967e+06	6.58011e+06	8.08959e+06
NEG3934	N-Feruloylglycine	5.835	250.069	[M-H]-	C12H13NO5	---	CLGNQAIRBLDHIN-HWKANZROSA-N	COC1=C(C=CC(=C1)C=CC(=O)NCC(=O)O)O	C02564	---	---	Organic acids and derivatives	Carboxylic acids and derivatives	3.77269e+07	1.79887e+07	2.00169e+07	3.5523e+06	2.55326e+06	1.61656e+06	4.59368e+06	3.74161e+06	1.31009e+06	7.727e+06	2.20533e+07	1.96407e+07	8.92885e+06	1.07486e+07	9.79158e+06
NEG3941	Furmecyclox	10.13	250.141	[M-H]-	C14H21NO3	---	QTDRLOKFLJJHTG-UHFFFAOYSA-N	CC1=CC(=C(O1)C)C(=O)N(C2CCCCC2)OC	C18912	---	---	Organoheterocyclic compounds	Furans	5.68845e+07	6.58235e+07	6.53978e+07	6.3846e+07	6.75309e+07	6.0391e+07	8.40977e+07	82235790	8.32864e+07	6.48598e+07	6.98163e+07	7.50446e+07	7.48575e+07	8.38615e+07	7.68449e+07
NEG3961	7-Hydroxy-5-methylflavone	4.782	251.075	[M-H]-	C16H12O3	Flavones	QGHXBJKZPBTQQL-UHFFFAOYSA-N	Cc1cc(O)cc2oc(-c3ccccc3)cc(=O)c12	---	5393156	---	Phenylpropanoids and polyketides	Flavonoids	1.00223e+07	1.37615e+07	1.20246e+07	1.22261e+07	1.11301e+07	9.96108e+06	1.97306e+07	1.96105e+07	2.20666e+07	1.51416e+07	1.21557e+07	9.58411e+06	1.51724e+07	1.13345e+07	1.25364e+07
NEG3962	Ser Phe	5.093	251.1	[M-H]-	C12H16N2O4	---	PPQRSMGDOHLTBE-UWVGGRQHSA-N	C1=CC=C(C=C1)CC(C(=O)O)NC(=O)C(CO)N	---	---	---	Organic acids and derivatives	Carboxylic acids and derivatives	5.5933e+06	1.02586e+07	1.69088e+07	5.17631e+06	5.89325e+06	5.52323e+06	9.79377e+06	5.25371e+06	1.18321e+07	1.02178e+07	1.74209e+07	9.01832e+06	8.85046e+06	9.98528e+06	8.67435e+06
NEG3985	N-lactoyl-Tyrosine	5.469	252.085	[M-H]-	C12H15NO5	Carboxylic acids and derivatives	XBOGARDIMVJTKF-XVKPBYJWSA-N	C[C@H](O)C(=O)N[C@@H](CC1=CC=C(O)C=C1)C(O)=O	---	57329379	HMDB0062177	Organic acids and derivatives	Carboxylic acids and derivatives	1.96488e+07	1.68025e+07	3.12176e+07	2.66182e+07	2.29183e+07	3.00873e+07	2.33312e+07	1.55898e+07	1.2447e+07	1.48508e+07	2.03757e+07	2.33961e+07	1.46903e+07	1.74872e+07	1.43978e+07
NEG4013	7,2'-Dihydroxyflavone	7.074	253.047	[M-H]-	C15H10O4	Flavones	NUGPQONICGTVNA-UHFFFAOYSA-N	O=C1C=C(OC2=CC(O)=CC=C12)C=3C=CC=CC3O	---	5391149	---	Phenylpropanoids and polyketides	Flavonoids	2.71295e+07	3.42078e+07	3.21975e+07	2.73737e+07	2.15917e+07	1.61706e+07	5.22343e+06	7.552e+06	6.06583e+06	1.23607e+07	2.09221e+07	1.96223e+07	1.96492e+07	2.03851e+07	1.84672e+07
NEG4025	4-Methylene-2-octyl-5-oxotetrahydrofuran-3-carboxylic acid	7.905	253.141	[M-H]-	C14H22O4	Lactones	VCWLZDVWHQVAJU-UHFFFAOYSA-N	CCCCCCCCC1OC(=O)C(=C)C1C(O)=O	---	4248455	HMDB0249518	Organoheterocyclic compounds	Lactones	416959	1.66841e+06	1.05066e+06	4.50563e+06	8.04165e+06	6.21669e+06	3.73201e+06	3.85167e+06	1.48502e+07	2.72047e+06	1.70381e+06	827830	3.61025e+06	4.4608e+06	3.71944e+06
NEG4070	Ascorbic acid-2-sulfate	1.26	254.978	[M-H]-	C6H8O9S	---	---	O=C1OC(C(O)CO)C(O)=C1OS(=O)(=O)O	C02812	54696387	HMDB0060649	---	---	1.07101e+08	1.4347e+08	1.67985e+08	8.33229e+07	7.85482e+07	8.77996e+07	1.47666e+08	1.26518e+08	8.5305e+07	1.32231e+08	1.4128e+08	1.92765e+08	1.14824e+08	1.23957e+08	1.11384e+08
NEG4083	Lumiflavin	5.761	255.085	[M-H]-	C13H12N4O2	Pteridines and derivatives	KPDQZGKJTJRBGU-UHFFFAOYSA-N	CN1C2=C(C=C(C)C(C)=C2)N=C2C(=O)NC(=O)N=C12	---	66184	HMDB0254201	Organoheterocyclic compounds	Pteridines and derivatives	1.99542e+07	1.88656e+07	1.58773e+07	1.4776e+07	1.92604e+07	1.6946e+07	1.70788e+07	1.16379e+07	1.00569e+07	1.38484e+07	1.30649e+07	1.18788e+07	1.35486e+07	1.56563e+07	1.49395e+07
NEG4090	(6R,8Z)-6-Hydroxy-3-oxotetradecenoic acid	8.299	255.157	[M-H]-	C14H24O4	Fatty Acyls	JVEAMJNRAYIMIF-DGMVEKRQSA-N	CCCCC\C=C/C[C@H](O)CCC(=O)CC(O)=O	---	134819281	HMDB0062363	Lipids and lipid-like molecules	Fatty Acyls	2.37086e+07	3.41379e+07	2.2245e+07	7.62099e+07	8.32856e+07	7.96338e+07	2.41415e+07	4.05246e+07	5.30452e+07	2.01759e+07	1.17581e+07	1.25075e+07	3.17103e+07	3.51944e+07	3.28855e+07
NEG4095	Hexyl decanoate	11.274	255.229	[M-H]-	C16H32O2	Fatty Acyls	DGPNTCACXCHFDI-UHFFFAOYSA-N	CCCCCCCCCC(=O)OCCCCCC	---	82635	HMDB0032324	Lipids and lipid-like molecules	Fatty Acyls	4.31314e+07	1.15426e+08	7.96035e+07	7.74561e+07	9.31485e+07	1.09885e+08	9.39362e+07	108905735	6.10683e+07	1.15544e+08	6.85953e+07	3.87927e+07	6.19978e+07	1.00025e+08	5.30665e+07
NEG4116	GlcNAc	0.951	256.056	[M+Cl]-	C8H15NO6	Aminosaccharides	OVRNDRQMDRJTHS-RTRLPJTCSA-N	OC(=NC1C(O)OC(CO)C(O)C1O)C	C00140	899	HMDB0000215	Organic oxygen compounds	Organooxygen compounds	5.64336e+07	8.55303e+07	6.18301e+07	6.00068e+07	3.43545e+07	4.67676e+07	8.85465e+07	3.62496e+07	4.75666e+07	4.49778e+07	7.3436e+07	2.84401e+07	6.31332e+07	7.03265e+07	6.04697e+07
NEG4126	N-Lauroylglycine	9.134	256.188	[M-H]-	C14H27NO3	Carboxylic acids and derivatives	JWGGSJFIGIGFSQ-UHFFFAOYSA-N	CCCCCCCCCCCC(=O)NCC(O)=O	---	346152	HMDB0013272	Organic acids and derivatives	Carboxylic acids and derivatives	3.92266e+07	6.30237e+07	8.15137e+07	1.08305e+08	1.63946e+08	1.35229e+08	174928862	9.64118e+07	2.0135e+08	8.60326e+07	1.09591e+08	3.13669e+07	9.60766e+07	111977338	9.12051e+07
NEG414	o-Cresol	5.87	107.047	[M-H]-	C7H8O	---	QWVGKYWNOKOFNN-UHFFFAOYSA-N	CC1=CC=CC=C1O	C01542	---	HMDB0002055	Benzenoids	Phenols	1.90743e+06	8.35789e+06	1.90085e+06	3.87695e+06	5.97638e+06	4.89286e+06	3.48685e+06	9.32448e+06	7.74795e+06	4.86743e+06	5.45827e+06	2.42412e+06	5.98518e+06	7.18283e+06	5.67848e+06
NEG4164	TETRADECANEDIOIC ACID	8.587	257.172	[M-H]-	C14H26O4	---	HQHCYKULIHKCEB-UHFFFAOYSA-N	C(CCCCCCC(=O)O)CCCCCC(=O)O	---	---	HMDB0000872	Lipids and lipid-like molecules	Fatty Acyls	2.76389e+07	4.66774e+07	2.63358e+07	9.27497e+07	8.31937e+07	7.42341e+07	4.5432e+07	66586478	1.39721e+08	3.50741e+07	1.54837e+07	1.74646e+07	5.2327e+07	5.56861e+07	4.91696e+07
NEG4212	Caffeic acid 3'-sulfate	5.319	258.988	[M-H]-	C9H8O7S	---	VWQNTRNACRFUCQ-DUXPYHPUSA-N	C1=CC(=C(C=C1C=CC(=O)O)OS(=O)(=O)O)O	---	---	HMDB0041706	Phenylpropanoids and polyketides	Cinnamic acids and derivatives	1.01257e+07	1.38459e+07	1.45066e+07	1.83918e+07	1.69749e+07	1.97203e+07	6.46018e+06	7.96271e+06	1.82656e+06	3.20146e+06	6.17295e+06	7.15055e+06	7.19924e+06	9.11893e+06	7.37829e+06
NEG4214	D-Galactose 6-sulfate	0.959	259.016	[M-H]-	C6H12O9S	---	OKUVUONOJCDUJY-PHYPRBDBSA-N	C(C1C(C(C(C(O1)O)O)O)O)OS(=O)(=O)O	C01067	---	---	Organic oxygen compounds	Organooxygen compounds	2.29208e+08	1.72728e+08	4.68853e+08	3.55534e+07	1.4811e+08	2.53643e+08	1.87673e+08	2.89793e+08	9.17375e+07	2.5199e+08	2.63162e+08	2.93246e+08	2.76607e+08	1.33654e+08	1.42135e+08
NEG4216	myo-Inositol 1-phosphate	0.79	259.019	[2M-H]-	C6H13O9P	Organooxygen compounds	INAPMGSXUVUWAF-UOTPTPDRSA-N	O[C@H]1[C@H](O)[C@@H](O)[C@H](OP(O)(O)=O)[C@H](O)[C@@H]1O	C01177	---	HMDB0000213	Organic oxygen compounds	Organooxygen compounds	1.17142e+08	1.4334e+08	2.21097e+08	1.0438e+08	1.1104e+08	1.17283e+08	1.28952e+08	1.39558e+08	4.33201e+07	176083690	1.29383e+08	1.39883e+08	1.07586e+08	1.21818e+08	110715540
NEG4217	D-Glucose 2-phosphate	0.984	259.019	[M-H]-	C6H13O9P	Organooxygen compounds	GBXZONVFWYCRPT-UHFFFAOYSA-N	OCC(O)C(O)C(O)C(OP(O)(O)=O)C=O	---	4626994	HMDB0247860	Organic oxygen compounds	Organooxygen compounds	2.50715e+08	1.75441e+08	5.38019e+08	2.58528e+08	2.31473e+08	2.83896e+08	2.13158e+08	3.30333e+08	2.1333e+08	3.0191e+08	3.10755e+08	3.35226e+08	3.12193e+08	332524319	2.92102e+08
NEG422	2-Oxylatophenol	2.466	108.017	[M-H]-	C6H5O2-	---	YCIMNLLNPGFGHC-UHFFFAOYSA-M	C1=CC=C(C(=C1)O)[O-]	---	---	---	Benzenoids	Phenols	4.58674e+07	5.37158e+07	5.24668e+07	7.46534e+07	6.66554e+07	5.91565e+07	5.4392e+07	1.65185e+07	3.57875e+07	2.35554e+07	2.94396e+07	2.39645e+07	3.64835e+07	2.86839e+07	4.3402e+07
NEG4230	Gamma-Glu-Leu	5.235	259.126	[M-H]-	C11H20N2O5	---	MYFMARDICOWMQP-YUMQZZPRSA-N	CC(C)CC(C(=O)O)NC(=O)CCC(C(=O)O)N	---	---	---	Organic acids and derivatives	Carboxylic acids and derivatives	1.34087e+08	1.73012e+08	1.58527e+08	2.50234e+08	1.91128e+08	2.19729e+08	1.81559e+08	1.89677e+08	1.55477e+08	1.24441e+08	1.09514e+08	1.65786e+08	1.60455e+08	1.76922e+08	1.58256e+08
NEG4232	Leucylglutamate	4.97	259.127	[M-H]-	C11H20N2O5	Peptides	NFNVDJGXRFEYTK-UHFFFAOYSA-N	CC(C)CC(N)C(=O)NC(CCC(O)=O)C(O)=O	---	5259589;5259590	HMDB0028928	Organic acids and derivatives	Carboxylic acids and derivatives	1.11078e+07	2.08998e+07	1.90114e+07	1.94821e+07	2.14959e+07	1.75939e+07	1.05918e+07	1.1923e+07	1.79607e+07	1.55147e+07	2.89063e+07	1.83669e+07	2.00818e+07	1.86025e+07	1.57909e+07
NEG4258	Glycyl-DL-tryptophan	5.485	260.1	[M-H]-	C13H15N3O3	---	---	NCC(=O)NC(Cc1c[nH]c2ccccc12)C(=O)O	---	102763	HMDB0028852	---	---	6.00591e+06	1.12529e+07	8.74859e+06	1.1786e+07	6.51778e+06	9.06707e+06	7.3526e+06	7.51178e+06	1.12784e+07	7.3141e+06	9.36154e+06	9.37046e+06	6.20194e+06	7.65334e+06	5.87187e+06
NEG4277	3-(3,5-dihydroxyphenyl)-1-propanoic acid sulphate	5.094	261.004	[M-H]-	C9H10O7S	Phenols	IZEZNNYKKNVXNA-UHFFFAOYSA-N	OC1=CC(CCC(=O)OS(O)(=O)=O)=CC(O)=C1	---	131770033	HMDB0061117	Benzenoids	Phenols	1.89688e+07	2.66034e+07	2.79142e+07	2.97198e+07	2.97918e+07	2.9643e+07	1.65523e+07	1.31119e+07	3.05727e+06	6.8078e+06	1.36729e+07	1.527e+07	1.37524e+07	1.65754e+07	1.66524e+07
NEG4278	2-Hydroxy-4-methoxyacetophenone 5-sulfate	4.945	261.004	[M-H2O-H]-	C9H10O7S	Organooxygen compounds	IFFSTUJRUZMSDG-UHFFFAOYSA-N	COC1=CC(O)=C(C=C1OS(O)(=O)=O)C(C)=O	---	10587535	HMDB0041648	Organic oxygen compounds	Organooxygen compounds	3.04881e+07	2.05609e+07	4.49765e+07	2.63448e+07	2.87658e+07	2.37627e+07	1.80738e+07	1.73884e+07	8.47255e+06	1.53694e+07	2.62682e+07	2.72698e+07	1.63463e+07	1.87923e+07	1.80359e+07
NEG4282	CLONIXIN	6.98	261.04	[M-H]-	C13H11ClN2O2	---	CLOMYZFHNHFSIQ-UHFFFAOYSA-N	CC1=C(C=CC=C1Cl)NC2=C(C=CC=N2)C(=O)O	---	---	---	Organoheterocyclic compounds	Pyridines and derivatives	1.16259e+07	7.38837e+06	1.17624e+07	6.90704e+06	7.67427e+06	7.2783e+06	1.04813e+07	1.30232e+07	1.26639e+07	1.01098e+07	1.29713e+07	1.4181e+07	1.21495e+07	1.35128e+07	1.16639e+07
NEG43	2-Cyanoacetamide	12.023	83.0223	[M-H2O-H]-	C3H4N2O	Carboxylic acids and derivatives	DGJMPUGMZIKDRO-UHFFFAOYSA-N	NC(=O)CC#N	---	7898	HMDB0245084	Organic acids and derivatives	Carboxylic acids and derivatives	1.59498e+08	1.01607e+08	7.77393e+07	100171037	1.09217e+08	1.17698e+08	1.11079e+08	2.04409e+08	7.33109e+07	1.30836e+08	1.79811e+08	1.29176e+08	2.10465e+08	1.5817e+08	1.68364e+08
NEG4347	13-Methyl-13,14,15,16-tetrahydro-12H-cyclopenta[a]phenanthrene-11,17-dione	5.912	263.11	[M-H]-	C18H16O2	---	---	CC12CC(=O)c3c(ccc4ccccc34)C1CCC2=O	---	16081795	---	---	---	4.17517e+07	2.2886e+07	3.86017e+07	4.28642e+07	4.00931e+07	4.54624e+07	1.43024e+07	1.88729e+07	1.95636e+07	1.82797e+07	3.25703e+07	2.74894e+07	2.43117e+07	2.82125e+07	2.35611e+07
NEG4349	Feruloylputrescine	5.578	263.137	[M-H]-	C14H20N2O3	Hydroxycinnamic acids and derivatives	SFUVCMKSYKHYLD-FNORWQNLSA-N	COC1=C(C=CC(=C1)C=CC(=O)NCCCCN)O	C10497	---	HMDB0033463	Phenylpropanoids and polyketides	Cinnamic acids and derivatives	1.38839e+07	2.30586e+07	3.69527e+07	1.51851e+07	1.61772e+07	1.72354e+07	1.23766e+07	9.3463e+06	2.01299e+07	1.39008e+07	2.44987e+07	1.24531e+07	1.75354e+07	1.91041e+07	1.64699e+07
NEG436	2,6-Dihydroxypyridine	2.31	110.022	[M-H]-	C5H5NO2	Pyridinones	WLFXSECCHULRRO-UHFFFAOYSA-N	C1=CC(=O)NC(=C1)O	C03056	---	---	Organoheterocyclic compounds	Pyridines and derivatives	4.59366e+07	6.32131e+07	2.05233e+07	3.3131e+07	1.99934e+06	1.80665e+07	1.45934e+07	2.31452e+07	2.02227e+07	2.28383e+07	2.58535e+07	8.45426e+06	3.99817e+07	3.91949e+07	1.79506e+07
NEG4408	Acromelic acid C	4.941	265.079	[M-H]-	C12H14N2O5	---	---	O=C(O)CC1C(C(=O)O)NCC1c1ccc(O)nc1	---	14731372	---	---	---	4.40343e+07	7.76232e+07	1.7354e+08	1.03357e+08	1.45482e+08	6.38609e+07	1.19621e+08	2.34585e+07	8.63229e+07	5.13345e+07	4.23619e+07	1.77126e+07	3.56826e+07	4.50365e+07	7.65529e+07
NEG4415	Magnolol	5.501	265.126	[M-H]-	C18H18O2	Biphenyls and derivatives	VVOAZFWZEDHOOU-UHFFFAOYSA-N	C=CCC1=CC(=C(C=C1)O)C2=C(C=CC(=C2)CC=C)O	C10651	---	HMDB0254305	Benzenoids	Benzene and substituted derivatives	2.12948e+06	4.79124e+06	6.89263e+06	4.74432e+06	4.83257e+06	4.78987e+06	9.91272e+06	2.438e+07	6.98497e+06	3.7763e+06	2.99077e+06	3.16563e+06	5.89136e+06	7.39737e+06	5.27102e+06
NEG4416	Dendrobiumane C	8.418	265.141	[M-H]-	C15H22O4	---	---	CC(C)C1C2OC(=O)C1C1CC=C(CO)C1(C)C2O	---	---	---	---	---	2.09101e+07	2.77975e+07	2.15501e+07	2.6388e+07	2.10607e+07	1.53789e+07	1.14037e+07	6.66186e+06	3.97485e+06	1.43952e+07	3.2049e+07	1.31787e+07	1.26678e+07	1.52661e+07	1.51049e+07
NEG4419	Aspterric acid	8.987	265.144	[M-H]-	C15H22O4	Alpha hydroxy acids and derivatives	IOYVXXQKVQKQIG-CTHBEMJXSA-N	O=C(O)C1(O)CCC2C(=C(C)C)CCC32COC1C3	---	23928024	---	Organic acids and derivatives	Hydroxy acids and derivatives	1317590011	1002432144	3235849731	1746820952	8.6635e+08	1292407238	3274034102	1279180214	1385665997	9.7358e+08	1196835814	1324826736	1861687697	2008208980	1779321630
NEG443	CYTOSINE	13.074	110.033	[M-H]-	C4H5N3O	Pyrimidones	OPTASPLRGRRNAP-UHFFFAOYSA-N	C1=C(NC(=O)N=C1)N	C00380	---	---	Organoheterocyclic compounds	Diazines	8.46092e+07	1.16136e+08	1.05531e+08	1.12334e+08	1.204e+08	1.04771e+08	1.19598e+08	1.1305e+08	131780408	122564925	1.2794e+08	1.01129e+08	1.6382e+07	5.76884e+07	8.98266e+07
NEG447	Monomethyl phosphate	1.027	110.982	[M-H]-	CH5O4P	---	CAAULPUQFIIOTL-UHFFFAOYSA-N	COP(=O)(O)O	---	---	HMDB0061711	Organic acids and derivatives	Organic phosphoric acids and derivatives	1.2382e+08	1.86902e+08	3.32203e+08	1.89895e+08	1.13797e+08	1.50621e+08	1.47989e+08	1.7899e+08	2.64844e+07	9.85818e+07	1.50574e+08	1.08165e+08	8.12611e+07	8.55907e+07	1.45172e+08
NEG4470	7-Hydroxy-2'-methoxyflavone	4.194	267.064	[M-H]-	C16H12O4	2'-O-methylated flavonoids	PFEQKIBOPJQNBI-UHFFFAOYSA-N	COc1ccccc1c2cc(=O)c3ccc(cc3o2)O	---	---	---	Phenylpropanoids and polyketides	Flavonoids	2578324910	1.21199e+08	1673705449	2064243834	8.20163e+07	1105050466	2118589455	8.03336e+08	1138930409	2270490163	1706971396	6.336e+08	1672739444	2034902358	1638460018
NEG4471	Pratol	4.373	267.064	[M-H]-	C16H12O4	4'-O-methylated flavonoids	SQVXWIUVAILQRH-UHFFFAOYSA-N	COC1=CC=C(C=C1)C1=CC(=O)C2=CC=C(O)C=C2O1	---	5320693	---	Phenylpropanoids and polyketides	Flavonoids	2327855303	6.1988e+07	5.17165e+07	1.39616e+07	4.67513e+07	7.74947e+07	1860937526	8.02243e+08	1137214308	2101977243	9.25031e+07	6.336e+08	1560587498	1829174642	1547225009
NEG448	2-Furoate	1.055	111.006	[M-H]-	C5H4O3	Furoic acids	SMNDYUVBFMFKNZ-UHFFFAOYSA-M	C1=COC(=C1)C(=O)[O-]	C01546	---	HMDB0000617	Organoheterocyclic compounds	Furans	6.89115e+07	1.07379e+08	1.04256e+08	3.94069e+07	6.03858e+07	8.2761e+07	1.72934e+08	1.44673e+08	152443737	9.11985e+07	1.19009e+08	7.58119e+07	1.36038e+08	1.50188e+08	1.3686e+08
NEG4481	formycin b	4.837	267.07	[M-H]-	C10H12N4O5	---	MTCJZZBQNCXKAP-KSYZLYKTSA-N	C1=NC2=C(NN=C2C(=O)N1)C3C(C(C(O3)CO)O)O	---	---	---	Organic oxygen compounds	Organooxygen compounds	6.15765e+07	1.14649e+07	5.47231e+07	4.82373e+07	6.05173e+07	5.4575e+07	5.10057e+07	4.58838e+07	5.42967e+07	2.52742e+07	2.697e+07	1.84239e+07	2.90676e+07	3.3705e+07	3.1166e+07
NEG4483	Arabinosylhypoxanthine	4.354	267.07	[M-H]-	C10H12N4O5	Purine nucleosides	UGQMRVRMYYASKQ-KBNQYOMWSA-N	OC[C@H]1OC([C@@H](O)[C@@H]1O)N1C=NC2=C1NC=NC2=O	---	135992491	HMDB0003040	Nucleosides, nucleotides, and analogues	Purine nucleosides	18028007375	21516592037	15849818117	1.15512e+08	8855538356	17050157038	12192351028	6938023204	8783295190	12570419082	9931995783	4462516308	12083810868	13700737707	9724180067
NEG4485	(+)-Lysergic acid	8.698	267.11	[2M-H]-	C16H16N2O2	Ergoline and derivatives	ZAGRKAFMISFKIO-UHFFFAOYSA-N	CN1CC(C=C2C1CC1=CNC3=CC=CC2=C13)C(O)=O	---	622688	HMDB0242256	Alkaloids and derivatives	Ergoline and derivatives	1.11374e+07	1.17017e+07	1.93101e+07	1.53069e+07	1.62831e+07	1.57793e+07	1.51415e+07	1.15569e+07	1.52275e+07	1.15972e+07	9.51041e+06	8.9889e+06	1.34793e+07	1.26646e+07	1.08942e+07
NEG4487	Equilin	8.987	267.14	[M-H]-	C18H20O2	Oxosteroids	WKRLQDKEXYKHJB-HFTRVMKXSA-N	O=C1CCC2C3=CCC4=CC(O)=CC=C4C3CCC12C	C14392	223368	---	Lipids and lipid-like molecules	Steroids and steroid derivatives	5.85427e+07	4.1952e+07	1.39162e+08	7.27967e+07	3.64139e+07	5.40194e+07	1.42351e+08	5.27951e+07	5.90604e+07	4.15291e+07	5.05721e+07	5.61479e+07	8.32735e+07	8.80223e+07	7.42973e+07
NEG4489	Epijuvabiol	9.507	267.193	[M-H]-	C16H28O3	---	KVQQCXYORPHUQU-YDHLFZDLSA-N	CC(C)CC(CC(C)C1CCC(=CC1)C(=O)OC)O	---	---	---	Lipids and lipid-like molecules	Prenol lipids	8.17427e+06	1.75063e+07	1.36052e+07	9.83634e+06	1.28287e+07	7.03068e+06	5.83448e+07	1.12755e+07	9.2655e+07	2.77071e+07	1.70451e+07	2.98874e+06	2.74023e+07	2.90233e+07	2.65569e+07
NEG449	3-Hydroxy-2H-pyran-2-one	1.535	111.006	[M-H]-	C5H4O3	Pyrans	LIPRKYKMVQPYPG-UHFFFAOYSA-N	OC1=CC=COC1=O	---	68130	HMDB0032994	Organoheterocyclic compounds	Pyrans	1.85503e+08	2.74524e+08	2.79887e+08	2.41784e+08	2.33622e+08	2.24917e+08	5.29048e+08	3.75839e+08	4.56416e+08	2.75296e+08	3.35166e+08	1.61522e+08	3.31395e+08	3.54171e+08	3.24382e+08
NEG45	2-Cyanoacetamide	13.519	83.0225	[M-H]-	C3H4N2O	Carboxylic acids and derivatives	DGJMPUGMZIKDRO-UHFFFAOYSA-N	NC(=O)CC#N	---	7898	HMDB0245084	Organic acids and derivatives	Carboxylic acids and derivatives	3.03627e+08	1.54124e+08	2.22722e+08	2.99817e+08	1.96809e+08	4.0968e+08	4.62107e+08	3.56888e+08	259057898	2.57632e+08	2.23589e+08	4.04183e+08	4.45219e+08	4.33253e+08	4.6968e+08
NEG451	URACIL	13.934	111.017	[M-H]-	C4H4N2O2	Pyrimidones	ISAKRJDGNUQOIC-UHFFFAOYSA-N	C1=CNC(=O)NC1=O	C00106	---	---	Organoheterocyclic compounds	Diazines	8.35854e+07	8.12673e+07	7.36601e+07	7.41936e+07	9.89646e+07	4.77738e+07	127355364	1.09345e+08	1.53182e+08	8.28021e+07	4.52426e+07	1.04189e+08	4.44709e+07	8.1066e+07	6.94326e+07
NEG4520	3-oxo-N-(2-oxooxolan-3-yl)decanamide	6.68	268.151	[M-H]-	C14H23NO4	Amino acids and derivatives	KYGIKEQVUKTKRR-UHFFFAOYSA-N	CCCCCCCC(=O)CC(=O)NC1CCOC1=O	---	11680589	---	Organic acids and derivatives	Carboxylic acids and derivatives	6.04261e+06	5.73867e+06	1.35495e+07	5.12834e+06	6.68472e+06	8.14396e+06	6.56153e+06	2.04294e+06	185945	225475	4.51458e+06	6.54598e+06	4.61907e+06	4.46763e+06	3866518
NEG4538	Galangin	7.597	269.042	[M-H]-	C15H10O5	Flavonols	VCCRNZQBSJXYJD-UHFFFAOYSA-N	O=C1C(O)=C(OC=2C=C(O)C=C(O)C12)C=3C=CC=CC3	C10044	5281616	HMDB0029521	Phenylpropanoids and polyketides	Flavonoids	1.24224e+07	1.48205e+07	1.27702e+07	9.00911e+06	6.06684e+06	7.49059e+06	1.8979e+06	2.53241e+06	1.88703e+06	4.11834e+06	7.09304e+06	4.4394e+06	7.08856e+06	6.795e+06	6.05232e+06
NEG4556	3-Oxohexadecanoic acid	9.905	269.208	[M-H]-	C16H30O3	Fatty Acyls	ASICPMTWQSESKX-UHFFFAOYSA-N	CCCCCCCCCCCCCC(=O)CC(O)=O	---	5282997	HMDB0010733	Lipids and lipid-like molecules	Fatty Acyls	1.48752e+07	2.80161e+07	2.79048e+07	2.08935e+07	1.86864e+07	1.6617e+07	7.66183e+07	1.58377e+07	9.93048e+07	4.2369e+07	2.91423e+07	7.63269e+06	3.8244e+07	4.0413e+07	3.46205e+07
NEG4584	Tridecanoylglycine	8.499	270.204	[M-H]-	C15H29NO3	Carboxylic acids and derivatives	BTHNNPTZHGZNAO-UHFFFAOYSA-N	CCCCCCCCCCCCC(=O)NCC(O)=O	---	45357453	HMDB0013317	Organic acids and derivatives	Carboxylic acids and derivatives	6.67985e+06	6.23471e+06	1.2268e+07	7.90985e+06	9.25856e+06	6.6453e+06	1.27187e+07	1.36234e+07	1.48663e+07	6.27269e+06	7.39488e+06	7.45785e+06	1.07571e+07	1.12691e+07	1.11928e+07
NEG4612	7(14)-Bisabolene-2,3,10,11-tetrol	8.92	271.188	[M-H]-	C15H28O4	Prenol lipids	DIVJRNQAZRYCIO-UHFFFAOYSA-N	CC(C)(O)C(O)CCC(=C)C1CCC(C)(O)C(O)C1	---	73816843	HMDB0035918	Lipids and lipid-like molecules	Prenol lipids	5.66298e+06	6.27358e+06	4.54989e+06	1.0085e+07	13895698	1.1929e+07	5.90866e+06	9.18763e+06	1.42702e+07	4352786	4.3359e+06	4.58597e+06	7.28022e+06	8.47756e+06	8.88545e+06
NEG4615	2-Hydroxyhexadecanoic acid	10.675	271.224	[M-H2O-H]-	C16H32O3	Fatty Acyls	JGHSBPIZNUXPLA-HNNXBMFYSA-N	CCCCCCCCCCCCCC[C@H](O)C(O)=O	---	12575964	HMDB0031057	Lipids and lipid-like molecules	Fatty Acyls	4.192e+07	5.44415e+07	5.39642e+07	4.97601e+07	4.60713e+07	5.36945e+07	67611706	3.24883e+07	5.23854e+07	3.7502e+07	3.91465e+07	2.823e+07	5.32092e+07	5.65003e+07	5.08313e+07
NEG4617	3-Hydroxyhexadecanoic acid	10.35	271.224	[2M-H]-	C16H32O3	Long-chain fatty acids	CBWALJHXHCJYTE-HNNXBMFYSA-N	CCCCCCCCCCCCC[C@H](O)CC(O)=O	---	10989404	HMDB0061658	Lipids and lipid-like molecules	Fatty Acyls	1.78237e+07	3.9955e+07	2.71868e+07	2.01272e+07	1.86106e+07	2.17448e+07	8.97625e+07	2.11235e+07	5.89921e+07	5.10128e+07	3.73513e+07	9.00883e+06	3.52732e+07	3.94701e+07	3.43151e+07
NEG4664	Ferulic acid 4-sulfate	5.607	273.004	[M-H]-	C10H10O7S	---	PZPATWACAAOHTJ-HWKANZROSA-N	COC1=C(C=CC(=C1)C=CC(=O)O)OS(=O)(=O)O	---	---	HMDB0029200	Phenylpropanoids and polyketides	Cinnamic acids and derivatives	199819084	1.12378e+08	2.10012e+08	102006327	101712887	1.01855e+08	5.51197e+07	6.5518e+07	5.48558e+07	6.32776e+07	1.01783e+08	1.87153e+08	8.69476e+07	8.79575e+07	8.03133e+07
NEG4673	5,6-Dihydro-benzo[c]phenanthren-6-carbonsaeure|5,6-dihydro-benzo[c]phenanthrene-6-carboxylic acid	5.804	273.088	[M-H]-	C19H14O2	---	---	O=C(O)C1Cc2ccccc2-c2c1ccc1ccccc21	---	---	---	---	---	9.31786e+06	1.08281e+07	8.53766e+06	9.75261e+06	1.05348e+07	1.01311e+07	1.11832e+07	1.04499e+07	1.14183e+07	9.63963e+06	9506434	1.08967e+07	9.23439e+06	1.04258e+07	9.49634e+06
NEG4682	3-Hydroxytetradecanedioic acid	6.695	273.167	[M-H]-	C14H26O5	Fatty Acyls	CEDZIURHISELSQ-UHFFFAOYSA-N	OC(CCCCCCCCCCC(O)=O)CC(O)=O	---	20848956	HMDB0000394	Lipids and lipid-like molecules	Fatty Acyls	3.67172e+07	2.13318e+07	3.15127e+07	1.91921e+07	1.79887e+07	1.85711e+07	7.00007e+06	1.338e+07	1.14431e+07	1.04317e+07	1.87589e+07	2.74615e+07	1.87502e+07	1.9464e+07	1.63172e+07
NEG469	Trifluoroacetic acid	6.127	112.982	[M-H]-	C2HF3O2	Alpha-halocarboxylic acids	DTQVDTLACAAQTR-UHFFFAOYSA-N	C(=O)(C(F)(F)F)O	---	---	HMDB0014118	Organic acids and derivatives	Carboxylic acids and derivatives	3.81523e+08	1.47758e+08	4.07799e+08	3.06721e+08	3.5511e+08	3.31695e+08	4.69102e+08	1.77452e+08	1.98047e+08	452616591	2.34458e+08	4.92033e+08	1.97039e+08	4.9206e+08	1.89161e+08
NEG4728	GW 9662	5.456	275.019	[M-H]-	C13H9ClN2O3	---	DNTSIBUQMRRYIU-UHFFFAOYSA-N	C1=CC=C(C=C1)NC(=O)C2=C(C=CC(=C2)[N+](=O)[O-])Cl	C15627	---	---	Benzenoids	Benzene and substituted derivatives	9.73449e+06	2.1768e+07	1.39792e+07	7.26198e+06	7.0629e+06	6.85057e+06	2.09213e+07	4.02637e+06	346602	3.91142e+06	8.58669e+06	1.76671e+07	7.49816e+06	8.32533e+06	8.55713e+06
NEG4732	Rubralactone	5.734	275.056	[M-H]-	C14H12O6	---	---	COc1cc(O)c2c(=O)oc3c(c2c1)C(C)(O)CC3=O	---	71593242	---	---	---	1.52369e+07	1.6506e+07	1.43714e+07	5.33501e+06	5.34667e+06	5.32258e+06	4.63867e+06	6.43952e+06	799438	4.17846e+06	9.25607e+06	9.38798e+06	6.33506e+06	6.55626e+06	6.56088e+06
NEG4737	N-lactoyl-Tryptophan	6.433	275.1	[M-H]-	C14H16N2O4	Carboxylic acids and derivatives	AQHJZWISLYVACJ-UFBFGSQYSA-N	C[C@H](O)C(=O)N[C@@H](CC1=CNC2=CC=CC=C12)C(O)=O	---	131770415	HMDB0062178	Organic acids and derivatives	Carboxylic acids and derivatives	1.34155e+07	1.30036e+07	1.73981e+07	2.16034e+07	1.7995e+07	1.46118e+07	1.11214e+07	8.84788e+06	7.06669e+06	9.62782e+06	1.48019e+07	1.28007e+07	1.19074e+07	1.35181e+07	1.1219e+07
NEG4739	Itoside M	5.837	275.11	[M-H]-	C12H20O7	---	AEDRDGQOEJEODM-LUSRZYESSA-N	C1CC(C(C=C1)OC2C(C(C(C(O2)CO)O)O)O)O	---	---	---	Organic oxygen compounds	Organooxygen compounds	1.68819e+07	6.54275e+06	1.73249e+07	1.51311e+07	1.23639e+07	9.41242e+06	7.50072e+06	7.04646e+06	6.38201e+06	5.13387e+06	1.99308e+07	7.44849e+06	8.35368e+06	9.21373e+06	9.2695e+06
NEG4786	Pantetheine	5.432	277.119	[M-H]-	C11H22N2O4S	Carboxylic acids and derivatives	ZNXZGRMVNNHPCA-VIFPVBQESA-N	CC(C)(CO)C(C(=O)NCCC(=O)NCCS)O	C00831	---	HMDB0003426	Organic acids and derivatives	Carboxylic acids and derivatives	4.45174e+07	4.61294e+07	2.58529e+07	3.07145e+07	2.42906e+07	2.73991e+07	2.92758e+07	1.17892e+07	1.58745e+07	3.25191e+07	1.96498e+07	1.21978e+07	3.07672e+07	3.27496e+07	2.8168e+07
NEG4789	Pentoxifylline	6.543	277.126	[M-H]-	C13H18N4O3	Xanthines	BYPFEZZEUUWMEJ-UHFFFAOYSA-N	CC(=O)CCCCN1C(=O)C2=C(N=CN2C)N(C1=O)C	C07424	---	HMDB0014944	Organoheterocyclic compounds	Imidazopyrimidines	2.38275e+07	1.11945e+07	1.99818e+07	2.02907e+07	25701061	2.3083e+07	2.51847e+07	1.11615e+07	1.23388e+07	2.02906e+07	1.90429e+07	1.25579e+07	1.77561e+07	1.91213e+07	1.67959e+07
NEG4793	MEHP	9.37	277.141	[M-H]-	C16H22O4	Benzoic acid esters	DJDSLBVSSOQSLW-UHFFFAOYSA-N	CCCCC(CC)COC(=O)C1=CC=CC=C1C(O)=O	---	---	HMDB0013248	Benzenoids	Benzene and substituted derivatives	1.55544e+07	1.63655e+07	1.57494e+07	1.50547e+07	1.48085e+07	1.49276e+07	1.40296e+07	1.09003e+07	1.6459e+07	8.97354e+07	7.84738e+07	9.06844e+07	4.8911e+07	5.35475e+07	5.46931e+07
NEG4795	Calendic acid	10.607	277.213	[M-H]-	C18H30O2	Fatty Acyls	DQGMPXYVZZCNDQ-KBPWROHVSA-N	CCCCC\C=C/C=C/C=C/CCCCCCC(O)=O	---	5282818	HMDB0246901	Lipids and lipid-like molecules	Fatty Acyls	5.15675e+06	7.84951e+06	3.31202e+06	1.01631e+07	1.19527e+07	8.48517e+06	8.91992e+06	2.25312e+06	9.78852e+06	1.75715e+07	8.0348e+06	1.39436e+06	6.43632e+06	7.51885e+06	5.71278e+06
NEG48	isoxazol-4-ol	13.009	84.0058	[M-H]-	C3H3NO2	---	---	Oc1cnoc1	---	13117012	---	---	---	6.84099e+07	6.55746e+07	8.01482e+07	6.22858e+07	7.67535e+07	9.03184e+07	1.65519e+08	7.93609e+07	47105277	5.14237e+07	9.7941e+07	6.84553e+07	5.30271e+07	1.24138e+08	5.56065e+07
NEG481	19322-27-1	0.883	113.021	[M-H]-	C5H6O3	---	DLVYTANECMRFGX-UHFFFAOYSA-N	CC1=C(C(=O)CO1)O	---	---	---	Organoheterocyclic compounds	Dihydrofurans	3.5319e+08	5.22193e+08	4.41069e+08	541513520	4.91844e+08	4.45273e+08	2.54281e+08	3.0482e+08	1.13214e+08	343098940	2.74445e+08	285578375	327987510	3.49371e+08	3.06465e+08
NEG4835	Uridine	2.305	279.035	[M+Cl]-	C9H12N2O6	Pyrimidine nucleosides	DRTQHJPVMGBUCF-UHFFFAOYSA-N	O=c1nc(O)ccn1C1OC(CO)C(O)C1O	C00299	6029	HMDB0000296	Nucleosides, nucleotides, and analogues	Pyrimidine nucleosides	1100079839	1247697932	1048129514	6.99567e+08	1.81719e+07	1338440057	478773176	4.61159e+08	3.6707e+08	7.76814e+08	6.74335e+08	4.32201e+08	8.70119e+08	8.729e+08	7.92201e+08
NEG4851	Dehydromiltirone	5.812	279.141	[M-H]-	C19H20O2	Tanshinones, isotanshinones, and derivatives	---	CC(C)C1=Cc2ccc3c(c2C(=O)C1=O)C=CCC3(C)C	---	3082765	---	Lipids and lipid-like molecules	Prenol lipids	4.22405e+06	7.39066e+06	1.21414e+07	7.83351e+06	7.83805e+06	7.82868e+06	1.57502e+07	3.93919e+07	1.045e+07	6.86153e+06	5.24428e+06	4.68674e+06	9.09551e+06	1.02912e+07	9.372e+06
NEG4852	(4Z,5R)-4-ethylidene-3,4,6,7-tetrahydro-6-methylidene-2,5-ethanoazocino[4,3-b]indol-5(1H)-ol|15alpha-hydroxyapparicine	8.589	279.154	[M-H]-	C18H20N2O	---	---	C=C1c2[nH]c3ccccc3c2CN2CCC1(O)C(=CC)C2	---	---	---	---	---	2.85781e+06	4.69337e+06	2.71638e+06	7.13268e+06	8.6718e+06	1.03134e+07	4.74439e+06	7.10278e+06	1.42401e+07	4.14547e+06	1.17093e+06	1.49232e+06	5.53268e+06	6.24364e+06	5.20554e+06
NEG4859	9Z,12Z-Linoleic acid	10.945	279.229	[M-H]-	C18H32O2	Lineolic acids and derivatives	OYHQOLUKZRVURQ-HZJYTTRNSA-N	OC(=O)CCCCCCC/C=C\C/C=C\CCCCC	C01595	---	HMDB0000673	Lipids and lipid-like molecules	Fatty Acyls	1.07069e+08	1.68153e+08	7.59245e+07	1.56693e+08	1.13564e+08	1.34434e+08	1.6452e+08	6.14697e+07	1.26599e+08	1.80077e+08	1.74229e+08	4.14407e+07	9.78953e+07	1.14051e+08	1.06072e+08
NEG4877	N-4-hydroxyphenylacetylglutamic acid	5.235	280.082	[M-H]-	C13H15NO6	---	---	O=C(O)CCC(NC(=O)Cc1ccc(O)cc1)C(=O)O	C05595	440731	HMDB0006061	---	---	4.50629e+07	4.25397e+07	3.48272e+07	3.35527e+07	4.00814e+07	2.65894e+07	5.06867e+07	5.80534e+07	5.27283e+07	6.00853e+07	5.06196e+07	6.85084e+07	2.587e+07	3.07425e+07	2.88634e+07
NEG4917	1alpha-Hydroxyalliacolide	7.226	281.135	[M-H]-	C15H22O5	---	---	CC1C(=O)OC23CC(C)(C)C4OC42C(CO)CCC13O	---	---	---	Organoheterocyclic compounds	Oxanes	6.06351e+06	1.04243e+07	6.06119e+06	5.99863e+06	4.45279e+06	5.2506e+06	6.31777e+06	2.85977e+06	918182	3.02188e+06	6.75506e+06	4.42252e+06	4.82192e+06	4.16739e+06	3.98511e+06
NEG4921	(6E,8R,10Z)-8-hydroxy-3-oxohexadecadienoic acid	8.682	281.172	[M-H]-	C16H26O4	Fatty Acyls	NWVJXHCRPZDUPG-WYGAFBEVSA-N	CCCCC\C=C/C[C@@H](O)\C=C\CCC(=O)CC(O)=O	---	134819283	HMDB0062365	Lipids and lipid-like molecules	Fatty Acyls	6796000	1.19704e+07	5.69232e+06	1.51492e+07	1.94333e+07	1.72223e+07	1.05924e+07	1.56074e+07	1.74531e+07	8.48422e+06	3.06101e+06	5.81944e+06	1.05302e+07	1.09548e+07	9.52063e+06
NEG4926	Vaccenic acid	10.204	281.245	[M-H]-	C18H34O2	Long-chain fatty acids	UWHZIFQPPBDJPM-BQYQJAHWSA-N	CCCCCC\C=C\CCCCCCCCCC(O)=O	C08367	5281127	HMDB0244344	Lipids and lipid-like molecules	Fatty Acyls	5.25927e+06	5.04809e+06	5.49279e+06	5.64245e+06	5.03133e+06	6.21543e+06	1.71986e+07	5.09821e+07	2.46178e+07	5.93018e+06	9.35994e+06	3.96015e+07	7.86297e+06	1.68912e+07	7.24725e+06
NEG4928	Octadec-5-enoic acid	11.36	281.245	[M-H2O-H]-	C18H34O2	Fatty Acyls	AQWHMKSIVLSRNY-UHFFFAOYSA-N	CCCCCCCCCCCCC=CCCCC(O)=O	---	53435893	HMDB0246833	Lipids and lipid-like molecules	Fatty Acyls	1.12247e+08	1.44291e+08	1.03152e+08	1.2751e+08	1.44041e+08	1.61673e+08	2.32939e+08	6.53048e+07	1.2395e+08	1.36226e+08	1.45888e+08	5.18132e+07	9.41696e+07	1.29407e+08	7.70295e+07
NEG4942	Guanosine	4.529	282.081	[M-H]-	C10H13N5O5	Purine nucleosides	NYHBQMYGNKIUIF-BUDDTFTENA-N	N=C1N=C(O)C=2N=CN(C2N1)C3OC(CO)C(O)C3O	C00387	135398635	HMDB0000133	Nucleosides, nucleotides, and analogues	Purine nucleosides	1.02759e+08	9.51378e+07	8.40583e+07	5.22936e+07	1.57501e+06	9.98472e+07	8.34341e+07	8.97449e+07	4.58462e+07	6.28815e+07	6.44935e+07	7.03515e+07	7.38578e+07	8.12199e+07	9.15563e+07
NEG4967	Xanthosine	4.819	283.064	[M-H]-	C10H12N4O6	Purine nucleosides	UBORTCNDUKBEOP-UUOKFMHZSA-N	OCC1OC(n2cnc3c(O)nc(O)nc32)C(O)C1O	C01762	64959	HMDB0000299	Nucleosides, nucleotides, and analogues	Purine nucleosides	1051860502	1927307632	1489488503	1469160554	1338463256	1608556647	1149990345	1349697732	9.14933e+08	1617715746	1640029680	1274791242	1365351600	1355275360	1235412635
NEG4969	Xanthosine (Not validated)	2.649	283.064	[M-H]-	C10H12N4O6	Purine nucleosides	UBORTCNDUKBEOP-UHFFFAOYNA-N	OC=1N=C(O)C=2N=CN(C=2(N=1))C3OC(CO)C(O)C3(O)	---	---	---	---	---	1.45695e+07	6.24424e+07	5.08917e+07	5.0943e+07	4.19639e+07	4.63089e+07	3.48177e+07	3.79831e+07	2.43565e+07	4.32688e+07	3.43751e+07	2.58101e+07	1.17581e+07	4.05221e+07	1.68438e+07
NEG4973	beta-D-Glucopyranosiduronic acid, 4-methylphenyl	5.984	283.078	[M-H]-	C13H16O7	Glycosyl compounds	JPAUCQAJHLSMQW-XPORZQOISA-N	O=C(O)C1OC(OC2=CC=C(C=C2)C)C(O)C(O)C1O	---	154035	HMDB0011686	Organic oxygen compounds	Organooxygen compounds	3.28291e+06	9.93087e+07	2.30078e+07	1.34724e+08	6.11887e+07	9.6772e+07	1.11923e+07	5.878e+07	5.78668e+07	4.10888e+07	4.10746e+07	2.10455e+07	5.61806e+07	6.54679e+07	5.67639e+07
NEG4977	NCI60_023556	6.081	283.115	[M-H]-	C14H20O6	---	---	CC1CCC(O)C=CC(=O)OC(C)C(O)C=CC(=O)O1	---	381251	---	---	---	1.69163e+07	1.79968e+07	2.03122e+07	1.61844e+07	1.60306e+07	16348398	2.50255e+07	2.53997e+07	2.59286e+07	1.46385e+07	1.67755e+07	1.25386e+07	1.91946e+07	2.02215e+07	1.85708e+07
NEG4981	12-(3-acetyloxiran-2-yl)dodecanoic Acid	8.142	283.187	[M-H]-	C16H28O4	---	---	CC(=O)C1OC1CCCCCCCCCCCC(=O)O	---	9960249	---	---	---	1.40315e+07	2.80091e+07	2.12914e+07	2.00114e+07	2.00227e+07	2.00172e+07	1.10234e+07	1.02418e+07	6.91807e+06	6.45279e+06	1.11179e+07	1.63331e+07	1.34885e+07	1.4025e+07	1.3093e+07
NEG4982	Asperic acid	8.896	283.188	[M-H]-	C16H28O4	---	BVFQDPRIMUDOQZ-MFJRGMGOSA-N	CC(CC(C)C(=O)O)C=C(C)C1CCC(O1)(C)C(C)O	---	---	---	Organic acids and derivatives	Hydroxy acids and derivatives	2.1425e+07	3.74264e+07	2.00547e+07	6.85638e+07	6.19352e+07	7.56335e+07	3.18741e+07	4.03879e+07	5.9382e+07	2.35146e+07	1.3561e+07	1.61052e+07	3.43554e+07	3.80178e+07	3.17168e+07
NEG4992	Hexyl dodecanoate	11.835	283.261	[M-H]-	C18H36O2	Fatty Acyls	CMBYOWLFQAFZCP-UHFFFAOYSA-N	CCCCCCCCCCCC(=O)OCCCCCC	---	94454	HMDB0061946	Lipids and lipid-like molecules	Fatty Acyls	4.33785e+06	5.7129e+06	5.3633e+06	7.26081e+06	4.44147e+06	5.80574e+06	1.33042e+07	3.77367e+06	4.98719e+06	5.00321e+06	6.50197e+06	2.53705e+06	6.05728e+06	7.82733e+06	6.37444e+06
NEG5009	Myristoylglycine	9.852	284.22	[M-H]-	C16H31NO3	Carboxylic acids and derivatives	DYUGTPXLDJQBRB-UHFFFAOYSA-N	CCCCCCCCCCCCCC(=O)NCC(O)=O	---	72348	HMDB0013250	Organic acids and derivatives	Carboxylic acids and derivatives	1.18012e+07	1.9493e+07	2.68204e+07	2.78648e+07	3.57211e+07	3.16664e+07	5.08928e+07	2.33157e+07	5.93514e+07	2.28118e+07	3.15989e+07	9.70785e+06	3.02201e+07	3.33478e+07	2.82775e+07
NEG5034	16-Hydroxy-10-oxohexadecanoic acid	9.243	285.203	[M-H]-	C16H30O4	Fatty Acyls	ZNMHENLYDLACAS-UHFFFAOYSA-N	OCCCCCCC(=O)CCCCCCCCC(O)=O	---	85837000	HMDB0041287	Lipids and lipid-like molecules	Fatty Acyls	3.14866e+07	5.56713e+07	2.61126e+07	9.54658e+07	1.02337e+08	1.09665e+08	6.45862e+07	7.58786e+07	1.72516e+08	4.86596e+07	1.84042e+07	2.30743e+07	6.47543e+07	6.93559e+07	6.10779e+07
NEG5094	Thymidine	4.904	287.085	[M+FA-H]-	C10H14N2O5	Pyrimidine 2'-deoxyribonucleosides	IQFYYKKMVGJFEH-UHFFFAOYSA-N	Cc1cn(C2CC(O)C(CO)O2)c(=O)nc1O	C00214	5789	HMDB0000273	Nucleosides, nucleotides, and analogues	Pyrimidine nucleosides	5.21253e+07	3.57992e+07	2.76194e+07	3.98831e+07	3.44921e+07	3.71008e+07	4.3754e+07	5.21253e+07	4.04307e+07	5.58557e+07	4.7154e+07	4.93487e+07	4.24414e+07	4.56792e+07	3.829e+07
NEG5095	Asperflavin	6.448	287.092	[M-H]-	C16H16O5	---	---	COc1cc(O)cc2cc3c(c(O)c12)C(=O)CC(C)(O)C3	---	193766	---	Benzenoids	Anthracenes	1.05483e+07	1.55865e+07	3.79798e+06	4.89496e+06	2.96839e+06	3.90066e+06	5.28071e+06	6.87052e+06	274855	2.46832e+06	9.10531e+06	5.65432e+06	5.70792e+06	5.43311e+06	5.13357e+06
NEG511	Maleic acid	1.888	115.001	[M-H]-	C4H4O4	Dicarboxylic acids and derivatives	VZCYOOQTPOCHFL-UPHRSURJSA-N	C(=CC(=O)O)C(=O)O	C01384	---	HMDB0000176	Organic acids and derivatives	Carboxylic acids and derivatives	5.2825e+08	8.14362e+08	9.10883e+08	6.65413e+08	4.80408e+08	5.69931e+08	9.09512e+08	5.46778e+08	5.34692e+08	5.85888e+08	5.01767e+08	2.55935e+08	5.43181e+08	5.91763e+08	5.35355e+08
NEG512	MALEIC ACID	0.916	115.001	[M-H]-	C4H4O4	Dicarboxylic acids and derivatives	VZCYOOQTPOCHFL-UPHRSURJSA-N	C(=C\C(=O)O)\C(=O)O	---	---	---	Organic acids and derivatives	Carboxylic acids and derivatives	1189455272	1320710925	1213588183	1033990811	1055110009	1044210321	6.88294e+08	6.49622e+08	5.5543e+08	1397398816	5.44561e+08	8.33436e+08	5.7437e+08	5.87098e+08	6.01541e+08
NEG5134	Ophthalmic acid	1.745	288.117	[M-H]-	C11H19N3O6	Peptides	JCMUOFQHZLPHQP-BQBZGAKWSA-N	CC[C@H](N=C(O)CC[C@H](N)C(=O)O)C(O)=NCC(=O)O	C21016	---	HMDB0005765	Organic acids and derivatives	Carboxylic acids and derivatives	2.13933e+08	1.78515e+08	9.06069e+07	3.52943e+08	2.83541e+08	3.17124e+08	2.46679e+08	2.70508e+08	2187117125	6.48832e+08	1.3678e+08	1.5201e+08	5.13252e+08	5.53151e+08	5.13171e+08
NEG5160	Sedoheptulose 7-phosphate	0.794	289.029	[M-H]-	C7H15O10P	Monosaccharide phosphates	CBIDVWSRUUODHL-OVHBTUCOSA-N	OC[C@]1(O)O[C@H](COP(O)(O)=O)[C@@H](O)[C@@H](O)[C@@H]1O	C05382	92042786	HMDB0258206	Organic oxygen compounds	Organooxygen compounds	2.25779e+07	2.06434e+07	2.11166e+07	2.356e+07	1.75774e+07	2.06651e+07	1.74521e+07	2.94741e+07	1.96876e+07	2.66043e+07	1.48021e+07	1.99831e+07	1.8522e+07	2.3936e+07	2.30336e+07
NEG5171	oscr#14	6.485	289.162	[M-H]-	C14H26O6	---	DJYKCDSAKUJQRP-FMCLSXCISA-N	CC1C(CC(C(O1)OCCCCCCCC(=O)O)O)O	---	---	---	Lipids and lipid-like molecules	Fatty Acyls	5.69186e+06	3.82047e+06	4.74755e+06	8.54469e+06	9.34437e+06	1.00941e+07	2.41199e+06	4.91432e+06	726717	1515490	2.73715e+06	2.08698e+06	4.0341e+06	3.98702e+06	3.08025e+06
NEG520	trans-1,2-Cyclohexanediol	6.258	115.073	[M-H]-	C6H12O2	---	PFURGBBHAOXLIO-PHDIDXHHSA-N	C1CCC(C(C1)O)O	C03739	---	HMDB0244061	Organic oxygen compounds	Organooxygen compounds	711107	548375	2.85024e+06	1.37872e+06	1.37257e+06	1.38449e+06	1.27698e+06	1.63933e+07	2.68052e+06	1.42657e+06	2.67694e+06	2.42639e+07	4.33187e+06	4.77178e+06	4.1978e+06
NEG5215	N(4)-Acetylsulfadiazine	5.561	291.051	[M-H]-	C12H12N4O3S	Benzenesulfonamides	NJIZUWGMNCUKGU-UHFFFAOYSA-N	c1nc(NS(c2ccc(cc2)NC(C)=O)(=O)=O)ncc1	---	64952	HMDB0244494	Benzenoids	Benzene and substituted derivatives	7.58047e+06	1.2451e+07	2.55789e+07	1.98855e+07	2.12115e+07	1.84712e+07	1.93778e+06	3.50704e+06	81125.3	1.57984e+06	5.13451e+06	1.55415e+07	5.4462e+06	6.41252e+06	6.54799e+06
NEG5226	13-epi-12-oxo Phytodienoic Acid	9.482	291.193	[M-H]-	C18H28O3	---	PMTMAFAPLCGXGK-TTXFDSJOSA-N	CCC=CCC1C(C=CC1=O)CCCCCCCC(=O)O	---	---	---	Lipids and lipid-like molecules	Fatty Acyls	723042	912192	1.40285e+06	1.33343e+06	864672	1.1066e+06	5.34455e+06	2.1062e+06	1.35328e+07	2.24438e+06	1.27448e+06	611977	3.27237e+06	2.46727e+06	2.80856e+06
NEG5285	gamma-Glutamylphenylalanine	5.404	293.11	[M-H]-	C14H18N2O5	Phenylalanine and derivatives	XHHOHZPNYFQJKL-QWRGUYRKSA-N	C1=CC=C(C=C1)CC(C(=O)O)NC(=O)CCC(C(=O)O)N	---	---	HMDB0000594	Organic acids and derivatives	Carboxylic acids and derivatives	1.17089e+07	1.41866e+07	1.41734e+07	1.48883e+07	1.1488e+07	1.85149e+07	1.82515e+07	1.53257e+07	1.86657e+07	1.15783e+07	1.42426e+07	1.46156e+07	1.33904e+07	1.48985e+07	1.45792e+07
NEG5295	Agglomerin C	8.455	293.172	[M-H]-	C17H26O4	---	GEDHKRLYHDTFLB-UHFFFAOYSA-N	CCCCCCCCCCCC(=O)C1=C(C(=C)OC1=O)O	---	---	---	Organoheterocyclic compounds	Dihydrofurans	2.25972e+07	2.29387e+07	2.93555e+07	2.23475e+07	2.49107e+07	2.73139e+07	4.51563e+07	3.07849e+07	1.95838e+07	2.29572e+07	3.26633e+07	2.40544e+07	2.60765e+07	2.8807e+07	2.35515e+07
NEG5296	Myrsinone	9.688	293.176	[M-H2O-H]-	C17H26O4	Prenol lipids	JPFXYNDBKFIYLX-UHFFFAOYSA-N	CCCCCCCCCCCC1=CC(=O)C(O)=C(O)C1=O	---	137177207	HMDB0040646	Lipids and lipid-like molecules	Prenol lipids	1.47248e+08	120654393	2.35832e+08	1.55891e+08	1.44428e+08	1.3368e+08	3.16912e+08	1.90784e+08	2.52074e+08	1.18516e+08	1.87039e+08	1.33439e+08	2.52294e+08	2.70659e+08	2.49763e+08
NEG5297	FA 18:3;O	9.839	293.208	[M-H]-	C18H30O3	Oxidized fatty acids	HKSDVVJONLXYKL-UHFFFAOYSA-N	O=C(O)CCCCCCCC=CCC=CCC1OC1(CC)	---	---	---	Lipids and lipid-like molecules	Fatty Acyls	9.94116e+06	1.50727e+07	1.44426e+07	1.33152e+07	1.26837e+07	1.20916e+07	3.52887e+07	1.75009e+07	8.98353e+07	1.8176e+07	1.33117e+07	3.92371e+06	2.50568e+07	2.65149e+07	2.44337e+07
NEG5352	Cryptotanshinon;Tanshinone c	5.027	295.136	[M-H]-	C19H20O3	---	---	CC1COC2=C1C(=O)C(=O)c1c2ccc2c1CCCC2(C)C	---	496348	HMDB0035220	---	---	3.13135e+06	6.97621e+06	6.26733e+06	3.02385e+06	1.74214e+06	2.40363e+06	402798	338815	191304	227576	77186.6	532539	2.63838e+06	2.65185e+06	2.01102e+06
NEG5356	(plusmn)12(13)-EpOME	9.572	295.224	[M-H]-	C18H32O3	---	CCPPLLJZDQAOHD-FLIBITNWSA-N	CCCCCC1C(O1)CC=CCCCCCCCC(=O)O	---	---	---	Lipids and lipid-like molecules	Fatty Acyls	2.50142e+07	2.18668e+07	1.09485e+07	1.85549e+07	1.36813e+07	1.61966e+07	27679021	5.98531e+06	1.42998e+07	1.90022e+07	9.44127e+06	2.1753e+06	1.57946e+07	1.70102e+07	1.59941e+07
NEG5357	(Z)-13-Oxo-9-octadecenoic acid	10.09	295.224	[M-H]-	C18H32O3	Fatty Acyls	LDYZTLZOFONHNA-VQHVLOKHSA-N	CCCCCC(=O)CC\C=C\CCCCCCCC(O)=O	---	44612156	HMDB0029796	Lipids and lipid-like molecules	Fatty Acyls	6.9172e+07	1.43799e+08	9.69429e+07	6.03082e+07	6.2635e+07	6.51167e+07	2.12256e+08	5.9245e+07	2.76066e+08	143131799	1.22019e+08	2.39989e+07	116614239	1.22041e+08	1.01852e+08
NEG5360	13(S)-HODE	10.371	295.224	[M-H]-	C18H32O3	---	HNICUWMFWZBIFP-IRQZEAMPSA-N	CCCCCC(C=CC=CCCCCCCCC(=O)O)O	C14762	---	---	Lipids and lipid-like molecules	Fatty Acyls	1.22636e+07	2.25503e+07	1.33714e+07	1.88805e+07	1.69283e+07	1.5098e+07	1.91061e+07	6.48889e+06	1.5591e+07	1.07294e+07	1.33109e+07	3.37462e+06	1.36758e+07	1.18182e+07	1.27363e+07
NEG5365	Nonadecenoic acid	11.613	295.26	[M-H]-	C19H36O2	Fatty Acyls	INKQLYSQWHBEGS-UHFFFAOYSA-N	CCCCCCCCCCCCCCCCC=CC(O)=O	---	53925385	HMDB0302287	Lipids and lipid-like molecules	Fatty Acyls	4.77228e+06	7.17187e+06	5.32254e+06	4.74055e+06	1.04759e+07	7.51587e+06	8.90949e+06	3.52212e+06	5.90967e+06	4.15033e+06	5.39822e+06	2.18436e+06	7.22997e+06	6.1655e+06	4.64113e+06
NEG5422	Chakanoside I	6.505	297.094	[M-H]-	C14H18O7	---	CJQCIXJPXYAJCU-RKQHYHRCSA-N	C1=CC=C(C=C1)C(=O)COC2C(C(C(C(O2)CO)O)O)O	---	---	HMDB0302044	Organic oxygen compounds	Organooxygen compounds	3.23388e+07	1.57491e+07	4.09282e+07	1.51038e+07	7.57574e+07	4.64074e+07	3.31948e+07	2.41348e+07	141862	1.47809e+06	1.62844e+07	2.92386e+07	1.95318e+07	2.12348e+07	1.89663e+07
NEG5424	LPA(8:0)	7.046	297.107	[M-H]-	C11H23O7P	Glycerophospholipids	VOEQFNGSVZKIOT-UHFFFAOYSA-N	CCCCCCCC(=O)OCC(O)COP(O)(O)=O	---	17786733	HMDB0114740	Lipids and lipid-like molecules	Glycerophospholipids	4.48252e+06	4.6417e+06	3.13847e+07	1.71586e+07	3.35639e+07	2.56254e+07	7.05402e+06	1.2775e+07	8.1563e+06	5.70538e+06	5.93615e+06	2.57313e+07	1.55687e+07	1.62591e+07	1.83318e+07
NEG5426	Auraptene	9.034	297.149	[M-H]-	C19H22O3	Terpene lactones	RSDDHGSKLOSQFK-RVDMUPIBSA-N	O=C1OC=2C=C(OCC=C(C)CCC=C(C)C)C=CC2C=C1	---	1550607	HMDB0034054	Lipids and lipid-like molecules	Prenol lipids	4.88664e+08	4.81113e+08	1313425218	6.1734e+08	7.64514e+08	4.7935e+08	1240891825	8.08788e+08	7.33403e+08	3.9648e+08	9.13852e+08	4.07726e+08	8.47862e+08	9.5568e+08	8.33588e+08
NEG5430	5-Oxooctadecanoic acid	11.897	297.239	[M-H2O-H]-	C18H34O3	Fatty Acyls	UIROXHXJKJUFSV-UHFFFAOYSA-N	CCCCCCCCCCCCCC(=O)CCCC(O)=O	---	85548	HMDB0034074	Lipids and lipid-like molecules	Fatty Acyls	1.9302e+06	3.04955e+06	2.05417e+06	998395	1.04606e+06	1.02146e+06	998256	3.11768e+06	6.65456e+06	2.22224e+06	2.28396e+06	1.79642e+06	1.31499e+06	1.37933e+06	758388
NEG5435	3-Oxooctadecanoic acid	9.467	297.239	[M-H]-	C18H34O3	Fatty Acyls	YQGGUZWHNVQJMF-UHFFFAOYSA-N	CCCCCCCCCCCCCCCC(=O)CC(O)=O	---	5283005	HMDB0010736	Lipids and lipid-like molecules	Fatty Acyls	6.71676e+06	5.81601e+06	8.05574e+06	5.95741e+06	6.52267e+06	6.23094e+06	3.28145e+07	2.29765e+07	5.65428e+07	3.20997e+07	2.48932e+07	2.45872e+07	1.72017e+07	1.85133e+07	2.10077e+07
NEG5436	5-Oxooctadecanoic acid	10.797	297.239	[M-H]-	C18H34O3	Fatty Acyls	UIROXHXJKJUFSV-UHFFFAOYSA-N	CCCCCCCCCCCCCC(=O)CCCC(O)=O	---	85548	HMDB0034074	Lipids and lipid-like molecules	Fatty Acyls	2.1028e+07	38366328	2.40158e+07	3.09005e+07	2.69727e+07	2.32899e+07	3.51359e+07	1.04501e+07	3.02651e+07	1.92723e+07	2.07693e+07	4.53282e+06	2.89839e+07	2.64898e+07	2.31173e+07
NEG5447	D-4'-Phosphopantothenate	2.895	298.066	[M-H]-	C9H18NO8P	Carboxylic acids and derivatives	XHFVGHPGDLDEQO-ZETCQYMHSA-N	CC(C)(COP(O)(O)=O)[C@@H](O)C(=O)NCCC(O)=O	C03492	41635	HMDB0001016	Organic acids and derivatives	Carboxylic acids and derivatives	9.10122e+07	1.40685e+08	7.01447e+07	2.00387e+06	2.5545e+07	4.76171e+07	8.09309e+07	2.06791e+07	5.48353e+07	4.16382e+07	3.05694e+07	9.84008e+06	5.88855e+07	5.357e+07	5.59824e+07
NEG5482	Hematein	4.884	299.059	[M-H]-	C16H12O6	1-benzopyrans	HLUCICHZHWJHLL-UHFFFAOYSA-N	O=C1C=C2C(C=C1O)=C3C=4C=CC(O)=C(O)C4OCC3(O)C2	---	135403802	HMDB0253076	Organoheterocyclic compounds	Benzopyrans	5.31354e+07	7.99627e+07	5.53774e+07	3.75534e+07	7.04304e+07	5.34624e+07	8.43239e+07	9.79972e+07	7.28846e+07	1.00272e+08	8.93633e+07	9.25706e+07	7.52338e+07	7.53967e+07	6.89475e+07
NEG5498	2-Hydroxystearic acid	11.295	299.256	[M-H]-	C18H36O3	Long-chain fatty acids	KIHBGTRZFAVZRV-KRWDZBQOSA-N	CCCCCCCCCCCCCCCC[C@H](O)C(O)=O	C03045	439887	HMDB0062549	Lipids and lipid-like molecules	Fatty Acyls	5.98843e+07	8.01212e+07	9.34338e+07	6.7147e+07	8.72094e+07	7.68551e+07	9.53399e+07	5.98527e+07	7.75869e+07	5.86886e+07	5.04645e+07	4.19158e+07	7.59908e+07	8.22273e+07	7.21884e+07
NEG5499	2-Hydroxystearic Acid	10.726	299.256	[M-H]-	C18H36O3	Long-chain fatty acids	KIHBGTRZFAVZRV-KRWDZBQOSA-N	CCCCCCCCCCCCCCCCC(O)C(O)=O	C03045	439887	HMDB0062549	Lipids and lipid-like molecules	Fatty Acyls	2.88041e+06	2.70331e+06	2.21232e+06	3.79597e+06	3.3754e+06	2.92684e+06	3.89457e+06	1.14823e+06	2.70141e+06	2.61618e+06	2.12889e+06	1.72757e+06	1.47282e+07	1.56937e+07	1.48841e+07
NEG5500	(R)-10-Hydroxystearate	10.992	299.256	[M-H]-	C18H36O3	---	PAZZVPKITDJCPV-QGZVFWFLSA-M	CCCCCCCCC(CCCCCCCCC(=O)[O-])O	C03195	---	---	Lipids and lipid-like molecules	Fatty Acyls	2.85327e+07	3.92183e+07	4.91389e+07	4.5985e+07	4.37071e+07	4.15714e+07	8.7914e+07	4.92083e+07	8.15478e+07	4.72836e+07	2.78857e+07	1.45088e+07	7.06168e+07	7.09532e+07	5.76868e+07
NEG5510	N-Acetylgalactosamine 4-sulfate	0.921	300.036	[M-H]-	C8H15NO9S	Monosaccharides	RKFMAQNDSSSRTH-OSMVPFSASA-N	CC(=O)N[C@@H](C=O)[C@H]([C@H]([C@@H](CO)O)OS(=O)(=O)O)O	C16265	---	HMDB0000781	Organic oxygen compounds	Organooxygen compounds	112012941	9.87457e+07	8.72243e+07	9.12904e+07	7.29871e+07	5.34656e+07	5.67278e+07	1.438e+08	5.46054e+07	1.45872e+08	101254725	2.44883e+08	1.0628e+08	1.04464e+08	9.48422e+07
NEG5563	trans,trans-Farnesyl phosphate	8.907	301.154	[M-H]-	C15H27O4P	---	ALEWCKXBHSDCCT-YFVJMOTDSA-N	CC(=CCCC(=CCCC(=CCOP(=O)(O)O)C)C)C	C20121	---	---	Lipids and lipid-like molecules	Prenol lipids	2.08966e+07	1.65943e+07	1.75266e+07	1.8287e+07	1.99565e+07	1.65064e+07	1.69801e+07	1.58364e+07	1.80596e+07	2.64076e+07	2.61696e+07	1.87715e+07	1.74087e+07	1.99922e+07	1.74151e+07
NEG5564	SCHEMBL812431	6.394	301.155	[M-H]-	C15H27O4P	---	---	CC(C)=CCCC(C)=CCCC(C)=CCOP(=O)(O)O	C20121	151951	---	---	---	2.01213e+06	9.55972e+06	1.21647e+07	4.41709e+06	1.08864e+07	7.54757e+06	3.18877e+07	1.49434e+07	3.7994e+07	2.73708e+06	1.2272e+07	2.44403e+06	1.19705e+07	1.3215e+07	1.21429e+07
NEG5565	xi-8-Hydroxyhexadecanedioic acid	7.756	301.198	[M-H]-	C16H30O5	Fatty Acyls	GZQVGXLMHGPBET-UHFFFAOYSA-N	OC(CCCCCCCC(O)=O)CCCCCCC(O)=O	---	16061042	HMDB0037831	Lipids and lipid-like molecules	Fatty Acyls	4.19795e+06	5.70931e+06	7.28975e+06	1.55211e+07	1.87334e+07	2.17452e+07	1.73464e+06	4.41278e+06	3.15308e+06	1.96327e+06	2.24068e+06	2.23336e+06	6.51345e+06	6.81849e+06	5.60533e+06
NEG5570	Icosa-2,4,6,8,10-pentaenoic acid	10.516	301.213	[M-H]-	C20H30O2	Fatty Acyls	SBHCLVQMTBWHCD-UHFFFAOYSA-N	CCCCCCCCCC=CC=CC=CC=CC=CC(O)=O	---	135002	HMDB0245697	Lipids and lipid-like molecules	Fatty Acyls	2.16584e+07	2.8585e+07	2.06302e+07	3.33917e+07	3.46247e+07	3.4028e+07	3.70591e+07	1.32874e+07	3.80155e+07	6.67433e+07	2.58976e+07	7.41096e+06	2.36619e+07	2.35001e+07	1.8911e+07
NEG5639	beta-Cotonefuran	5.721	303.086	[M-H]-	C16H16O6	---	---	COc1cc2c(oc3c(OC)c(O)ccc32)c(OC)c1OC	C08740	441781	---	Organoheterocyclic compounds	Benzofurans	2.55396e+07	3.51449e+07	1.71626e+07	1.6469e+07	1.93568e+07	2.24368e+07	1.6952e+07	1.99193e+07	471538	8.3326e+06	2.51059e+07	24498300	1.55358e+07	1.82492e+07	1.48166e+07
NEG5643	NSC 177499	6.581	303.134	[M-H]-	C16H20N2O4	---	UQVNRKBFAXNOGA-LWTNMJDUSA-N	CC=C1CC2C(NC3=CC(=C(C=C3C(=O)N2C1)OC)O)OC	---	---	---	Organoheterocyclic compounds	Benzodiazepines	2.47826e+07	4.23674e+07	3.40459e+07	3.8228e+07	2.97257e+07	3.38399e+07	1.55206e+07	9.27547e+06	2.38704e+07	1.66257e+07	2.7272e+07	1.4081e+07	2.43079e+07	2.54994e+07	2.35133e+07
NEG5644	Urechitol B	7.076	303.141	[M-H]-	C14H24O7	---	VOXRJYWWINZCOZ-DEHUOKPOSA-N	CC1C2(C3(C(C(CC(C2(CC(O1)O)OC)O3)OC)O)C)O	---	---	---	Organoheterocyclic compounds	Furopyrans	3.79059e+06	4.5473e+06	3.46692e+06	7.15427e+06	6.4643e+06	6.79817e+06	9.48226e+06	3.25311e+06	3.59549e+06	7.61207e+06	2.55239e+06	1.70045e+06	5.75344e+06	7.28611e+06	6.3906e+06
NEG5655	Arachidonic acid	10.836	303.229	[M-H]-	C20H32O2	Long-chain fatty acids	YZXBAPSDXZZRGB-DOFZRALJSA-N	CCCCC/C=C\C/C=C\C/C=C\C/C=C\CCCC(=O)O	C00219	---	HMDB0001043	Lipids and lipid-like molecules	Fatty Acyls	2.56335e+08	3.74135e+08	2.03311e+08	2.76697e+08	2.37392e+08	3.18618e+08	5.2224e+08	1.86087e+08	2.38573e+08	3.83872e+08	3.24451e+08	9.21217e+07	2.21934e+08	3.12468e+08	2.09765e+08
NEG5678	N-Acetyldehydroanonaine	4.994	304.094	[M-H]-	C19H15NO3	---	FNUSCCFSHRMQQM-UHFFFAOYSA-N	CC(=O)N1CCC2=CC3=C(C4=C2C1=CC5=CC=CC=C54)OCO3	---	---	HMDB0041537	Alkaloids and derivatives	Aporphines	4.05581e+07	6.86664e+07	9.45657e+07	4.9741e+07	5.60255e+07	4.38487e+07	6.02543e+07	6.91505e+07	9.184e+07	3.85414e+07	7.30251e+07	5.44238e+07	6.25371e+07	6.62294e+07	5.8744e+07
NEG5720	Creoside II	7.298	305.156	[M-H]-	C14H26O7	---	RYOZPJPMEMWLIF-NGDGIVGLSA-N	CC(CCC=C(C)COC1C(C(C(C(O1)CO)O)O)O)O	---	---	---	Lipids and lipid-like molecules	Fatty Acyls	5.78337e+06	6.17669e+06	9.7406e+06	7.46985e+06	9.0076e+06	5.82974e+06	9.45172e+06	2.96013e+06	2.07751e+06	5.71603e+06	1.49593e+07	5.06749e+06	6.48303e+06	6.8022e+06	7.45112e+06
NEG5725	5(Z),8(Z),14(Z)-Eicosatrienoic Acid	11.105	305.245	[M-H]-	C20H34O2	---	MZHLWKPZCXLYSL-IJJPYCETSA-N	CCCCCC=CCCCCC=CCC=CCCCC(=O)O	---	---	---	Lipids and lipid-like molecules	Fatty Acyls	4.00519e+06	9.8128e+06	3.13845e+06	7.06156e+06	6.67735e+06	6.31711e+06	1.52143e+07	2.47611e+06	9.36064e+06	1.20131e+07	5.01934e+06	1.9905e+06	3.47599e+06	7.66926e+06	4.41634e+06
NEG5750	Glutathione	0.913	306.072	[M-H]-	C10H17N3O6S	Peptides	RWSXRVCMGQZWBV-WDSKDSINSA-N	C(CC(=O)NC(CS)C(=O)NCC(=O)O)C(C(=O)O)N	C00051	---	HMDB0000125	Organic acids and derivatives	Carboxylic acids and derivatives	4488159426	5847634194	5848208985	7157960608	6406370498	7959574156	5036684506	6805187945	3908901753	4541252259	5067196792	5943053709	5561988340	6120217657	5350074896
NEG5754	Glutathione (Reduced)	1.481	306.072	[M-H]-	C10H17N3O6S	Peptides	RWSXRVCMGQZWBV-UHFFFAOYSA-N	O=C(O)CN=C(O)C(N=C(O)CCC(N)C(=O)O)CS	C00051	124886	HMDB0000125	Organic acids and derivatives	Carboxylic acids and derivatives	10527509229	12571069394	10693339252	11838187270	11502168437	11143785265	11475196172	12694270062	8005530139	9956610861	10689096277	11145097040	10577785388	11446879702	10564137416
NEG5794	Indicaxanthin	5.476	307.089	[M-H]-	C14H16N2O6	Amino acids and derivatives	RJIIQBYZGJSODH-QWRGUYRKSA-N	C1CC([N+](=CC=C2CC(NC(=C2)C(=O)O)C(=O)O)C1)C(=O)[O-]	C08549	---	HMDB0029386	Organic acids and derivatives	Carboxylic acids and derivatives	1.01271e+07	2.31786e+07	2.06203e+07	2.9121e+07	1.73071e+07	2.30238e+07	1.63797e+07	3.46193e+06	1.2454e+07	1.10126e+07	1.53149e+07	3.68742e+06	1.20045e+07	1.41756e+07	1.36388e+07
NEG5799	(+)-Tetraphyllicine	9.24	307.185	[M-H]-	C20H24N2O	---	---	CC=C1CN2C3CC45c6ccccc6N(C)C4C2CC1C3C5O	C12075	415702	---	---	---	3040752	5.41894e+06	2.27685e+06	1.12431e+07	9.93908e+06	1.06121e+07	8.87448e+06	1.11523e+07	2.39107e+07	5.91629e+06	2.1317e+06	3.42701e+06	7.71027e+06	8.66674e+06	7.97286e+06
NEG5803	8Z,11Z-eicosadienoic acid	11.462	307.26	[M-H]-	C20H36O2	Fatty Acyls	XUJWOMMOEOHPFP-UTJQPWESSA-N	[H]\C(CCCCCCCC)=C(/[H])C\C([H])=C(\[H])CCCCCCC(O)=O	C21936	5312528	HMDB0062432	Lipids and lipid-like molecules	Fatty Acyls	1.96654e+06	3.36522e+06	1.34999e+06	2.30752e+06	2.78049e+06	2.53639e+06	6.93239e+06	987725	3.80406e+06	4.3985e+06	2.84775e+06	368730	1.77893e+06	2.01481e+06	1.60475e+06
NEG582	SUCCINATE	4.929	117.016	[M-H]-	C4H6O4	Dicarboxylic acids and derivatives	KDYFGRWQOYBRFD-UHFFFAOYSA-N	C(CC(=O)O)C(=O)O	---	---	---	Organic acids and derivatives	Carboxylic acids and derivatives	3.74952e+07	6.1592e+07	9.18545e+07	1.05871e+08	1.10379e+08	1.15187e+08	5.42721e+07	9.94571e+07	7.21027e+07	4.39763e+07	8.17745e+07	1.12812e+08	1.07553e+08	1.42749e+08	4.29114e+07
NEG5868	Myricarborin	5.677	309.152	[M-H]-	C20H22O3	---	---	COc1cc2cc3c1OC(CCCC2)CCc1ccc(O)c-3c1	---	22297615	---	Benzenoids	Phenol ethers	2.37453e+06	4.66092e+06	7.03938e+06	4.54295e+06	4.49855e+06	4.5903e+06	1.06764e+07	2.4061e+07	6.86338e+06	3.23219e+06	2.3585e+06	3.07559e+06	5.28398e+06	6.2036e+06	5.19794e+06
NEG587	Succinic acid	1.845	117.017	[M-H]-	C4H6O4	Dicarboxylic acids and derivatives	KDYFGRWQOYBRFD-UHFFFAOYSA-N	C(CC(=O)O)C(=O)O	C00042	---	HMDB0000254	Organic acids and derivatives	Carboxylic acids and derivatives	3787872362	2404606133	3114217930	7339192169	6226254571	8526203339	2885313467	8920715374	7245394478	4853048798	3507971703	7477188666	5434296713	5847537179	5086569656
NEG5871	C12-AE1S (TENTATIVE)	9.315	309.17	[M-H]-	C14H30O5S	Sulfuric acid monoesters	QTDIEDOANJISNP-UHFFFAOYSA-N	O=S(O)(=O)OCCOCCCCCCCCCCCC	---	---	---	Organic acids and derivatives	Organic sulfuric acids and derivatives	1.17551e+08	6.64071e+07	2.64821e+08	7.00259e+07	1.00341e+08	1.32674e+08	2.57049e+08	1.24394e+08	145164379	6.92122e+07	1.23252e+08	8.7784e+07	1.22974e+08	1.40882e+08	1.26668e+08
NEG588	2-Hydroxy-3-methylbutyric acid	4.915	117.053	[M-H]-	C5H10O3	Hydroxy fatty acids	NGEWQZIDQIYUNV-UHFFFAOYSA-N	CC(C)C(C(=O)O)O	---	---	HMDB0000407	Lipids and lipid-like molecules	Fatty Acyls	9.38392e+07	1.19559e+08	5.45612e+07	6.35808e+07	6.89266e+07	7.39389e+07	1.05917e+08	7.06341e+07	3.00506e+08	1.05391e+08	8.11201e+07	7.55471e+07	1.40071e+08	1.27855e+08	1.01448e+08
NEG5912	Triptophenolide	9.374	311.164	[M-H]-	C20H24O3	Oxosteroids	KPXIBWGPZSPABK-FXAWDEMLSA-N	O=C1OCC2=C1CCC3(C4=CC=C(C(O)=C4CCC23)C(C)C)C	---	173273	---	Lipids and lipid-like molecules	Steroids and steroid derivatives	1331888948	1322613117	2867509390	1445362004	1288085517	1613106311	2891871300	2175478340	2309966908	1122363250	2509983960	1100342162	2138513425	2456528229	2291086681
NEG5917	Octadec-9-ene-1,18-dioic-acid	9.488	311.219	[M-H]-	C18H32O4	---	SBLKVIQSIHEQOF-UPHRSURJSA-N	C(CCCC=CCCCCCCCC(=O)O)CCCC(=O)O	C19618	---	---	Lipids and lipid-like molecules	Fatty Acyls	3.23621e+07	5.61645e+07	3.76685e+07	1.01561e+08	9.67387e+07	9.15955e+07	3.32751e+07	4.55479e+07	5.04662e+07	2.3674e+07	1.59971e+07	1.99204e+07	4.20506e+07	4.45949e+07	4.29003e+07
NEG5919	15,16-DiHODE	8.617	311.219	[M-H]-	C18H32O4	Fatty Acyls	LKLLJYJTYPVCID-OHPMOLHNSA-N	CCC(O)C(O)C\C=C/C\C=C/CCCCCCCC(O)=O	---	16061068	HMDB0010208	Lipids and lipid-like molecules	Fatty Acyls	2.36058e+07	2.13598e+07	3.87877e+07	3.67261e+07	3.96821e+07	3.35734e+07	1.28454e+07	9.42693e+06	2.303e+07	1.47621e+07	1.3517e+07	5.56805e+06	1.87218e+07	2.2612e+07	2.01218e+07
NEG5952	N-Lauroyl Isoleucine	10.519	312.25	[M-H]-	C18H35NO3	Carboxylic acids and derivatives	IVNYHFWUYNDIDY-UHFFFAOYSA-N	CCCCCCCCCCCC(=O)NC(C(C)CC)C(O)=O	---	71466455	HMDB0242034	Organic acids and derivatives	Carboxylic acids and derivatives	7.33945e+06	1.47484e+07	1.28784e+07	1.0804e+07	7.76925e+06	1.40408e+07	1.36032e+07	5.39156e+06	1.30288e+07	6.98675e+06	7.61006e+06	2.06513e+06	1.00706e+07	9.61359e+06	1.05868e+07
NEG5985	8-(4-sulfophenyl)nonanoic acid	7.686	313.115	[M-H]-	C15H22O5S	---	---	CC(CCCCCCC(=O)O)c1ccc(S(=O)(=O)O)cc1	---	102066155	---	---	---	4.95068e+06	5.22217e+06	7.8929e+06	5.31067e+06	4.41342e+06	6.26764e+06	1.04041e+07	7.56021e+06	1.11442e+07	8.25372e+06	5.7922e+06	6.85742e+06	8.3053e+06	8.53458e+06	7.15357e+06
NEG5994	(9Z)-(7S,8S)-Dihydroxyoctadecenoic acid	11.169	313.235	[M-H]-	C18H34O4	---	WBZXABQRBWTVNN-JINBKUQRSA-N	CCCCCCCCC=CC(C(CCCCCC(=O)O)O)O	C07355	---	---	Lipids and lipid-like molecules	Fatty Acyls	8.54624e+06	1.04041e+07	9.17537e+06	9.33717e+06	8.37171e+06	7.4665e+06	9.5226e+06	7.63018e+06	6.69514e+06	7.64037e+06	1.00159e+07	3.73605e+06	8.23457e+06	9.60023e+06	8.66637e+06
NEG5995	(plusmn)12,13-DiHOME	8.88	313.235	[M-H]-	C18H34O4	---	CQSLTKIXAJTQGA-FLIBITNWSA-N	CCCCCC(C(CC=CCCCCCCCC(=O)O)O)O	---	---	---	Lipids and lipid-like molecules	Fatty Acyls	9.5985e+07	1.39877e+08	9.55294e+07	1.15965e+08	119123290	1.22491e+08	6.79871e+07	3.65316e+07	7.75337e+07	5.87442e+07	5.81779e+07	2.28639e+07	7.62066e+07	8.43787e+07	6.5347e+07
NEG5998	9,10-Epoxyoctadecanoic acid	9.861	313.235	[M-H]-	C18H34O4	Fatty Acyls	ITTPZDMHCNGAGQ-DLBZAZTESA-N	OCCCCCCCC[C@@H]1O[C@@H]1CCCCCCCC(O)=O	C19418	16061045	HMDB0061650	Lipids and lipid-like molecules	Fatty Acyls	7.10895e+06	6.93299e+06	6.20345e+06	9.92644e+06	1.10699e+07	1.04798e+07	1.00366e+07	1.07995e+07	1.82402e+07	8.3489e+06	5.15612e+06	3.76007e+06	1.12994e+07	9.51513e+06	1.03237e+07
NEG6051	9,10-Dihydroxystearic acid	9.263	315.25	[M-H]-	C18H36O4	Fatty Acyls	VACHUYIREGFMSP-UHFFFAOYSA-N	CCCCCCCCC(C(CCCCCCCC(=O)O)O)O	C08314	---	HMDB0059633	Lipids and lipid-like molecules	Fatty Acyls	1.23378e+07	1.74707e+07	1.43456e+07	1.60756e+07	1.65117e+07	1.56667e+07	9.46025e+06	7.44657e+06	1.23207e+07	7.02887e+06	7.01657e+06	4.88441e+06	1.06163e+07	1.1419e+07	1.03523e+07
NEG608	Threonine	0.864	118.048	[M-H]-	C4H9NO3	Amino acids and derivatives	AYFVYJQAPQTCCC-GBXIJSLDSA-N	O=C(O)C(N)C(O)C	C00188	---	HMDB0000167	Organic acids and derivatives	Carboxylic acids and derivatives	170694093	2.27123e+08	1.75681e+08	1.13338e+08	1.03537e+08	9.43473e+07	2.34283e+08	1.2485e+08	2.96799e+08	1.07606e+08	2.02817e+08	1.59942e+08	1.98165e+08	2.2368e+08	2.03163e+08
NEG6133	12-HEPE	9.453	317.208	[M-H]1-	C20H30O3	Very long-chain fatty acids	MCRJLMXYVFDXLS-UOLHMMFFSA-N	C(\CC)=C\C/C=C\C[C@@H](/C=C/C=C\C/C=C\CCCC(=O)O)O	---	---	HMDB0010202	Lipids and lipid-like molecules	Fatty Acyls	6.00003e+06	2.3717e+06	2.21838e+06	1.13067e+06	1.40502e+06	873428	1.26805e+07	588832	2.74506e+06	3.05378e+06	1.18211e+06	364565	2.78387e+06	4.01257e+06	3.92893e+06
NEG6170	H-TRP-ASP-OH	5.122	318.108	[M-H]-	C15H17N3O5	---	---	NC(Cc1c[nH]c2ccccc12)C(=O)NC(CC(=O)O)C(=O)O	---	14717801	HMDB0029079	Organic acids and derivatives	Carboxylic acids and derivatives	1.0631e+07	2.18688e+07	2.0136e+07	2.08292e+07	1.7278e+07	2.46166e+07	9.79644e+06	1.4784e+07	1.6654e+07	9.25269e+06	1.16701e+07	1.29778e+07	1.37732e+07	1.62635e+07	1.59243e+07
NEG6206	Phenolphthalin	5.292	319.093	[M-H]-	C20H16O4	Triphenyl compounds	FFFPYJTVNSSLBQ-UHFFFAOYSA-N	C1=CC=C(C(=C1)C(C2=CC=C(C=C2)O)C3=CC=C(C=C3)O)C(=O)O	C14223	---	---	Benzenoids	Triphenyl compounds	8.94811e+06	1.70527e+07	1.73564e+07	2.31838e+07	2.02958e+07	1.7588e+07	1.23571e+07	9.04307e+06	8.34812e+06	5.15316e+06	7.07287e+06	1.03908e+07	9.94705e+06	1.3234e+07	1.20608e+07
NEG6218	12 Hydroxy arachidonic acid	9.746	319.224	[M-H]-	C20H32O3	Fatty Acyls	HVRRTPWRYUQZPF-RMOYYRCGSA-N	CCCCC\C=C/C\C(O)=C/C\C=C/C\C=C\CCCC(O)=O	---	131769822	HMDB0060101	Lipids and lipid-like molecules	Fatty Acyls	1.98617e+07	1.38328e+07	6.12112e+06	7.76599e+06	3.68567e+06	5.66013e+06	1.41335e+08	2.66829e+06	2.5322e+07	2.38371e+07	8.64336e+06	270125	7.42946e+07	7.39299e+07	7.06768e+07
NEG6219	13-HETE	10.143	319.224	[M-H2O-H]-	C20H32O3	Fatty Acyls	SAKQICHVWOJSNI-BWWNDVLWSA-N	CCCCC\C=C/C(O)\C=C/C\C=C/C\C=C/CCCC(O)=O	---	53481471	HMDB0012567	Lipids and lipid-like molecules	Fatty Acyls	4.56426e+06	6.23672e+06	4.22017e+06	4.20019e+06	5.0357e+06	3.41683e+06	1.13629e+07	4.70875e+06	2.78994e+07	4.79156e+06	2.78233e+06	838833	7.50357e+06	9.82109e+06	6.57921e+06
NEG623	4-Deoxyerythronic acid	0.894	119.032	[M-H]-	C4H8O4	Organooxygen compounds	LOUGYXZSURQALL-PWNYCUMCSA-N	C[C@@H](O)[C@@H](O)C(O)=O	---	13120901	HMDB0000498	Organic oxygen compounds	Organooxygen compounds	2.59693e+08	2.18224e+08	1.6565e+08	2.29522e+08	2.64159e+08	1.97047e+08	235019961	5.77008e+07	7.16292e+07	3.49289e+08	1.3186e+08	1.30683e+08	1.91095e+08	2.3115e+08	1.2794e+08
NEG6245	gamma-L-Glutamyl-L-cysteinyl-beta-alanine	3.061	320.089	[M-H]-	C11H19N3O6S	Peptides	HKBNQXMLSMKLJV-BQBZGAKWSA-M	C(CC(=O)NC(CS)C(=O)NCCC(=O)[O-])C(C(=O)[O-])[NH3+]	C04544	---	---	Organic acids and derivatives	Peptidomimetics	7.20349e+07	2.42518e+07	6.07253e+06	1.27298e+08	9.85135e+07	1.54286e+08	1.69942e+07	1.0663e+08	5.32673e+06	5.78271e+06	1.28357e+07	4.31771e+07	7.15361e+07	9.61659e+07	5.86852e+06
NEG6277	PongamoneD	6.718	321.04	[M-H]-	C18H10O6	---	---	O=c1cc(-c2ccc3c(c2)OCO3)oc2cc3occc3c(O)c12	---	16081689	---	---	---	2.81413e+08	2.32535e+08	2.4817e+08	4.18646e+08	3.51029e+08	4.82043e+08	1.20671e+08	8.0709e+07	7.54663e+06	2.33767e+07	1.06635e+08	1.55917e+08	1.57469e+08	1.77148e+08	1.53765e+08
NEG6284	10-(Phosphonooxy)decyl methacrylate	7.946	321.143	[M-H]-	C14H27O6P	Organic phosphoric acids and derivatives	CFKBCVIYTWDYRP-UHFFFAOYSA-N	CC(=C)C(=O)OCCCCCCCCCCOP(O)(O)=O	---	135071	HMDB0247525	Organic acids and derivatives	Organic phosphoric acids and derivatives	8.88983e+06	6.98371e+06	8.18261e+06	8.23459e+06	8.45986e+06	7.99433e+06	1.80145e+07	1.61815e+07	1.42993e+07	1.36718e+07	1.19535e+07	1.35822e+07	1.13147e+07	1.36724e+07	1.16371e+07
NEG6290	Bis(2-ethylhexyl) hydrogen phosphate	10.128	321.216	[M-H]-	C16H35O4P	---	---	CCCCC(CC)COP(=O)(O)OCC(CC)CCCC	---	9275	HMDB0249242	Organic acids and derivatives	Organic phosphoric acids and derivatives	9.22375e+07	2.71966e+07	2.64029e+07	3.19201e+07	3.46463e+07	3.32393e+07	2.25772e+07	1.79032e+07	2.00593e+07	2.10237e+07	1.83642e+07	19564376	3.00585e+07	3.20209e+07	2.61315e+07
NEG6291	15-OxoEDE	10.329	321.239	[M-H]-	C20H34O3	---	QZCMHXPXGACWLJ-QWAPPMFBSA-N	CCCCCC(=O)C=CC=CCCCCCCCCCC(=O)O	---	---	---	Lipids and lipid-like molecules	Fatty Acyls	3.85745e+06	6.07444e+06	4.46344e+06	6.32717e+06	8.452e+06	7.35537e+06	1.21124e+07	5.86597e+06	3.50166e+07	6.38381e+06	5.56202e+06	2.61986e+06	9.45082e+06	1.09018e+07	7.56784e+06
NEG6292	20-Hydroxyeicosatrieneoic acid	9.901	321.239	[M-H]-	C20H34O3	Fatty Acyls	XTCDXMVKTWNLIQ-UHFFFAOYSA-N	OCCCCCCCCCCCCCC=CC=CC=CC(O)=O	---	53763823	HMDB0245565	Lipids and lipid-like molecules	Fatty Acyls	7.56677e+06	5.3359e+06	2.22815e+06	5.12569e+06	4.65887e+06	5.56337e+06	1.17748e+07	2.11748e+06	7.38628e+06	5.00578e+06	1.02309e+06	743025	1.81886e+07	1.85695e+07	1.71911e+07
NEG6302	CMP	1.257	322.041	[M-H]-	C9H14N3O8P	Pyrimidine ribonucleoside monophosphates	IERHLVCPSMICTF-UHFFFAOYSA-N	C1=CN(C(=O)N=C1N)C2C(C(C(O2)COP(=O)(O)O)O)O	C00055	---	HMDB0000095	Nucleosides, nucleotides, and analogues	Pyrimidine nucleotides	4.56049e+07	3.90759e+07	3.7132e+07	3.53863e+07	3.17553e+07	3.87907e+07	3.74325e+07	3.44693e+07	5.04647e+07	3.88924e+07	3.85974e+07	4.94795e+07	3.78919e+07	4.46598e+07	3.62515e+07
NEG6329	Pseudouridine 5'-phosphate	1.323	323.024	[M-H]-	C9H13N2O9P	Organooxygen compounds	MOBMOJGXNHLLIR-GBNDHIKLSA-N	O[C@H]1[C@@H](O)[C@@H](O[C@@H]1COP(O)(O)=O)C1=CNC(=O)NC1=O	C01168	439424	HMDB0001271	Organic oxygen compounds	Organooxygen compounds	8.0331e+08	9.70696e+08	1115380423	6.01031e+08	7.6879e+08	687611804	1020980257	1263791779	1349321528	1081512080	1345189432	1935312748	9.70291e+08	1056058744	995791440
NEG6355	(plusmn)11-HEDE	10.251	323.255	[M-H]-	C20H36O3	---	HDMIRVFIVOGVIC-YTLDOUCOSA-N	CCCCCC=CC=CC(CCCCCCCCCC(=O)O)O	---	---	---	Lipids and lipid-like molecules	Fatty Acyls	1.02405e+06	233469	227973	96536.8	49823	0	2.666e+06	172899	905222	930130	0	0	6.86582e+06	6.35622e+06	5.08099e+06
NEG6356	14,15-EE-5(Z)-E	10.659	323.255	[M-H]-	C20H36O3	---	KZTLOTWHEAHQAZ-UHFFFAOYSA-N	CCCCCC1C(O1)CCCCCCCC=CCCCC(=O)O	---	---	---	Lipids and lipid-like molecules	Fatty Acyls	2.12314e+06	3.55628e+06	2.865e+06	3.21153e+06	2.66423e+06	2.92907e+06	9.82659e+06	4.93152e+06	2.02951e+07	5.82615e+06	3.57989e+06	1.34691e+06	5.14779e+06	6.08002e+06	5.42845e+06
NEG6418	Dodecyl benzenesulfonate	12.17	325.18	[M-H]-	C18H30O3S	Benzene and substituted derivatives	YRIUSKIDOIARQF-UHFFFAOYSA-N	CCCCCCCCCCCCOS(=O)(=O)C1=CC=CC=C1	---	15900	HMDB0251568	Benzenoids	Benzene and substituted derivatives	2.6341e+06	236024	343286	285618	231278	173321	206650	375323	75587.8	72774.6	251409	637427	289663	781591	1.5181e+06
NEG6420	o-Dodecylbenzenesulfonic acid	9.716	325.18	[M-H]-	C18H30O3S	Benzenesulfonic acids and derivatives	WBIQQQGBSDOWNP-UHFFFAOYSA-N	CCCCCCCCCCCCC1=CC=CC=C1S(=O)(=O)O	---	25457	HMDB0031031	Benzenoids	Benzene and substituted derivatives	1134771118	1557993522	2429954750	1461579572	1428409055	1492680135	2467586549	2260120932	2472910425	1082241010	2336397263	1037267414	2221907324	2406299091	2277299706
NEG6428	Avocadyne 1-acetate	10.946	325.234	[M-H]-	C19H34O4	Long-chain fatty alcohols	JAKAZHIACKJNNB-UHFFFAOYSA-N	O=C(OCC(O)CC(O)CCCCCCCCCCCC#C)C	---	3952079	HMDB0031048	Lipids and lipid-like molecules	Fatty Acyls	1.75558e+07	2.94034e+07	1.22196e+07	1.88433e+07	2.23064e+07	2.59999e+07	2.92955e+07	7.74582e+06	1.97246e+07	3.15663e+07	2.81163e+07	5.61924e+06	1.7463e+07	2.20025e+07	1.4855e+07
NEG643	3-(2-Furanyl)-2-propenal	6.42	121.026	[M-H]-	C7H6O2	Heteroaromatic compounds	VZIRCHXYMBFNFD-IWQZZHSRSA-N	O=C\C=C/C1=CC=CO1	---	1715056	HMDB0032918	Organoheterocyclic compounds	Heteroaromatic compounds	8.57189e+07	8.33818e+07	7.68175e+07	3.25945e+07	2.85729e+07	2.48022e+07	4.55077e+07	4.38993e+07	3.74204e+07	4.00412e+07	7.59722e+07	9.25358e+07	6.34818e+07	6.51188e+07	7.40903e+07
NEG6433	Lesquerolic acid	11.089	325.27	[M-H]-	C20H38O3	---	OONXYOAWMIVMCI-KWRJMZDGSA-N	CCCCCCC(CC=CCCCCCCCCCC(=O)O)O	---	---	---	Lipids and lipid-like molecules	Fatty Acyls	2.52862e+06	6543676	3.55855e+06	6081074	6.35994e+06	6.21601e+06	1.49943e+07	5.44486e+06	2.48035e+07	1.09841e+07	3.84206e+06	1.20337e+06	6.3588e+06	8.72789e+06	8.03535e+06
NEG6465	N-Palmitoyl Alanine	10.678	326.265	[M-H]-	C19H37NO3	Amino acids and derivatives	NRBFOSKZAWRBJI-UHFFFAOYSA-N	CCCCCCCCCCCCCCCC(=O)NC(C)C(O)=O	---	4290625	HMDB0241919	---	Carboxylic acids and derivatives	1.78796e+07	2.58084e+07	2.11548e+07	9.50327e+06	1.5064e+07	1.21941e+07	2.37523e+07	3.02654e+06	8.85384e+06	1.04962e+07	8.96478e+06	1.45309e+06	1.3476e+07	1.42847e+07	1.25396e+07
NEG6491	Casuarinondiol	10.657	327.122	[M-H]-	C19H20O5	---	---	O=C1CCC(O)Cc2ccc(O)c(c2)-c2cc(ccc2O)CC1O	---	495066	---	Phenylpropanoids and polyketides	Diarylheptanoids	8.58068e+06	1.33493e+07	1.06743e+07	1.19493e+07	1.26511e+07	1.33092e+07	2.06971e+07	6.8594e+06	1.93075e+07	9.37081e+06	1.12198e+07	6.05368e+06	1.13234e+07	1.4492e+07	1.12858e+07
NEG6498	4-(3,5-Diphenylcyclohexyl)phenol	9.719	327.176	[M-H]-	C24H24O	---	---	Oc1ccc(C2CC(c3ccccc3)CC(c3ccccc3)C2)cc1	C14276	11954023	---	---	---	4.39631e+07	6.23891e+07	9.92787e+07	5.71398e+07	5.98985e+07	5.41975e+07	1.00508e+08	9.16534e+07	1.04724e+08	4.41088e+07	9.80238e+07	3.79379e+07	9.24763e+07	9.98782e+07	9.16229e+07
NEG65	Methyl acrylate	4.007	85.0267	[M-H]-	C4H6O2	Carboxylic acids and derivatives	BAPJBEWLBFYGME-UHFFFAOYSA-N	COC(=O)C=C	C19443	7294	HMDB0033977	Organic acids and derivatives	Carboxylic acids and derivatives	7.19683e+06	9.74348e+06	2.88038e+06	3.04184e+06	5.77413e+06	4.36399e+06	1.63155e+08	2.34938e+08	2.0537e+08	1.69298e+08	128386438	1.31972e+08	1.50203e+08	1.51584e+08	1.09455e+08
NEG6500	9-F1-phytoprostane	8.055	327.213	[M-H]-	C18H32O5	Fatty Acyls	GKBLNJXQDMHILB-WBWYXKPPSA-N	CC[C@H]1[C@@H](O)C[C@H](O)[C@H]1\C=C\[C@H](O)CCCCCCCC(O)=O	---	157010317	HMDB0304641	Lipids and lipid-like molecules	Fatty Acyls	1.83602e+07	1.33511e+07	1.89713e+07	5.13406e+07	4.46203e+07	3.74527e+07	4.81296e+06	1.43957e+07	6.90589e+06	5.70085e+06	6.3392e+06	6.90981e+06	1.47096e+07	1.57833e+07	1.3724e+07
NEG6502	(4Z,7Z,10Z,13Z,16Z,19Z)-4,7,10,13,1 6,19-Docosahexaenoic acid	11.895	327.229	[M-H]-	C22H32O2	---	MBMBGCFOFBJSGT-KUBAVDMBSA-N	CCC=CCC=CCC=CCC=CCC=CCC=CCCC(=O)O	---	---	---	Lipids and lipid-like molecules	Fatty Acyls	3.13056e+06	3.20836e+06	1.4221e+06	3.06147e+06	4.32415e+06	1.87758e+06	2.37179e+06	1.58009e+06	1.57902e+07	2.64284e+06	2.61566e+06	570222	2.44491e+06	4.25301e+06	4.12129e+06
NEG6503	Docosahexaenoic acid	12.17	327.229	[M-H]-	C22H32O2	Very long-chain fatty acids	MBMBGCFOFBJSGT-KUBAVDMBSA-N	CC/C=C\C/C=C\C/C=C\C/C=C\C/C=C\C/C=C\CCC(=O)O	C06429	445580	HMDB0002183	Lipids and lipid-like molecules	Fatty Acyls	9.52748e+06	2.83604e+06	3.49524e+06	3.78402e+06	1.13824e+06	2.41852e+06	1.61099e+06	1.32545e+06	2.34049e+06	3.28364e+06	1.65631e+06	886710	2.99878e+06	2.6715e+06	1.80994e+07
NEG6507	Docosahexaenoicacid(DHA)	10.734	327.229	[M-H]-	C22H32O2	Fatty Acyls	DVSZKTAMJJTWFG-UHFFFAOYSA-N	CCCCCCCCCC=CC=CC=CC=CC=CC=CC(O)=O	---	175542	HMDB0244316	Lipids and lipid-like molecules	Fatty Acyls	6.59728e+08	8.03276e+08	3.68834e+08	5.53708e+08	4.73652e+08	3.98592e+08	910615931	2.09836e+08	7.10455e+08	6.11834e+08	6.25131e+08	1.5245e+08	5.38418e+08	5.60565e+08	4.9591e+08
NEG6585	5,8,12-Trihydroxy-9-octadecenoic acid	8.319	329.23	[M-H]-	C18H34O5	Fatty Acyls	LGADJSRSYLFTSG-UXBLZVDNSA-N	CCCCCCC(O)C\C=C\C(O)CCC(O)CCCC(O)=O	---	5312877	HMDB0030936	Lipids and lipid-like molecules	Fatty Acyls	3.14777e+06	6.5309e+06	6.18765e+06	1.7738e+07	1.09444e+07	1.42318e+07	385640	3.96255e+06	4.65639e+06	3.0872e+06	1.71297e+06	3.12676e+06	4.72304e+06	5.15908e+06	4.25984e+06
NEG6586	9,10,13-TriHOME	7.705	329.23	[M-H]-	C18H34O5	Fatty Acyls	NTVFQBIHLSPEGQ-BUHFOSPRSA-N	CCCCCC(C=CC(C(CCCCCCCC(=O)O)O)O)O	C14835	---	HMDB0004710	Lipids and lipid-like molecules	Fatty Acyls	1.34705e+07	8.6565e+06	16089890	2.04337e+07	1.74354e+07	1.42375e+07	1.45946e+07	8.11495e+06	1.93327e+07	1.35994e+07	9.0346e+06	5.44805e+06	2.01348e+07	2.24563e+07	1.90767e+07
NEG6587	9,12,13-TriHOME	8.022	329.23	[M-H]-	C18H34O5	Oxidized fatty acids	MDIUMSLCYIJBQC-MVFSOIOZSA-N	CCCCCC(C(C=CC(CCCCCCCC(=O)O)O)O)O	C14833	---	HMDB0004708	Lipids and lipid-like molecules	Fatty Acyls	7.86527e+06	6.34782e+06	1.8563e+07	1.11422e+07	1.32287e+07	8.91685e+06	8.12147e+06	2.86924e+06	1.13484e+07	7.26011e+06	3.21183e+06	1.70591e+06	1.1358e+07	1.29722e+07	8.11842e+06
NEG6589	Docosa-2,4,6,8,10-pentaenoic acid	10.93	329.244	[M-H]-	C22H34O2	Fatty Acyls	YEKFYCQGYMVFKR-UHFFFAOYSA-N	CCCCCCCCCCCC=CC=CC=CC=CC=CC(O)=O	---	3035421	HMDB0251562	Lipids and lipid-like molecules	Fatty Acyls	3.49935e+07	6.08408e+07	3.48693e+07	3.0684e+07	3.41369e+07	3.78195e+07	7.09431e+07	1.60277e+07	4.1447e+07	5.89828e+07	6.17099e+07	1.04602e+07	2.22225e+07	3.37184e+07	3.47639e+07
NEG6609	Angustoline	4.846	330.127	[M-H]-	C20H17N3O2	Beta carbolines	---	CC(O)c1cncc2c(=O)n3c(cc12)-c1[nH]c2ccccc2c1CC3	---	3084765	---	Organoheterocyclic compounds	Indoles and derivatives	3.06387e+07	2.63554e+07	1.60081e+07	2.26155e+07	1.92891e+07	2.61633e+07	3.37037e+07	2.7553e+07	1.48164e+08	8.43325e+07	2.34913e+07	2.3637e+07	4.5556e+07	5.55368e+07	5.39812e+07
NEG6657	Docosa-4,10,13,16-tetraenoic acid	11.26	331.26	[M-H]-	C22H36O2	Very long-chain fatty acids	DFNQVYRKLOONGO-UHFFFAOYSA-N	CCCCCC=CCC=CCC=CCCCCC=CCCC(=O)O	---	53394526	---	Lipids and lipid-like molecules	Fatty Acyls	9.01954e+07	1.51025e+08	9.72566e+07	1.06569e+08	1.48113e+08	6.7617e+07	1.72481e+08	1.17357e+08	1.27786e+08	1.84412e+08	9.51813e+07	3.38367e+07	133328784	1.48087e+08	9.72692e+07
NEG6678	alpha-Eucaine	8.433	332.186	[M-H]-	C19H27NO4	---	MJMZACWQGQGLBI-UHFFFAOYSA-N	CC1(CC(CC(N1C)(C)C)(C(=O)OC)OC(=O)C2=CC=CC=C2)C	C14166	---	---	Benzenoids	Benzene and substituted derivatives	1.32741e+07	1.52191e+07	1.0681e+07	1.30149e+07	1.27654e+07	1.24993e+07	3.00302e+07	2.23795e+07	2.41905e+07	3.50936e+07	2.22161e+07	3.13911e+07	2.14461e+07	2.55055e+07	2.29296e+07
NEG6701	Glycerophosphoinositol	0.791	333.055	[M-H2O-H]-	C9H19O11P	Glycerophospholipids	BMVUIWJCUQSHLZ-UJGXJMNGSA-N	OC[C@@H](O)COP(O)(=O)O[C@H]1[C@H](O)[C@@H](O)[C@H](O)[C@@H](O)[C@H]1O	C01225	---	HMDB0011649	Lipids and lipid-like molecules	Glycerophospholipids	3.03615e+07	2.98918e+07	2.50523e+07	2.21824e+07	2.68164e+07	3.17589e+07	1.33822e+07	1.33606e+07	1.73594e+07	26218409	1.77601e+07	1.45782e+07	2.28652e+07	2.32262e+07	2.007e+07
NEG6762	Pongapin	7.613	335.055	[M-H]-	C19H12O6	---	---	COc1c(-c2ccc3c(c2)OCO3)oc2c(ccc3occc32)c1=O	---	3083586	---	---	---	2.59149e+07	1.40388e+07	1.20921e+07	2.82417e+07	2.14355e+07	1.41764e+07	4.52552e+06	3.51405e+06	577354	695081	5.35274e+06	1.94835e+07	8.93012e+06	9.9029e+06	8.08844e+06
NEG6781	6-trans-Leukotriene B4	8.711	335.218	[M-H]-	C20H32O4	Fatty Acyls	VNYSSYRCGWBHLG-UKNWISKWSA-N	CCCCC\C=C/C[C@@H](O)\C=C\C=C\C=C\[C@@H](O)CCCC(O)=O	C02165	5283128	HMDB0005087	Lipids and lipid-like molecules	Fatty Acyls	16739213	3.0111e+07	2.01901e+07	3.17386e+07	2.28426e+07	1.45018e+07	1.74021e+07	5.24129e+06	1.54767e+07	1.14984e+07	1.12959e+07	3.18336e+06	2.00674e+07	2.11859e+07	1.91005e+07
NEG6782	5,6-DiHETE	9.394	335.218	[M-H]1-	C20H32O4	Hydroxyeicosatetraenoic acids	UVZBUUTTYHTDRR-NSEFZGNTSA-N	C([C@@H]([C@@H](/C=C/C=C/C=C\C/C=C\CCCCC)O)O)CCC(=O)O	---	---	---	Lipids and lipid-like molecules	Fatty Acyls	219977	182998	165481	321482	119141	511195	4.49642e+06	219929	627814	403534	168266	169433	176040	327095	3.45515e+06
NEG6803	N-Linoleoyl Glycine	10.232	336.25	[M-H]-	C20H35NO3	Fatty Acyls	YCRHZEHWEYAHCO-UHFFFAOYSA-N	CCCCCC=CCC=CCCCCCCCC(=O)NCC(O)=O	---	4372	HMDB0241917	Lipids and lipid-like molecules	Fatty Acyls	4.26629e+06	9.36072e+06	6.67072e+06	6.07105e+06	4.51954e+06	3.06486e+06	4.20823e+06	1.55093e+06	4.48496e+06	2.55138e+06	2.44251e+06	821134	4.78675e+06	5.35894e+06	3.81541e+06
NEG6816	Saintopin	6.678	337.035	[M-H]-	C18H10O7	---	---	O=C1c2cc(O)cc(O)c2C(=O)c2c1cc1cc(O)cc(O)c1c2O	---	131350	---	---	---	2.30086e+07	1.85466e+07	1.69242e+07	3.10232e+07	3.06882e+07	31337351	1.31356e+07	7.1736e+06	773460	1.87092e+06	4.46082e+06	9.52645e+06	1.23218e+07	1.36893e+07	1.17079e+07
NEG6818	1-(5-Phosphoribosyl)imidazole-4-acetate	3.124	337.041	[M-H]-	C10H15N2O9P	---	RDQUQBHPMYFYMX-PEBGCTIMSA-N	C1=C(N=CN1C2C(C(C(O2)COP(=O)(O)O)O)O)CC(=O)O	C04437	---	HMDB0006032	Organic oxygen compounds	Organooxygen compounds	2.30174e+07	2.80026e+07	3.09716e+07	8.15293e+06	4.25416e+06	95903.2	4.23145e+07	2.00647e+07	1.27585e+07	1.45048e+07	1.75651e+07	1.5362e+07	1.30649e+07	1.69984e+07	1.57663e+07
NEG6827	CHEBI:136939	6.805	337.118	[M-H]-	C19H18N2O4	---	---	O=C(Cc1c[nH]c2cc(O)ccc12)NC(Cc1ccccc1)C(=O)O	---	25246189	---	---	---	5.32467e+06	1.14955e+07	9.91567e+06	1.0154e+07	8.85759e+06	1.15366e+07	4.98591e+06	2.05218e+06	5.55087e+06	4.80895e+06	8.71032e+06	3.59014e+06	6.41875e+06	7.29636e+06	6.33113e+06
NEG6837	Idebenone	9.99	337.201	[M-H]-	C19H30O5	Prenylquinones	JGPMMRGNQUBGND-UHFFFAOYSA-N	CC1=C(C(=O)C(=C(C1=O)OC)OC)CCCCCCCCCCO	---	---	HMDB0253376	Lipids and lipid-like molecules	Prenol lipids	2.80718e+07	2.83865e+07	4.60147e+07	2.90518e+07	3.06439e+07	3.21366e+07	7.65065e+07	4.73745e+07	5.9867e+07	2.68641e+07	4.40103e+07	2.28996e+07	4.33113e+07	4.81435e+07	3.79813e+07
NEG6841	14,15-Dihydroxyicosa-5,8,11-Trienoic Acid	9.025	337.234	[M-H]-	C20H34O4	Fatty Acyls	SYAWGTIVOGUZMM-UHFFFAOYSA-N	CCCCCC(O)C(O)CC=CCC=CCC=CCCCC(O)=O	---	133224	HMDB0244588	Lipids and lipid-like molecules	Fatty Acyls	2.93868e+07	3.17038e+07	2.25257e+07	3.25901e+07	3.69334e+07	2.85177e+07	1.64721e+07	1.09054e+07	1.78293e+07	1.54106e+07	1.01405e+07	5.84512e+06	2.30564e+07	2.58078e+07	1.96673e+07
NEG6871	N-Oleoyl Glycine	10.648	338.266	[M-H]-	C20H37NO3	Diazines	HPFXACZRFJDURI-KTKRTIGZSA-N	CCCCCCCCC=CCCCCCCCC(=O)NCC(O)=O	---	102290	HMDB0013631	Organic acids and derivatives	Carboxylic acids and derivatives	3.37721e+06	8.04761e+06	7.17372e+06	6.07811e+06	4.58314e+06	3.18147e+06	4.52245e+06	1.34282e+06	4.24916e+06	1.81435e+06	2.26755e+06	730965	6.30114e+06	7.62007e+06	6.11144e+06
NEG6890	D-myo-Inositol 1,4-bisphosphate	1.092	338.984	[M-H]-	C6H14O12P2	Organooxygen compounds	PELZSPZCXGTUMR-RTPHHQFDSA-N	O[C@H]1[C@@H](O)[C@@H](OP(O)(O)=O)[C@H](O)[C@@H](O)[C@@H]1OP(O)(O)=O	C01220	---	HMDB0000968	Organic oxygen compounds	Organooxygen compounds	1.8696e+07	4.41834e+07	517475	537278	568775	507747	1.95255e+08	1.10141e+08	1.07092e+06	3.27981e+07	1.02538e+08	4.17856e+07	4.63821e+07	5.04943e+07	4.07897e+07
NEG691	TAURINE	0.849	124.004	[M-H]-	C2H7NO3S	Organosulfonic acids	XOAAWQZATWQOTB-UHFFFAOYSA-N	C(CS(=O)(=O)O)N	---	---	---	Organic acids and derivatives	Organic sulfonic acids and derivatives	8312365427	7482739114	6360775017	3194033450	7123202922	5221890817	8542921036	9504860591	7065183188	9948505516	9325252938	12514834728	8338332371	8536781994	7482511131
NEG6910	Canrenone	10.045	339.196	[M-H]-	C22H28O3	Steroid lactones	UJVLDDZCTMKXJK-AFDHUMPMSA-N	CC12CC[C@H]3C(C=CC4=CC(=O)CCC34C)[C@@H]1CCC21CCC(=O)O1	---	---	HMDB0003033	Lipids and lipid-like molecules	Steroids and steroid derivatives	6.88219e+08	1026334679	1242516133	9.227e+08	1080341069	1004059258	1549431169	1476628456	1336616481	6.80357e+08	1194218171	4.83886e+08	1423823797	1488976889	1277888744
NEG693	Taurine	4.681	124.004	[M-H]-	C2H7NO3S	Organosulfonic acids	XOAAWQZATWQOTB-UHFFFAOYSA-N	C(CS(=O)(=O)O)N	C00245	---	HMDB0000251	Organic acids and derivatives	Organic sulfonic acids and derivatives	4.48767e+07	3.62156e+07	3.4119e+07	3.83031e+07	2.8282e+07	1.7594e+07	4.8974e+07	5.40366e+07	3.4819e+07	6.18268e+07	5.2652e+07	7.27155e+07	3.50796e+07	4.29429e+07	3.84255e+07
NEG6990	Clozapine N-oxide	6.523	341.119	[M-H]-	C18H19ClN4O	---	---	C[N+]1([O-])CCN(C2=Nc3cc(Cl)ccc3Nc3ccccc32)CC1	---	135445691	HMDB0060900	Organoheterocyclic compounds	Benzodiazepines	4.86736e+06	7.25913e+06	2.65465e+07	665021	4.66972e+06	2.60288e+06	277301	1.5387e+06	475775	1.49285e+06	2.89275e+06	2.68675e+06	4.25326e+06	4.12297e+06	3.58456e+06
NEG6993	guanacastepene M	10.986	341.138	[M-H]-	C20H22O5	---	---	CC1COC2C(=O)C3=C4OC(=O)C5=C4C(C)(CCC5=O)CCC3(C)C12	---	---	---	---	---	8.01599e+06	6.43639e+06	8.40546e+06	6.68597e+06	8.59306e+06	7.67023e+06	6.92816e+06	6.26478e+06	5.10023e+06	3.95092e+06	5.89343e+06	4.70017e+06	7.76912e+06	8.81684e+06	6.83197e+06
NEG7024	Methylthioadenosine	5.258	342.083	[M+FA-H]-	C11H15N5O3S	5'-deoxy-5'-thionucleosides	WUUGFSXJNOTRMR-IOSLPCCCSA-N	CSCC1OC(n2cnc3c(N)ncnc32)C(O)C1O	C00170	---	HMDB0001173	Nucleosides, nucleotides, and analogues	5'-deoxyribonucleosides	2.58723e+06	5.00191e+06	1.04166e+07	3.21378e+06	3.16749e+06	3.25719e+06	7.95725e+06	1.05793e+07	6.63547e+06	8658470	7.73404e+06	9.01165e+06	5.265e+06	5.83585e+06	4.93655e+06
NEG7025	N/A	7.768	342.097	[M-H]-	C18H17NO6	---	---	CC(=CC(C)C(=O)O)C(=O)c1c(O)c(C)cc2c1C(=O)C=C(N)C2=O	---	---	---	---	---	8.09596e+06	7.2587e+06	1.18794e+07	1.10234e+07	8.37658e+06	5.89493e+06	1.17065e+07	9.87886e+06	1.42635e+07	7.33756e+06	8.25488e+06	6.88332e+06	1.05856e+07	1.25307e+07	1.0841e+07
NEG7081	10-HDoHE	9.698	343.223	[M-H]1-	C22H32O3	Very long-chain fatty acids	DDCYKEYDTGCKAS-SKSHMZPZSA-N	CC\C=C/C\C=C/C\C=C/C=C/C(O)C\C=C/C\C=C/CCC(O)=O	---	11537494	HMDB0060037	Lipids and lipid-like molecules	Fatty Acyls	8.58066e+06	7.41165e+06	4.21455e+06	4493226	3.75628e+06	4.13662e+06	2.97768e+07	3.3961e+06	1.62227e+07	8.62664e+06	5.47307e+06	687911	1.24814e+07	1.28672e+07	1.36234e+07
NEG71	Malonic semialdehyde	1.163	87.0059	[M-H]-	C3H4O3	Organooxygen compounds	OAKURXIZZOAYBC-UHFFFAOYSA-N	OC(=O)CC=O	C00222	868	HMDB0011111	Organic oxygen compounds	Organooxygen compounds	3.50864e+08	426115943	432491401	9.4829e+07	157899844	2.25168e+08	637714639	1.42592e+08	1.75589e+08	3.42844e+08	8.50165e+07	3.19441e+08	4.40022e+08	153592645	1.2645e+08
NEG7108	Sinomenine N-oxide	7.903	344.149	[M-H]-	C19H23NO5	---	---	COC1=CC2C3Cc4ccc(OC)c(O)c4C2(CC[N+]3(C)[O-])CC1=O	---	74022677	---	---	---	1.39351e+07	9.37847e+06	1.25256e+07	1.43516e+07	1.27919e+07	1.58141e+07	1.63167e+07	1.42488e+07	1.91597e+07	1.12771e+07	1.25812e+07	1.56888e+07	1.32502e+07	1.44163e+07	1.35721e+07
NEG712	ISETHIONIC ACID	1.258	124.988	[M-H]-	C2H6O4S	Organosulfonic acids	SUMDYPCJJOFFON-UHFFFAOYSA-N	O=S(=O)(O)CCO	C05123	---	HMDB0003903	Organic acids and derivatives	Organic sulfonic acids and derivatives	3.56657e+07	4.81049e+07	2.74232e+07	2.47423e+07	1.22151e+07	3.64879e+07	4.12551e+07	3.7257e+07	1.78908e+07	2.11704e+07	5.98575e+07	6.04106e+07	4.11225e+07	4.71325e+07	4.50192e+07
NEG713	Ethyl sulfate	1.042	124.988	[M-H]-	C2H6O4S	Sulfuric acid monoesters	---	CCOS(=O)(=O)O	---	6004	HMDB0031233	Organic acids and derivatives	Organic sulfuric acids and derivatives	1.07446e+08	1.31446e+08	1.20771e+08	1.12427e+08	7.46426e+07	3.4343e+07	7.88026e+07	1.16379e+08	2.08111e+07	1.12712e+08	9.46268e+07	2.08e+08	1.00175e+08	1.14785e+08	8.70609e+07
NEG7141	Gibberellin A113	6.789	345.166	[M-H]-	C20H26O5	Prenol lipids	ZCRLGANQNRMURE-SQLMURCQSA-N	[H][C@@]12C[C@H](O)[C@@H]3C[C@]1(CC3=C)[C@@H](C(O)=O)[C@@]1([H])[C@@]22CCC[C@@]1(C)C(=O)OC2	---	102317583	HMDB0032819	Lipids and lipid-like molecules	Prenol lipids	4.28953e+06	5.72797e+06	3.4163e+06	3.46416e+06	4.07214e+06	2.89412e+06	7.14127e+06	5.39143e+06	1.25023e+07	1.08164e+07	5.04015e+06	6375840	7.18145e+06	7.72078e+06	6.94496e+06
NEG7146	21-Hydroxy-5b-pregnane-3,11,20-trione	8.249	345.202	[M-H]-	C21H30O4	Steroids and steroid derivatives	ZDUVZJUTJOBJHS-HNEBDTNWSA-N	[H][C@@]12CCC(C(=O)CO)[C@@]1(C)CC(=O)[C@@]1([H])[C@@]2([H])CC[C@]2([H])CC(=O)CC[C@]12C	C05477	44263345	HMDB0006756	Lipids and lipid-like molecules	Steroids and steroid derivatives	9.60678e+06	2.43643e+07	8.47045e+06	2.94478e+07	3.02226e+07	3.1049e+07	1.80747e+07	1.4947e+07	1.34253e+07	8.07311e+06	5.37221e+06	9.01268e+06	1.30479e+07	1.41951e+07	1.35344e+07
NEG7147	oscr#20	7.555	345.224	[M-H]-	C18H34O6	---	HTPFVTWQRWJPNG-BVIKNXMNSA-N	CC1C(CC(C(O1)OCCCCCCCCCCCC(=O)O)O)O	---	---	---	Organic oxygen compounds	Organooxygen compounds	1.2686e+07	1.14249e+07	1.80618e+07	7.03428e+07	6.01482e+07	4.9275e+07	6.58967e+06	2.65077e+07	6.57635e+06	4.98858e+06	6.72598e+06	6.99749e+06	1.74341e+07	1.99168e+07	1.5599e+07
NEG7148	7beta-Methoxydeoxocryptojaponol	10.22	345.239	[M-H]-	C22H34O3	---	KEQVPNIOSICVBG-HOIFWPIMSA-N	CC(C)C1=C(C(=C2C(=C1)C(CC3C2(CCCC3(C)C)C)OC)O)OC	---	---	---	Lipids and lipid-like molecules	Prenol lipids	5.60262e+06	7.27346e+06	7.8705e+06	1.64097e+07	1.5054e+07	1.78556e+07	1.6196e+07	1.61375e+07	6.83038e+07	1.14969e+07	6.23033e+06	3.30425e+06	1.5115e+07	1.60948e+07	1.41619e+07
NEG7174	3'-AMP	3.618	346.051	[M-H]-	C10H14N5O7P	Ribonucleoside 3'-phosphates	LNQVTSROQXJCDD-KQYNXXCUSA-N	OC[C@@H](O1)[C@@H](OP(O)(O)=O)[C@@H](O)[C@@H]1n(c3)c(n2)c(n3)c(N)nc2	C01367	41211	HMDB0003540	Nucleosides, nucleotides, and analogues	Ribonucleoside 3'-phosphates	3.97878e+07	5.82852e+07	2.02751e+07	1.17784e+07	1.08466e+07	9.85271e+06	6.93118e+07	4.99212e+07	1.97498e+07	3.39919e+07	6.32988e+07	3.96426e+07	2.2463e+07	3.27365e+07	2.89494e+07
NEG7178	2-hydroxy-dAMP	1.441	346.051	[M-H]-	C10H14N5O7P	Purine nucleotides	GEQDRKVFKBSPSW-KVQBGUIXSA-N	[H][C@]1(O)C[C@@]([H])(O[C@]1([H])COP(O)(O)=O)N1C=NC2=C(N)N=C(O)N=C12	C19970	6323381	HMDB0059594	Nucleosides, nucleotides, and analogues	Purine nucleotides	3100132154	3142849118	4126992360	2776151585	1517658188	2167170795	4083321247	4801071899	5071046289	3993627789	4929815659	6542170260	4000962790	4251235212	3836885250
NEG7180	2-hydroxy-dAMP	0.912	346.051	[M-H2O-H]-	C10H14N5O7P	Purine nucleotides	GEQDRKVFKBSPSW-KVQBGUIXSA-N	[H][C@]1(O)C[C@@]([H])(O[C@]1([H])COP(O)(O)=O)N1C=NC2=C(N)N=C(O)N=C12	C19970	6323381	HMDB0059594	Nucleosides, nucleotides, and analogues	Purine nucleotides	3.91773e+08	4.0501e+08	5.52892e+08	482568414	3.44455e+08	4.11288e+08	4.3652e+08	5.63162e+08	6.5116e+08	4.42656e+08	6.42441e+08	9.06306e+08	5.78743e+08	6.48082e+08	5.28382e+08
NEG7208	Inosine-5-monophosphate	1.071	347.033	[M-H]-	C10H13N4O8P	Purine ribonucleoside monophosphates	GRSZFWQUAKGDAV-KQYNXXCUSA-N	O=P(O)(O)OCC1OC(N2C=NC=3C(O)=NC=NC32)C(O)C1O	---	---	---	Nucleosides, nucleotides, and analogues	Purine nucleotides	7.88723e+07	8.94726e+07	1.06986e+08	9.64441e+07	9.9568e+07	102899801	7.47703e+07	1.23181e+08	1.67592e+08	9.84344e+07	8.29239e+07	1.44021e+08	9.27594e+07	1.07402e+08	9.28807e+07
NEG7209	Inosine-5'-monophosphate	1.647	347.035	[M-H]-	C10H13N4O8P	Purine ribonucleoside monophosphates	GRSZFWQUAKGDAV-KQYNXXCUSA-N	C1=NC2=C(C(=O)N1)N=CN2[C@H]3[C@@H]([C@@H]([C@H](O3)COP(=O)(O)O)O)O	C00130	---	HMDB0000175	Nucleosides, nucleotides, and analogues	Purine nucleotides	5.70068e+08	6.74106e+08	6.04114e+08	5.98675e+08	5.77242e+08	6.18771e+08	7.44798e+08	7.46663e+08	1546844726	8.70481e+08	6.89089e+08	6.70887e+08	7.18842e+08	7.73805e+08	6.89073e+08
NEG7224	Carbocyclic Thromboxane A2	10.555	347.254	[M-H]-	C22H36O3	---	ZIWNJZLXPXFNGN-GXTQQWMXSA-N	CCCCCC(C=CC1CC2CC(C2)C1CC=CCCCC(=O)O)O	---	---	---	Lipids and lipid-like molecules	Fatty Acyls	1.44436e+06	2.08064e+06	1.75117e+06	4.0146e+06	4.55897e+06	3.5042e+06	8.28287e+06	5.60455e+06	2.83971e+07	4.49326e+06	2.0767e+06	1101301	5.64898e+06	6.55975e+06	5.27021e+06
NEG7239	ZINC252609008	2.568	348.083	[M-H]-	C19H15N3O2S	---	---	OC(CN1c2ccccc2Sc2ccccc21)=NN=Cc1ccco1	---	736597	---	---	---	2.85993e+07	2.17588e+07	3.68533e+07	5.88856e+06	1.82114e+07	1.22484e+07	3.38542e+07	2.94188e+07	6.55555e+06	2.04045e+07	3.75257e+07	2.07462e+07	1.40071e+07	3.09772e+07	2.76337e+07
NEG7269	Apigenin 7-sulfate	6.81	348.998	[M-H]-	C15H10O8S	---	UQUHXFINOFUDCC-UHFFFAOYSA-N	C1=CC(=CC=C1C2=CC(=O)C3=C(C=C(C=C3O2)OS(=O)(=O)O)O)O	---	---	HMDB0037851	Phenylpropanoids and polyketides	Flavonoids	4.56336e+07	5.49341e+07	8.06634e+07	3.66764e+07	4.85257e+07	5.96356e+07	5.58947e+06	1.67813e+07	1.42806e+07	1.58578e+07	3.81721e+07	2.63538e+07	2.9604e+07	3.26845e+07	3.03393e+07
NEG7289	Pregnanetriolone	8.563	349.234	[M-H]-	C21H34O4	Steroids and steroid derivatives	WKFXHNDWEHDGQD-ZQRGSSBZSA-N	[H][C@@](C)(O)[C@@]1(O)CC[C@@]2([H])[C@]3([H])CC[C@]4([H])C[C@]([H])(O)CC[C@]4(C)[C@@]3([H])C(=O)C[C@]12C	C15368	254631	HMDB0041997	Lipids and lipid-like molecules	Steroids and steroid derivatives	4.33484e+06	1.31791e+07	3.12865e+06	1.15791e+07	1.43466e+07	1.72984e+07	1.29959e+07	1.30758e+07	1.83064e+07	6.07015e+06	3.89269e+06	4.58326e+06	9.57133e+06	1.08141e+07	9.27885e+06
NEG7319	Melophlin E	10.395	350.266	[M-H]-	C21H37NO3	---	CPMHESKNPLZJEM-ZZEZOPTASA-N	CC(C)CCCCCCCCCCCCC(=C1C(=O)CN(C1=O)C)O	---	---	---	Organoheterocyclic compounds	Pyrrolidines	5.17123e+06	7.21261e+06	5.47699e+06	4.64597e+06	3.73925e+06	5.61304e+06	6.45792e+06	1.67926e+06	3.02196e+06	4.16221e+06	3.77054e+06	651148	4.3459e+06	4.32763e+06	2.67388e+06
NEG7341	phellibaumin A	1.406	351.052	[M-H]-	C19H12O7	---	---	O=c1oc(C=Cc2ccc(O)c(O)c2)cc2oc3cc(O)c(O)cc3c12	---	76152600	---	---	---	2.27983e+08	2.25258e+08	2.07923e+08	1.26186e+08	1.14045e+08	1.37569e+08	1.14545e+08	1.44078e+08	2.57053e+07	1.57287e+08	1.48501e+08	2.60484e+08	1.1897e+08	1.43375e+08	1.22946e+08
NEG7342	BM-2419-2	0.907	351.052	[M-H]-	C19H12O7	---	---	Cc1c2c(c(O)c3c(O)cc(O)cc13)C(=O)c1c(O)cc(O)cc1C2=O	---	10360632	---	---	---	6.23833e+07	7.62351e+07	7.48596e+07	4.07884e+07	4.82551e+07	5.52559e+07	2.30647e+07	50846616	1.47424e+07	5.13408e+07	4.90999e+07	9.73798e+07	4.88781e+07	6.03857e+07	4.6655e+07
NEG7349	AKOS032962217	10.393	351.122	[M-H]-	C21H20O5	---	---	C=C(C)C(=O)CCC(C)=CCOc1c2occc2cc2ccc(=O)oc12	---	73103341	HMDB0034837	---	---	3.07276e+06	4.45105e+06	1.74173e+06	5.2881e+06	3.59847e+06	4.41608e+06	7.49794e+06	2.5726e+06	1.05026e+07	6.50768e+06	5.02357e+06	733322	5.32474e+06	5.23397e+06	3.31699e+06
NEG7354	13,14-Dihydro-15-keto-PGE2	8.122	351.213	[M-H]-	C20H32O5	Fatty Acyls	CUJMXIQZWPZMNQ-XYYGWQPLSA-N	CCCCCC(=O)CC[C@H]1[C@H](O)CC(=O)[C@@H]1C\C=C/CCCC(O)=O	C04671	5280711	HMDB0002776	Lipids and lipid-like molecules	Fatty Acyls	2.54364e+06	3.46324e+06	2.04977e+06	2.81224e+06	2.19412e+06	1.53486e+06	4.11046e+06	354671	2.91257e+06	2.60712e+06	686673	787548	3.9047e+06	3.22697e+06	3.93488e+06
NEG7381	N-Oleoyl Alanine	10.802	352.281	[M-H]-	C21H39NO3	Carboxylic acids and derivatives	CHQZBIVWDKADIA-UHFFFAOYSA-N	CCCCCCCCC=CCCCCCCCC(=O)NC(C)C(O)=O	---	73324759	HMDB0241953	Organic acids and derivatives	Carboxylic acids and derivatives	1.20772e+07	2.03102e+07	1.43716e+07	1.34893e+07	9.29675e+06	1.79609e+07	1.36486e+07	2.87992e+06	7.27417e+06	8.31017e+06	8.24773e+06	1.27144e+06	1.17905e+07	1.10646e+07	1.26175e+07
NEG7407	Isoxanthohumol	10.789	353.138	[M-H]-	C21H22O5	3-prenylated chalcones	YKGCBLWILMDSAV-UHFFFAOYSA-N	COC1=CC(O)=C(CC=C(C)C)C2=C1C(=O)CC(O2)C1=CC=C(O)C=C1	C22606	513197	---	Phenylpropanoids and polyketides	Flavonoids	3.78091e+07	3.35324e+07	3.64949e+07	43243796	4.76355e+07	5.23195e+07	3.75006e+07	3.67449e+07	6.05492e+07	3.31773e+07	4.23394e+07	1.83513e+07	5.45606e+07	6.10004e+07	5.99622e+07
NEG7410	4alpha,10beta-dihydroxy-3alpha-methoxy-8alpha-acetoxy-11betaH-guai-1-en-12,6alpha-olide	11.27	353.159	[M-H]-	C18H26O7	---	---	COC1C=C2C(C3OC(=O)C(C)C3C(OC(C)=O)CC2(C)O)C1(C)O	---	---	---	---	---	1.35611e+07	1.52734e+07	1.25522e+07	1.19979e+07	1.66349e+07	1.42417e+07	1.46497e+07	1.69628e+07	1.22557e+07	1.44918e+07	8.90338e+06	1.06397e+07	1.54231e+07	1.82787e+07	1.27992e+07
NEG7414	Hexamidine	9.467	353.195	[M-H]-	C20H26N4O2	---	OQLKNTOKMBVBKV-UHFFFAOYSA-N	C1=CC(=CC=C1C(=N)N)OCCCCCCOC2=CC=C(C=C2)C(=N)N	---	---	---	Benzenoids	Phenol ethers	5.58586e+07	2.56208e+07	9.39539e+07	5.62815e+07	2.47335e+07	3.99995e+07	9.90876e+07	5.35306e+07	7.38916e+07	2.93808e+07	5.38462e+07	3.81392e+07	5.18821e+07	5.93058e+07	5.72147e+07
NEG7417	Prostaglandin F2b	7.706	353.228	[M-H]-	C20H34O5	Fatty Acyls	PXGPLTODNUVGFL-JZFBHDEDSA-N	CCCCC[C@H](O)\C=C\[C@H]1[C@H](O)C[C@@H](O)[C@@H]1C\C=C/CCCC(O)=O	C02314	5280506	HMDB0001483	Lipids and lipid-like molecules	Fatty Acyls	9.21398e+06	1.63371e+07	5.17198e+06	4.37198e+06	6.91454e+06	5.6842e+06	2.83803e+07	1.19132e+06	4.96183e+06	5.3376e+06	3.49418e+06	902345	8.46907e+06	8.50661e+06	7.36502e+06
NEG7418	Troxilin B3	8.391	353.228	[M-H]-	C20H34O5	Fatty Acyls	GOHNIXDAQODZKP-OZPSOFALSA-N	CCCCC\C=C/C[C@@H](O)[C@H](O)C(O)\C=C/C\C=C/CCCC(O)=O	C14811	5283210	HMDB0001965	Lipids and lipid-like molecules	Fatty Acyls	8.16999e+06	5.4432e+06	5.90436e+06	9.32661e+06	6.64546e+06	4.13162e+06	1.22568e+07	1.95852e+06	1.25975e+07	7.55781e+06	1.87915e+06	1.68871e+06	2.97564e+07	3.19932e+07	2.87728e+07
NEG7448	Xanthoplanine	8.729	354.17	[M-H]-	C21H25NO4	Aporphines	---	COc1cc2c(cc1[O-])CC1c3c(cc(OC)c(OC)c3-2)CC[N+]1(C)C	---	73317239	HMDB0033356	Alkaloids and derivatives	Aporphines	1.44333e+06	1.14484e+06	2.23404e+06	4.79164e+06	4.16296e+06	5.38109e+06	3.45034e+06	3.96336e+06	2.57149e+07	5.25421e+06	1.58649e+06	3.71043e+06	7.21288e+06	8.57262e+06	6.43317e+06
NEG7453	1-hexadecyl-4-hydroxypyrrolidine-2-carboxylic acid	10.999	354.296	[M-H]-	C21H41NO3	---	---	CCCCCCCCCCCCCCCCN1CC(O)CC1C(=O)O	---	5213362	---	---	---	3.76931e+06	5.18657e+06	4.40499e+06	1.90722e+06	2.07937e+06	2.26297e+06	6.5759e+06	1.06676e+06	2.75151e+06	2.46614e+06	1.99976e+06	302290	6.03426e+06	6.33611e+06	4.83511e+06
NEG7483	Dipegine	11.272	355.153	[M-H]-	C22H20N4O	---	MEKKILNPFAZRMA-JXFKEZNVSA-N	C1CC2=NC3=CC=CC=C3C(N2C1)C4CCN5C4=NC6=CC=CC=C6C5=O	---	---	---	Organoheterocyclic compounds	Diazanaphthalenes	2.32816e+08	2.95164e+08	2.64879e+08	2.66774e+08	2.94545e+08	2.40737e+08	2.7721e+08	3.13788e+08	2.51158e+08	2.99613e+08	170791213	216889741	3.26231e+08	3.49683e+08	2.56932e+08
NEG7484	7alpha-hydroxy-11,16-diketo-apian-8,14(15)-dien-(20,6)-olide	13.068	355.153	[M-H]-	C21H24O5	---	---	CC1=CC(=O)C2(C)C(=O)C3=C(C(O)C4OC(=O)C35CCCC(C)(C)C45)C12	---	---	---	---	---	4.07771e+06	4.00875e+06	2.84399e+06	4.17724e+06	4.29192e+06	4.41423e+06	7.51362e+06	2.70969e+06	4.40835e+06	8.66624e+06	3.69753e+06	2.46684e+06	8.88271e+06	5.77892e+06	5.02883e+06
NEG7492	13,14-dihydro-15-keto-PGF1alpha	8.357	355.244	[M-H]-	C20H36O5	---	FVPKMMQYALWZHV-AKHDSKFASA-N	CCCCCC(=O)CCC1C(CC(C1CCCCCCC(=O)O)O)O	---	---	---	Lipids and lipid-like molecules	Fatty Acyls	5.25899e+06	4.067e+06	3.61257e+06	1.20846e+07	1.02537e+07	8.30088e+06	2.80713e+06	2.90327e+06	1.12992e+06	705093	2.08249e+06	2.99047e+06	3.867e+06	3.08139e+06	3.15783e+06
NEG7493	Tetracosahexaenoic acid	11.102	355.26	[M-H]-	C24H36O2	Fatty Acyls	YHGJECVSSKXFCJ-KUBAVDMBSA-N	CC\C=C/C\C=C/C\C=C/C\C=C/C\C=C/C\C=C/CCCCC(O)=O	---	11792612	HMDB0002007	Lipids and lipid-like molecules	Fatty Acyls	3.41865e+06	1.53704e+07	4.39387e+06	5.69211e+06	5.66141e+06	5.67627e+06	9.6374e+06	1.80532e+06	5.11366e+06	5.84286e+06	3.17343e+06	809866	2.54717e+06	5.20598e+06	3.68129e+06
NEG7559	Pantetheine 4'-phosphate	4.936	357.085	[M-H]-	C11H23N2O7PS	Carboxylic acids and derivatives	JDMUPRLRUUMCTL-VIFPVBQESA-N	CC(C)(COP(O)(O)=O)[C@@H](O)C(=O)NCCC(=O)NCCS	C01134	115254	HMDB0001416	Organic acids and derivatives	Organic phosphoric acids and derivatives	1268542272	1959425804	1184922511	9.36054e+08	1324234567	1123893344	1157150390	3.10083e+08	7.79199e+08	1047632228	6.23748e+08	2.22004e+08	8.22124e+08	9.92125e+08	8.64862e+08
NEG7579	13,14-Dihydro PGF-1a	8.113	357.261	[M-H]-	C20H38O5	Fatty Acyls	WMHAOJIJVNDMKA-BRIYLRKRSA-N	CCCCC[C@H](O)CC[C@H]1[C@H](O)C[C@H](O)[C@@H]1CCCCCCC(O)=O	---	5311239	HMDB0005076	Lipids and lipid-like molecules	Fatty Acyls	1.15817e+07	7.46113e+06	7.62602e+06	1.84868e+07	1.42686e+07	2.24417e+07	6.74581e+06	5.40924e+06	988591	2.34237e+06	4.79556e+06	8.33627e+06	7.62759e+06	7.64919e+06	6.81409e+06
NEG7582	9,12,15,18,21-Tetracosapentaenoic acid	11.379	357.275	[M-H]-	C24H38O2	Fatty Acyls	NPTIBOCVSPURCS-UHFFFAOYSA-N	CCC=CCC=CCC=CCC=CCC=CCCCCCCCC(O)=O	---	54124086	HMDB0247624	Lipids and lipid-like molecules	Fatty Acyls	1.39321e+07	1.16134e+07	1.08657e+07	1.04146e+07	9.1386e+06	7.94226e+06	3.57755e+07	7.21213e+06	2.46024e+07	1.19459e+07	1.51111e+07	2.35895e+06	9.14034e+06	1.36396e+07	7.08539e+06
NEG7633	3-Methoxytyramine-betaxanthin	6.1	359.121	[M-H]-	C18H20N2O6	---	SBHOSQZNRDXQAX-RSCAPTSMSA-N	COC1=C(C=CC(=C1)CCN=CC=C2CC(NC(=C2)C(=O)O)C(=O)O)O	C17754	---	---	Benzenoids	Phenols	2.63027e+06	2.35119e+06	4.54716e+06	3.18843e+06	2.75214e+06	3.65375e+06	6.05083e+06	5.24437e+06	6.6814e+06	3.54979e+06	3.02586e+06	4.39492e+06	3.66635e+06	4.31197e+06	3.73104e+06
NEG7638	Prednisolone	7.663	359.182	[M-H]-	C21H28O5	21-hydroxysteroids	OIGNJSKKLXVSLS-VWUMJDOOSA-N	C[C@]12C[C@H](O)[C@H]3[C@@H](CCC4=CC(=O)C=C[C@]34C)[C@@H]1CC[C@]2(O)C(=O)CO	C07369	---	HMDB0014998	Lipids and lipid-like molecules	Steroids and steroid derivatives	5.93213e+06	7.59916e+06	3.10439e+06	4.51741e+06	2.21072e+06	3.32692e+06	1.11506e+07	1.24602e+07	4.29577e+07	1.67383e+07	7.24168e+06	1.42179e+07	1.23104e+07	1.43564e+07	1.1827e+07
NEG7655	Haloxyfop	9.017	360.021	[M-H]-	C15H11ClF3NO4	Aryloxyphenoxypropionic acids	GOCUAJYOYBLQRH-UHFFFAOYSA-N	CC(OC1=CC=C(OC2=NC=C(C=C2Cl)C(F)(F)F)C=C1)C(O)=O	C04871	50895	HMDB0253047	Benzenoids	Benzene and substituted derivatives	4.88126e+06	5.75922e+06	4.65749e+06	2.64403e+06	3.70348e+06	3.15669e+06	5.87304e+06	4.75755e+06	4.09137e+06	4.3821e+06	4.90639e+06	7.47822e+06	4.4259e+06	5.26879e+06	4.27259e+06
NEG7673	N-Arachidonylglycine	10.207	360.25	[M-H]-	C22H35NO3	Amino acids and derivatives	YLEARPUNMCCKMP-DOFZRALJSA-N	CCCCCC=CCC=CCC=CCC=CCCCC(O)=NCC(O)=O	---	4345	HMDB0005096	Organic acids and derivatives	Carboxylic acids and derivatives	1.25164e+06	2.0195e+06	1.52181e+06	1.17018e+06	1.57124e+06	794139	1.22067e+06	435890	1.76112e+06	453032	658409	299260	1.71664e+06	1.43729e+06	1.49354e+06
NEG7709	Humulone	7.537	361.197	[M-H]-	C21H30O5	Acyloins	VMSLCPKYRPDHLN-OAQYLSRUSA-N	CC(C)CC(=O)C1=C(C(=C([C@@](C1=O)(CC=C(C)C)O)O)CC=C(C)C)O	C10695	---	HMDB0253231	Organic oxygen compounds	Organooxygen compounds	3.38293e+07	5.67069e+07	2.12499e+07	4.75746e+07	4.23038e+07	5.31962e+07	6.06557e+07	6.51197e+07	9.79303e+07	5.07629e+07	3.86384e+07	6.10243e+07	5.48549e+07	5.72252e+07	4.95779e+07
NEG771	Pyrroline hydroxycarboxylate	0.933	128.032	[M-H]-	C5H7NO3	Amino acids and derivatives	WFOFKRKDDKGRIK-UHFFFAOYSA-N	[H][C@@]1(O)C[C@]([H])(N=C1)C(O)=O	C04281	11966267	HMDB0001369	Organic acids and derivatives	Carboxylic acids and derivatives	5.27746e+08	6.25318e+08	4.36406e+08	5.5144e+08	5.5287e+08	5.49916e+08	7.64933e+08	1044345817	679559607	8.95428e+08	7.1073e+08	8.93403e+08	7.53051e+08	8.23598e+08	7.43774e+08
NEG7712	(Z)-2,4-Dihydroxy-6-(8-pentadecenyl)benzoic acid	9.04	361.234	[M-H]-	C22H34O4	Benzene and substituted derivatives	ACSAQPSTIMIXGH-BQYQJAHWSA-N	CCCCCC\C=C\CCCCCCCC1=CC(O)=CC(O)=C1C(O)=O	---	22665100	HMDB0039226	Benzenoids	Benzene and substituted derivatives	6.15755e+07	6.98244e+07	4.10089e+07	6.31909e+07	7.12106e+07	5.56717e+07	4.3096e+07	3.45686e+07	4.92857e+07	4.23484e+07	2.79182e+07	1.66127e+07	4.76095e+07	5.13023e+07	4.35878e+07
NEG7714	19,20-DiHDPA	9.036	361.241	[M-H]-	C22H34O4	---	---	CCC(O)C(O)CC=CCC=CCC=CCC=CCC=CCCC(=O)O	---	53394518	HMDB0010214	Lipids and lipid-like molecules	Fatty Acyls	2.74472e+07	2.79211e+07	1.68023e+07	2.2347e+07	2.98042e+07	2.59555e+07	1.93955e+07	1.26169e+07	2.24574e+07	2.0397e+07	1.27651e+07	7.48027e+06	1.9848e+07	19786816	1.54756e+07
NEG7727	3'-GMP	1.115	362.047	[M-H]-	C10H14N5O8P	Ribonucleoside 3'-phosphates	ZDPUTNZENXVHJC-UUOKFMHZSA-N	NC1=NC2=C(N=CN2[C@@H]2O[C@H](CO)[C@@H](OP(O)(O)=O)[C@H]2O)C(=O)N1	C06193	135398727	HMDB0240587	Nucleosides, nucleotides, and analogues	Ribonucleoside 3'-phosphates	5.66048e+07	3.85439e+07	4.43686e+07	5.9589e+07	4.7584e+07	7.23929e+07	6.50144e+07	5.59489e+07	9.69956e+07	4.61158e+07	4.95206e+07	6.77686e+07	3.93497e+07	4.43009e+07	6.55677e+07
NEG7729	Diplamine	4.994	362.099	[M-H]-	C20H17N3O2S	---	---	CSC1=C(CCNC(C)=O)c2nc3ccccc3c3ccnc(c23)C1=O	---	180207	---	---	---	1.68548e+07	1.26619e+07	1.7094e+07	1.25235e+07	1.32798e+07	1.29138e+07	1.13477e+07	9.34315e+06	4.93876e+06	1.03973e+07	1.03632e+07	1.27036e+07	9.78593e+06	1.25459e+07	1.16194e+07
NEG7738	N-Palmitoyl Taurine	9.887	362.233	[M-H]-	C18H37NO4S	---	---	CCCCCCCCCCCCCCCC(=O)NCCS(=O)(=O)O	---	14504290	---	---	---	6.24777e+07	6.67514e+07	4.52963e+07	2.89927e+07	2.19217e+07	2.55711e+07	5.96162e+07	3.03076e+07	5.23046e+07	4.17471e+07	3.06036e+07	1.90666e+07	4.5506e+07	4.9547e+07	4.37304e+07
NEG7767	11b,21-Dihydroxy-3,20-oxo-5b-pregnan-18-al	7.784	363.214	[M-H2O-H]-	C21H32O5	Glycerolipids	YWTDWORQGPLRLL-SXWUTGHTSA-N	[H][C@@]12CCC(C(=O)CO)C1(CC(O)[C@@]1([H])[C@@]2([H])CC[C@]2([H])C[C@H](O)CC[C@]12C)C=O	---	53477896	HMDB0006753	Lipids and lipid-like molecules	Glycerolipids	3.47244e+06	5.80378e+06	2.22529e+06	3.3608e+06	2.24426e+06	4.55165e+06	7.54355e+06	5.75323e+06	1.52419e+07	7.55999e+06	4.54753e+06	4.7491e+06	7.30466e+06	8.01867e+06	6.69133e+06
NEG7829	Oprea1_088407	4.763	365.13	[M-H]-	C21H19FN2O3	---	---	COc1ccc(Oc2cccc(F)c2CN=C(O)Nc2ccccc2)cc1	---	2806119	---	---	---	1.52356e+07	1.53697e+07	1.28811e+07	1.2393e+07	1.33002e+07	1.42676e+07	1.39097e+07	1.66544e+07	1.2872e+07	1.50097e+07	1.18396e+07	1.79225e+07	1.60078e+07	1.40023e+07	1.31214e+07
NEG7841	Cortolone	7.639	365.228	[M-H]-	C21H34O5	Steroids and steroid derivatives	JXCOSKURGJMQSG-AZQJGLEESA-N	[H][C@@]12CC[C@](O)([C@@H](O)CO)[C@@]1(C)CC(=O)[C@@]1([H])[C@@]2([H])CC[C@]2([H])C[C@H](O)CC[C@]12C	C05481	160499	HMDB0003128	Lipids and lipid-like molecules	Steroids and steroid derivatives	5.29129e+06	9.34345e+06	5.12178e+06	7.82071e+06	8.76672e+06	9.7757e+06	1.34449e+07	1.16442e+07	2.45167e+07	1.36969e+07	7.15212e+06	9.74985e+06	1.19001e+07	1.31514e+07	1.03024e+07
NEG7897	Tomentolide B	11.069	367.153	[M-H]-	C22H24O5	---	---	CCCc1cc(=O)oc2c3c(c4c(c12)OC(C)C(C)C4=O)OC(C)(C)C=C3	---	5321974	---	---	---	4.14658e+06	8.53075e+06	5.11339e+06	8.43831e+06	7.42065e+06	6.33525e+06	6.41032e+06	2.66117e+06	8.19594e+06	6.43645e+06	4.29017e+06	1.9489e+06	5.13667e+06	1.02488e+07	6.68678e+06
NEG7925	Semiplenamide F	11.161	368.312	[M-H]-	C22H43NO3	---	WTOKUHHGBBPESF-VRAFCGOGSA-N	CCCCCCCCCCCCCCCC1C(O1)(C)C(=O)NC(C)CO	---	---	---	Organoheterocyclic compounds	Epoxides	2.14988e+06	2.67505e+06	2.12525e+06	1.24856e+06	1.116e+06	1.18014e+06	5.1828e+06	1.28115e+06	2.60846e+06	1.65521e+06	944388	355738	3.64002e+06	4.94221e+06	4.28752e+06
NEG794	2-Methylmaleate	1.827	129.016	[M-H]-	C5H6O4	---	HNEGQIOMVPPMNR-IHWYPQMZSA-N	CC(=CC(=O)O)C(=O)O	C02226	---	HMDB0000634	Lipids and lipid-like molecules	Fatty Acyls	3.40412e+07	5.73118e+07	7.05277e+07	1.63167e+07	5.52951e+07	3.64336e+07	2.69074e+08	1.27126e+08	2.62691e+08	113139581	2.13321e+08	1.26451e+08	1.7612e+08	1.43791e+08	1.02058e+08
NEG795	gamma-delta-Dioxovaleric acid	1.515	129.016	[M-H2O-H]-	C5H6O4	Keto acids and derivatives	YHUFRVYVNKGICT-UHFFFAOYSA-N	OC(=O)CCC(=O)C=O	C02800	119412	HMDB0013233	Organic acids and derivatives	Keto acids and derivatives	1.19829e+08	1.33805e+08	1.24002e+08	1.01705e+08	1.05107e+08	1.03461e+08	9.15268e+07	1.29436e+08	1.23125e+08	1.3173e+08	1.49366e+08	1.31278e+08	1.32023e+08	1.35806e+08	1.04216e+08
NEG7950	8-hydroxy-5-methyl-7-(3-methylbut-2-enyl)-9-(2-methyl-1-oxobutyl)-4,5-dihydropyrano[4,3,2-de]chromen-2-one	11.555	369.168	[M-H]-	C22H26O5	---	---	CCC(C)C(=O)c1c(O)c(CC=C(C)C)c2c3c(cc(=O)oc13)CC(C)O2	---	---	---	---	---	6.10813e+06	8.11254e+06	6.24422e+06	7.18684e+06	5.51689e+06	6.32497e+06	9.83566e+06	3.23882e+06	6.00619e+06	4.41035e+06	5.58172e+06	2.24755e+06	1.06802e+07	1.01294e+07	7.15069e+06
NEG7956	10,11-dihydro-20-dihydroxy-LTB4	7.154	369.224	[M-H]-	C20H34O6	Fatty Acyls	BZDHSIPNZCHPKA-NSBXBVANSA-N	OC(O)CCCC\C=C/C[C@H](O)CC\C=C\C=C/[C@H](O)CCCC(O)=O	---	53481447	HMDB0012502	Lipids and lipid-like molecules	Fatty Acyls	1.11124e+07	1.09206e+07	4.3953e+06	4.87075e+06	3.94361e+06	2.95477e+06	2.51895e+07	943482	9.05247e+06	8.81624e+06	3.26011e+06	333213	9.10688e+06	9.62132e+06	8.82599e+06
NEG797	Mesaconic acid	4.013	129.016	[M-H]-	C5H6O4	Branched fatty acids	HNEGQIOMVPPMNR-NSCUHMNNSA-N	CC(=CC(=O)O)C(=O)O	C01732	---	HMDB0000749	Lipids and lipid-like molecules	Fatty Acyls	4.35732e+07	1.88137e+07	1.89427e+07	5.97077e+07	4.36708e+07	7.6812e+07	1154941040	7.92177e+08	1165261707	8.18118e+08	8.78306e+08	8.26478e+08	7.62818e+08	7.78611e+08	7.3884e+08
NEG799	2-Hydroxyethyl methacrylate	13.939	129.052	[M-H]-	C6H10O3	---	WOBHKFSMXKNTIM-UHFFFAOYSA-N	CC(=C)C(=O)OCCO	C14530	---	HMDB0245159	Organic acids and derivatives	Carboxylic acids and derivatives	6.96784e+07	7.84781e+07	1.0115e+08	7.04706e+07	6.28122e+07	5.56318e+07	8.48093e+07	8.42337e+07	5.07342e+07	4.93192e+07	9.19308e+07	1.05838e+08	7.39006e+07	8.21728e+07	4.09811e+07
NEG8018	(4R,6R,10R,12R)-4,10-dihydroxy-2,8-dioxo-6,12-dipentyl-1,7-dioxacyclododecane|4R,6R,10R,12R,4,10-Dihydroxy-2,8-dioxo-6,12-dipentyl-1,7-dioxacyclododecane|Verbalactone	7.952	371.239	[M-H]-	C20H36O6	---	---	CCCCCC1CC(O)CC(=O)OC(CCCCC)CC(O)CC(=O)O1	---	72979938	---	---	---	1.1366e+07	1.10289e+07	1.00789e+07	1.71961e+07	1.91106e+07	1.51542e+07	8.98384e+06	8.28651e+06	5.15593e+06	6.95455e+06	8.76927e+06	1.11889e+07	9.49552e+06	1.22379e+07	1.02601e+07
NEG8065	gephyromycin	4.727	373.095	[M-H]-	C19H18O8	---	---	CC12CC(=O)C3(O)C(O)(CCC4(O)C(=O)c5c(O)cccc5C(=O)C43O1)C2	---	72791418	---	---	---	1.65214e+06	2.54089e+06	1.64833e+06	1.17483e+06	1.1981e+06	1.15301e+06	6.54175e+06	8.40429e+06	1.36373e+07	6.973e+06	4.68033e+06	3.28449e+06	6.14676e+06	6.59585e+06	5.29138e+06
NEG8079	ent-2-benzylidenebeyer-15-en-3-one	7.964	373.254	[M-H]-	C27H34O	---	---	CC12C=CC3(CCC4C(C)(C)C(=O)C(=Cc5ccccc5)CC4(C)C3CC1)C2	---	---	---	---	---	3.3913e+07	2.74974e+07	3.0764e+07	4.00641e+07	4.17659e+07	3.84685e+07	2.41459e+07	2.12819e+07	1.72124e+07	18612804	2.51636e+07	2.88235e+07	3.01013e+07	3.14683e+07	2.88277e+07
NEG8126	Cudraxanthone A	10.269	375.123	[M-H]-	C23H20O5	---	---	CC1(C)C=Cc2c(cc(O)c3c(=O)c4c5c(ccc4oc23)OC(C)(C)C=C5)O1	---	14259061	---	---	---	1.99344e+06	1.94956e+06	1.56951e+06	3.88376e+06	4.29976e+06	3.49372e+06	2.22437e+06	694325	4.71048e+06	4.85957e+06	2.05787e+06	427913	2.08975e+06	1.98893e+06	1.98507e+06
NEG8129	RIBOFLAVIN	5.76	375.126	[M-H]-	C17H20N4O6	Flavins	AUNGANRZJHBGPY-UHFFFAOYSA-N	CC1=CC2=C(C=C1C)N(C3=NC(=O)NC(=O)C3=N2)CC(C(C(CO)O)O)O	C00255	---	---	Organoheterocyclic compounds	Pteridines and derivatives	1.6337e+07	1.58402e+07	1.23895e+07	1.56123e+07	1.2393e+07	1.39508e+07	1.29559e+07	1.02564e+07	8.18449e+06	1.09779e+07	1.09174e+07	1.09714e+07	1.12744e+07	1.23082e+07	1.1687e+07
NEG813	N-Acetylalanine	2.153	130.048	[M-H]-	C5H9NO3	N-acyl-alpha amino acids	KTHDTJVBEPMMGL-UHFFFAOYSA-N	CC(O)=NC(C)C(=O)O	---	7345	HMDB0000766	Organic acids and derivatives	Carboxylic acids and derivatives	7.9673e+07	8.73826e+07	9.73447e+07	1.28264e+08	1.14895e+08	1.0236e+08	2.51059e+08	6.68888e+07	6.93272e+07	1.18036e+08	1.54311e+08	5.96971e+07	6.36806e+07	1.08663e+08	1.65687e+08
NEG8174	LMPK12090004	6.849	377.065	[M-H]-	C21H14O7	---	---	CC1(C)C=Cc2c(cc3c(oc(=O)c4c5cc6c(cc5oc34)OCO6)c2O)O1	---	25243037	---	Phenylpropanoids and polyketides	Isoflavonoids	8.11745e+07	109069526	6.16266e+07	1.69271e+08	1.17843e+08	1.42729e+08	3.03586e+07	1.2411e+07	5.1848e+06	1.06686e+07	2.78711e+07	2.81397e+07	5.58782e+07	6.51871e+07	5.60917e+07
NEG8177	Maltose	0.913	377.081	[M+Cl]-	C12H22O11	Glycosyl compounds	GUBGYTABKSRVRQ-DKBJLJRDSA-N	OC[C@H]1O[C@H](O[C@@H]2[C@@H](CO)O[C@@H](O)[C@H](O)[C@H]2O)[C@H](O)[C@@H](O)[C@@H]1O	C00208	439186	HMDB0000055	Organic oxygen compounds	Organooxygen compounds	6.23451e+08	9.81585e+08	4.95325e+08	4.06092e+08	4.80352e+08	5.59555e+08	4.70655e+08	1.17087e+08	8.27039e+07	3.19311e+08	4.30152e+08	5.12914e+07	408955101	4.46761e+08	3.81077e+08
NEG818	D-Leucine	6	130.084	[M-H2O-H]-	C6H13NO2	Carboxylic acids and derivatives	ROHFNLRQFUQHCH-RXMQYKEDSA-N	CC(C)C[C@@H](N)C(O)=O	C01570	439524;6950207	HMDB0013773	Organic acids and derivatives	Carboxylic acids and derivatives	4.39427e+07	4.0522e+07	4.56186e+07	3.78888e+07	4.04952e+07	3.5445e+07	4.49235e+07	3.54797e+07	3.11871e+07	3.11192e+07	4.15376e+07	4.24839e+07	3.88977e+07	3.60381e+07	4.06773e+07
NEG8182	Go 6976	10.586	377.138	[M-H]-	C24H18N4O	---	VWVYILCFSYNJHF-UHFFFAOYSA-N	CN1C2=CC=CC=C2C3=C4C(=C5C6=CC=CC=C6N(C5=C31)CCC#N)CNC4=O	---	---	---	Organoheterocyclic compounds	Indoles and derivatives	3.68893e+07	5.35519e+07	2.57146e+07	5.85321e+07	5.68778e+07	5.53268e+07	5.81243e+07	1.95398e+07	5.66076e+07	6.78916e+07	4.35135e+07	1.81065e+07	4.4048e+07	5.5165e+07	3.97466e+07
NEG8186	hamigeromycin G	10.938	377.159	[M-H]-	C20H26O7	---	---	COc1cc(O)c2c(c1OC)C=CCCC(=O)C(O)CCCC(C)OC2=O	---	75096976	---	---	---	1.36205e+07	1.53432e+07	1.1301e+07	12438672	1.37592e+07	1.12006e+07	1.5244e+07	8.16848e+06	1.07053e+07	1.40547e+07	1.40459e+07	6.79743e+06	1.50901e+07	1.83564e+07	16827357
NEG8189	Isohumulinone A	6.691	377.192	[M-H]-	C21H30O6	Prenol lipids	WDCHYVUCXSBTMH-UHFFFAOYSA-N	CC(C)CC(=O)C1=C(O)C2(O)C3(O)CC(=C(C)C)C(C)(C)C3CC2(O)C1=O	---	---	HMDB0030045	Lipids and lipid-like molecules	Prenol lipids	3.45366e+07	5.44749e+07	2.87334e+07	3.89683e+07	4.06496e+07	4.2226e+07	3.21903e+07	3.21213e+07	3.13131e+07	3.9408e+07	2.7733e+07	4.04695e+07	3.68875e+07	4.11137e+07	3.70122e+07
NEG819	L-Norleucine	1.925	130.084	[M-H]-	C6H13NO2	L-alpha-amino acids	LRQKBLKVPFOOQJ-YFKPBYRVSA-N	CCCCC(C(=O)O)N	C01933	---	HMDB0001645	Organic acids and derivatives	Carboxylic acids and derivatives	2.93877e+07	6.85662e+07	2.59435e+07	3.93978e+07	1.02015e+08	6.96979e+07	3.50968e+07	7.77376e+06	1.51258e+07	2.30475e+07	3.68167e+07	1.07558e+07	5.16853e+07	4.89658e+07	4.11185e+07
NEG8192	24-Nor Ursodeoxycholic Acid	8.854	377.265	[M-H]-	C23H38O4	Steroids and steroid derivatives	QYYDXDSPYPOWRO-UHFFFAOYSA-N	CC(CC(O)=O)C1CCC2C3C(O)CC4CC(O)CCC4(C)C3CCC12C	---	14312278	HMDB0245660	Lipids and lipid-like molecules	Steroids and steroid derivatives	1.261e+08	1.09074e+08	8.58032e+07	9.1672e+07	8.72727e+07	9.57969e+07	1.00049e+08	7.94406e+07	1.13803e+08	1.05356e+08	9.71749e+07	1.02714e+08	1.47502e+08	1.10516e+08	1.17258e+08
NEG8215	S-Lactoylglutathione	4.848	378.093	[M-H]-	C13H21N3O8S	Oligopeptides	VDYDCVUWILIYQF-CSMHCCOUSA-N	OC(=O)CNC(=O)[C@@H](NC(=O)CC[C@H](N)C(O)=O)CSC(=O)[C@@H](C)O	C03451	---	HMDB0001066	Organic acids and derivatives	Carboxylic acids and derivatives	1.47994e+07	2.34116e+07	2.29463e+07	2.3083e+07	2.64614e+07	2.9629e+07	3.02264e+07	2.38824e+07	1.18451e+07	1.18878e+07	1.9266e+07	1.90132e+07	1.414e+07	1.76104e+07	1.73599e+07
NEG8222	Atalaphylline	8.956	378.17	[M-H]-	C23H25NO4	Acridines	GLXYKTASIIUSRC-UHFFFAOYSA-N	O=C1C=2C=CC=C(O)C2NC3=C1C(O)=C(C(O)=C3CC=C(C)C)CC=C(C)C	C10645	442887	---	Organoheterocyclic compounds	Quinolines and derivatives	71176411	7.8642e+07	3.44689e+07	4.99088e+07	5.40924e+07	5.2068e+07	4.31514e+07	3.04903e+07	8.59304e+06	3.53604e+07	4.34416e+07	7.02775e+07	4.0132e+07	3.86455e+07	3.65689e+07
NEG8247	DMH-1	10.938	379.154	[M-H]-	C24H20N4O	---	JMIFGARJSWXZSH-UHFFFAOYSA-N	CC(C)OC1=CC=C(C=C1)C2=CN3C(=C(C=N3)C4=CC=NC5=CC=CC=C45)N=C2	---	---	---	Organoheterocyclic compounds	Quinolines and derivatives	2.75804e+08	2.92757e+08	2.13736e+08	267505916	2.50517e+08	2.34589e+08	3.10334e+08	1.61304e+08	2.18781e+08	2.6643e+08	2.8459e+08	1.30773e+08	3.04302e+08	3.53028e+08	311990203
NEG8251	uprolide L	11.362	379.175	[M-H]-	C20H28O7	---	---	CC1=C2C=CC(C)(O)CC=CC(C)(OO)CCCC(C)C(=O)C2(O)OC1=O	---	73837279	---	---	---	1.33495e+07	1.49271e+07	1.22424e+07	1.26366e+07	1.13419e+07	1.40175e+07	1.83125e+07	1.05831e+07	1.53163e+07	1.26096e+07	1.3881e+07	8.43493e+06	2.15916e+07	1.62657e+07	1.21784e+07
NEG8288	Besarhanamide A	11.105	380.312	[M-H]-	C23H43NO3	---	WFDZAQUSOQZZAS-HFXYZWCVSA-N	CCCCCCCCCCCCCC=CCCC1C(O1)C(=O)NC(C)CO	---	---	---	Organoheterocyclic compounds	Epoxides	623320	1.06955e+06	411381	413757	331670	501308	1.65935e+06	0	578654	330972	101707	0	1.8576e+06	2.09985e+06	1.84153e+06
NEG8307	5-methoxy-2,2-dimethyl-6-(2-methyl-1-oxo-2-butenyl)-10-propyl-2H,8H-benzo[1,2-b,3,4-b']dipyran-8-one|5-Methoxy-2,2-dimethyl-6-(2-methyl-1-oxo-2-butenyl)-10-propyl-2H,8H-benzo[1,2-b:3,4-b']dipyran-8-one|5-Methoxy-2,2-dimethyl-6-<(E)-2-methylbut-2-enoyl>-10-propyl-2H,8H-benzo<1,2-b:3,4-b'>dipyran-8-one|GUT-70	12.048	381.169	[M-H]-	C23H26O5	---	---	CC=C(C)C(=O)c1c(OC)c2c(c3c(CCC)cc(=O)oc13)OC(C)(C)C=C2	---	155894564	---	---	---	1.56551e+07	3.41469e+07	1.59568e+07	1.63121e+07	1.9595e+07	2.26731e+07	2.83811e+07	7.96496e+06	1.44881e+07	2.49557e+07	2.76342e+07	7.23733e+06	3.23708e+07	1.61842e+07	1.56352e+07
NEG8312	Cinncassiol C3	8.262	381.187	[M-H]-	C20H30O7	---	IJPNDQQOKFKBRG-ZPZYUIKSSA-N	CC1CCC2(C3(CC4(C(C(=O)C2(C1O)O4)(C(CC3=O)(C(C)C)O)C)O)C)O	C17641	---	HMDB0036859	Lipids and lipid-like molecules	Prenol lipids	2.70064e+07	2.19408e+07	2.43228e+07	3.02547e+07	1.89853e+07	2.48015e+07	1.15843e+07	7.50308e+06	8.86716e+06	8.19737e+06	3.2357e+07	1.03758e+07	1.45702e+07	1.62092e+07	1.47489e+07
NEG8317	2-Hydroxy-3-(phosphonooxy)propyl myristate	6.43	381.208	[M-H]-	C17H35O7P	---	---	CCCCCCCCCCCCCC(=O)OCC(O)COP(=O)(O)O	---	89565	HMDB0062321	---	---	2.32356e+06	5.37955e+06	7.31275e+06	5.004e+06	5.05269e+06	5.10463e+06	1.04051e+07	2.57624e+07	7.76686e+06	4.06615e+06	3.58904e+06	2.73675e+06	6.5718e+06	6.5123e+06	6.09447e+06
NEG8321	PharmaGSID_47333	10.127	381.226	[M-H]-	C22H30N4O2	Naphthyridines	NJDBZBVQIMZWPP-SFHVURJKSA-N	CC1=NC=C(C=N1)[C@@H](CCCCCCC1=NC2=C(CCCN2)C=C1)CC(O)=O	---	9951932	---	Organoheterocyclic compounds	Diazanaphthalenes	1.35853e+07	1.22415e+07	1.88878e+07	1.51367e+07	1.58217e+07	1.64639e+07	3.6798e+07	1.90002e+07	2.67691e+07	1.38167e+07	1.95798e+07	1.06535e+07	1.89057e+07	2.2442e+07	1.79166e+07
NEG8337	Succinyladenosine	5.008	382.096	[M-H]-	C14H17N5O8	---	VKGZCEJTCKHMRL-VWJPMABRSA-N	C1=NC(=C2C(=N1)N(C=N2)C3C(C(C(O3)CO)O)O)NC(CC(=O)O)C(=O)O	---	---	HMDB0000912	Nucleosides, nucleotides, and analogues	Purine nucleosides	5.99352e+07	6.41243e+07	7.57386e+07	8.2392e+07	5.895e+07	7.02935e+07	1.32272e+08	8.97995e+07	1.12242e+08	7.61879e+07	6.00257e+07	4.13344e+07	7.34458e+07	8.10262e+07	7.31861e+07
NEG8380	S-Adenosyl-homocysteine	2.801	383.109	[M-H]-	C14H20N6O5S	5'-deoxy-5'-thionucleosides	ZJUKTBDSGOFHSH-WFMPWKQPSA-N	O=C(O)C(N)CCSCC1OC(N2C=NC=3C(=NC=NC32)N)C(O)C1O	---	---	HMDB0000939	Organoheterocyclic compounds	Lactones	2.02279e+07	2.12305e+07	4.43048e+07	2.16755e+07	8.56842e+07	1.53953e+08	4.1421e+07	9.24706e+07	6.83079e+07	1.37787e+07	5.96176e+07	5.69722e+07	1.50611e+07	4.81684e+07	1.50486e+07
NEG8392	Bortezomib	11.83	383.184	[M-H]-	C19H25BN4O4	Amino acids and derivatives	GXJABQQUPOEUTA-RDJZCZTQSA-N	B(C(CC(C)C)NC(=O)C(CC1=CC=CC=C1)NC(=O)C2=NC=CN=C2)(O)O	---	---	HMDB0014334	Organic acids and derivatives	Carboxylic acids and derivatives	4.4566e+07	5.12595e+07	4.83626e+07	4.10935e+07	4.46224e+07	3.77848e+07	6.77671e+07	3.25773e+07	4.402e+07	4.0656e+07	4.50645e+07	3.07633e+07	6.89163e+07	7.93271e+07	5.89769e+07
NEG8393	(6beta,7alpha,12beta,13beta)-7-Hydroxy-11,16-dioxo-8,14-apianadien-22,6-olide	12.035	383.184	[M-H]-	C23H28O5	---	---	CC1=CC(=O)C2(C(C)C)C(=O)C3=C(C(O)C4OC(=O)C35CCCC(C)(C)C45)C12	---	73880583	HMDB0031380	Lipids and lipid-like molecules	Prenol lipids	1.02959e+07	9.10214e+06	9.03757e+06	5.26639e+06	8.35489e+06	6.86037e+06	1.65044e+07	7.10683e+06	1.19706e+07	6.63489e+06	1.0467e+07	6.69015e+06	1.49903e+07	1.41751e+07	1.35364e+07
NEG840	2-Acetolactate	4.409	131.032	[M-H2O-H]-	C5H8O4	Keto acids and derivatives	NMDWGEGFJUBKLB-UHFFFAOYSA-N	CC(=O)C(C)(O)C(O)=O	C00900	22	HMDB0006833	Organic acids and derivatives	Keto acids and derivatives	413947965	3.52798e+08	3.80628e+08	1.74564e+08	8.22596e+07	129898293	3.40927e+08	1.49676e+08	1.17664e+08	2.22471e+08	2.7606e+08	9.82366e+07	2.30435e+08	3.68078e+08	2.19089e+08
NEG842	2-Acetolactate	3.419	131.032	[M-H]-	C5H8O4	Keto acids and derivatives	NMDWGEGFJUBKLB-UHFFFAOYSA-N	CC(=O)C(C)(O)C(O)=O	C00900	22	HMDB0006833	Organic acids and derivatives	Keto acids and derivatives	8.24491e+08	5.29726e+08	5.66954e+08	6.58023e+08	8.40896e+08	4.86561e+08	2.27213e+08	2.51479e+08	1730793511	2.73111e+08	4.9066e+08	3.4015e+08	4.87957e+08	5.56675e+08	5.45772e+08
NEG8427	N-Docosahexaenoyl Glycine	10.157	384.25	[M-H]-	C24H35NO3	Carboxylic acids and derivatives	BEYWKSIFICEQGH-UHFFFAOYSA-N	CCC=CCC=CCC=CCC=CCC=CCC=CCCC(=O)NCC(O)=O	---	53393963	HMDB0242014	Organic acids and derivatives	Carboxylic acids and derivatives	1.63165e+06	2.28326e+06	1.80709e+06	1.53086e+06	617412	1.05943e+06	1.76081e+06	665721	2.05393e+06	736278	780587	102089	1.47822e+06	1.72259e+06	1.08786e+06
NEG844	3-hydroxy-5-hydroxymethyl-dihydro-furan-2-one	13.082	131.033	[M-H]-	C5H8O4	---	---	O=C1OC(CO)CC1O	---	14141023	---	---	---	8.93217e+07	1.71725e+08	1.3163e+08	1.74418e+08	1.12612e+08	1.4451e+08	1.72057e+08	1.64686e+08	2.05217e+08	1.02749e+08	1.95136e+08	1.41245e+08	4.36654e+07	5.73386e+07	1.07579e+08
NEG845	DIMETHYLMALONIC ACID	13.538	131.033	[M-H]-	C5H8O4	---	---	CC(C)(C(=O)O)C(=O)O	---	11686	HMDB0002001	Organic acids and derivatives	Carboxylic acids and derivatives	5.46189e+07	5.30956e+07	9.16149e+07	1.02286e+08	9.8627e+07	9.51963e+07	9.32929e+07	1.06035e+08	7.86864e+07	5.43774e+07	7.87653e+07	1.16833e+08	5.38e+07	1.10492e+08	1.01951e+08
NEG850	Ethyl (R)-3-hydroxybutanoate	5.793	131.068	[M-H]-	C6H12O3	---	OMSUIQOIVADKIM-RXMQYKEDSA-N	CCOC(=O)CC(C)O	C03499	---	---	Organic acids and derivatives	Hydroxy acids and derivatives	3.37815e+07	3.77307e+07	3.67184e+07	5.21437e+07	2.99148e+07	4.13872e+07	4.1845e+07	3.6251e+07	6.10292e+07	3.06506e+07	3.0415e+07	3.21543e+07	4.74681e+07	4.53593e+07	4.45937e+07
NEG8508	Tuberonic acid glucoside	6.612	387.161	[M-H]-	C18H28O9	---	JFDNMLUPLXZXGV-RKAGECJXSA-N	C1CC(=O)C(C1CC(=O)O)CC=CCCOC2C(C(C(C(O2)CO)O)O)O	C08558	---	---	Lipids and lipid-like molecules	Fatty Acyls	5.63222e+06	3.55905e+06	9.30926e+06	1.17731e+07	1.51318e+07	8.19092e+06	4.68929e+06	2.95063e+06	691479	1.34274e+06	3.48915e+06	4.3103e+06	4.68215e+06	4.83385e+06	4.18351e+06
NEG8509	Sedumoside H	6.43	387.197	[M-H]-	C19H32O8	---	LLMTZZBBPMYWOL-CODAKJSOSA-N	CC1=CC(=O)CC(C1CCC(COC2C(C(C(C(O2)CO)O)O)O)O)(C)C	---	---	---	Lipids and lipid-like molecules	Fatty Acyls	1.22711e+07	5.48516e+06	6.89182e+06	1.04248e+07	8.20834e+06	1.2503e+07	2.14459e+06	1.48224e+06	0	512124	3.22263e+06	4.85812e+06	3.9305e+06	4.16442e+06	3.76829e+06
NEG863	L-ASPARTATE	0.855	132.027	[M-H]-	C4H7NO4	Aspartic acid and derivatives	CKLJMWTZIZZHCS-REOHCLBHSA-N	C([C@@H](C(=O)O)N)C(=O)O	C00049	---	---	Organic acids and derivatives	Carboxylic acids and derivatives	1.27374e+08	1.35529e+08	1.19743e+08	8.52971e+07	9.4013e+07	8.97954e+07	2.13691e+08	3.29142e+08	199221435	2.38739e+08	2.14629e+08	4.04474e+08	1.83386e+08	1.99187e+08	1.78252e+08
NEG8633	S-(2-Carboxypropyl)glutathione	4.919	392.108	[M-H]-	C14H23N3O8S	Oligopeptides	JQWABENXVMJJMW-UHFFFAOYSA-N	O=C(O)CNC(=O)C(NC(=O)CCC(N)C(=O)O)CSCC(C(=O)O)C	---	---	HMDB0029394	Organic acids and derivatives	Carboxylic acids and derivatives	7.04808e+06	1.16754e+07	1.76537e+07	1.43781e+07	1.1996e+07	1.31487e+07	1.16329e+07	9.64867e+06	9.76304e+06	9.29052e+06	8.71266e+06	8.83545e+06	1.00802e+07	1.17535e+07	1.07984e+07
NEG864	L-Aspartate	0.984	132.027	[M-H]-	C4H7NO4	Amino acids and derivatives	CKLJMWTZIZZHCS-REOHCLBHSA-N	C(C(C(=O)O)N)C(=O)O	C00049	---	HMDB0000191	Organic acids and derivatives	Carboxylic acids and derivatives	1.69824e+08	2.17371e+08	2.56509e+08	2.78385e+08	1.5902e+08	2.16781e+08	3.89235e+08	578846882	3.57903e+08	3.01167e+08	3.3617e+08	5.27468e+08	3.7688e+08	389827420	314722742
NEG8640	Habropetaline A	6.387	392.185	[M-H]-	C24H27NO4	---	---	COc1cccc2c(-c3ccc4c(c3O)C(C)NC(C)C4)c(CO)cc(OC)c12	---	21123501	---	---	---	2.54474e+06	6.29233e+06	4.67341e+06	4.28265e+06	5.12904e+06	3.48908e+06	5.60084e+06	1.11609e+06	4.43228e+06	4.61724e+06	4.6846e+06	807136	3.43277e+06	3.8639e+06	1.44859e+06
NEG865	2-AMINOBENZIMIDAZOLE	13.113	132.053	[M-H]-	C7H7N3	---	---	N=c1[nH]c2ccccc2[nH]1	C10901	13624	---	---	---	2.01195e+07	4.27734e+07	6.92421e+07	3.43764e+07	5.84078e+07	8.09396e+07	8.56875e+07	6.09315e+07	9.75118e+07	2.85519e+07	3.45358e+07	3.17132e+07	2.3949e+07	3.16147e+07	3.98756e+07
NEG866	6-Aminoindazole	13.531	132.053	[M-H]-	C7H7N3	Indazoles	KEJFADGISRFLFO-UHFFFAOYSA-N	N=1NC=C2C=CC(N)=CC12	---	81423	---	Organoheterocyclic compounds	Benzopyrazoles	2.5998e+07	2.62831e+07	4.85463e+07	51571902	5.00881e+07	4.8697e+07	3.96683e+07	5.60259e+07	4.02424e+07	6.18111e+07	4.81455e+07	3.12859e+07	4.80776e+07	6.28612e+07	3.43484e+07
NEG8676	Tylactone	7.948	393.26	[M-H]-	C23H38O5	---	YJSXTLYNFBFHAT-HJOMEYPASA-N	CCC1CC(C(=O)C=CC(=CC(C(OC(=O)CC(C(C1O)C)O)CC)C)C)C	C12000	---	---	Phenylpropanoids and polyketides	Macrolides and analogues	1.30694e+07	3.03937e+07	1.08657e+07	2.334e+07	2.75427e+07	3.2025e+07	3.42626e+07	3.94146e+07	6.02854e+07	7.11296e+07	1.29593e+07	2.20197e+07	2.88158e+07	3.25352e+07	2.78219e+07
NEG8709	Semiplenamide E	11.249	394.333	[M-H]-	C24H45NO3	---	HMEVPMUFHLUBFU-KGAYOUTBSA-N	CCCCCCCCCCCCCCCC=C(C)C(=O)NC(C)COC(=O)C	---	---	---	Lipids and lipid-like molecules	Fatty Acyls	1.08041e+06	288417	192513	656112	1.00741e+06	826102	3.61128e+06	646308	2.86493e+06	1.15128e+06	545673	230586	3.27026e+06	8.30705e+06	6.8699e+06
NEG8731	clauexcavatin B	11.614	395.184	[M-H]-	C24H28O5	---	---	C=CC(C)(C)c1cc2c3c(c4c(c2oc1=O)C(C)(C)C(CO)O4)C=CC(C)(C)O3	---	---	---	---	---	9.43217e+06	1.47211e+07	8.19367e+06	8.70417e+06	1.39023e+07	1.94465e+07	1.38661e+07	4.35255e+06	1.02659e+07	8.39412e+06	8.77508e+06	2.4359e+06	1.69513e+07	1.65418e+07	1.31806e+07
NEG8771	2-Docosanamidoacetic acid	11.694	396.344	[M-H]-	C24H47NO3	---	YQPHTLSGFSVOOM-UHFFFAOYSA-N	CCCCCCCCCCCCCCCCCCCCCC(=O)NCC(=O)O	---	---	HMDB0013219	Organic acids and derivatives	Carboxylic acids and derivatives	111089	104149	53601.6	68124.4	82095.1	55025.5	3.05811e+06	510084	993981	728491	279084	0	1.33209e+06	1.80546e+06	1.2381e+06
NEG8789	Furaquinocin G	10.514	397.163	[M-H]-	C23H26O6	---	---	COC1=C(C)C(=O)c2c(cc(O)c3c2OC(C)C3(C)C2CC=C(C)C(O)C2)C1=O	---	---	---	---	---	1.04162e+06	3.23338e+06	2.51413e+06	2.90393e+06	2.22884e+06	2.55551e+06	7.45786e+06	2.04989e+06	6.54354e+06	3.16688e+06	1.66143e+06	318840	4.39117e+06	4.58251e+06	3.84943e+06
NEG8794	Fercoprenol	12.069	397.2	[M-H]-	C24H30O5	---	---	C=C(C)C(O)CCC(C)=CCCC(C)(O)C1Cc2c(c3ccccc3oc2=O)O1	---	---	---	---	---	2.27694e+06	2.82155e+06	2.76492e+06	3.28715e+06	3.12412e+06	2.95023e+06	5.20651e+06	2.17957e+06	4.59353e+06	2.36372e+06	2.36141e+06	1.6416e+06	6.56335e+06	7.47017e+06	6.66482e+06
NEG8798	(+)-Fendlerine	8.702	397.217	[M-H]-	C23H30N2O4	---	---	CCC(=O)N1c2c(ccc(OC)c2O)C23CCN4CCCC5(CCOC452)CCC13	---	12309861	---	---	---	5.58173e+06	2.96084e+06	6.16921e+06	8.82756e+06	1.5524e+07	1.22836e+07	7.19048e+06	6.89931e+06	4.11583e+06	3.74462e+06	6.45801e+06	3.10857e+06	5.56389e+06	6.95029e+06	5.13371e+06
NEG8817	(3Z)-3-[[1,6-dimethyl-2-[(1E,3E)-penta-1,3-dienyl]-4a,5,6,7,8,8a-hexahydro-2H-naphthalen-1-yl]-hydroxymethylidene]-5-(1-hydroxyethyl)pyrrolidine-2,4-dione	11.312	398.229	[M-H]-	C24H33NO4	Pyrrolines	---	CC=CC=CC1C=CC2CC(C)CCC2C1(C)C(O)=C1C(=O)NC(C(C)O)C1=O	---	76178779	---	Organoheterocyclic compounds	Pyrrolines	1.10379e+07	1.21596e+07	1.3396e+07	1.14646e+07	1.04268e+07	9.31985e+06	1.44059e+07	1.50258e+07	1.38565e+07	1.13771e+07	1.31405e+07	1.66087e+07	1.45131e+07	1.46703e+07	9.47457e+06
NEG8840	S-Acetylphosphopantetheine	5.279	399.094	[M-H]-	C13H25N2O8PS	---	AJFWMDFTVVFMHY-NSHDSACASA-N	CC(=O)SCCNC(=O)CCNC(=O)C(C(C)(C)COP(=O)(O)O)O	C03725	---	---	Organic acids and derivatives	Carboxylic acids and derivatives	7.23762e+06	4.10178e+06	2.98848e+06	6.93652e+06	2.35566e+06	4.71986e+06	6.32564e+06	1.19189e+07	1.44032e+07	8.41074e+06	8.55702e+06	2.32449e+07	8.23332e+06	7.09163e+06	8.50977e+06
NEG8848	Detca	6.954	399.179	[M-H]-	C23H28O6	Steroids and steroid derivatives	AJVPDNOSAQOXAN-UHFFFAOYSA-N	CC(=O)OC1CCC2C3CCC4=C(C=C(C(O)=O)C(OC(C)=O)=C4)C3CCC12C	---	53462523	HMDB0251070	Lipids and lipid-like molecules	Steroids and steroid derivatives	6.19715e+06	1.15724e+07	1.22418e+07	1.09817e+07	6.47338e+06	8.80014e+06	6.44211e+06	2.46857e+06	4.23589e+06	7937889	2.71315e+06	4.76473e+06	5.58902e+06	6.89299e+06	4.60252e+06
NEG889	Malic acid	0.912	133.011	[M-H]-	C4H4O5-2	Beta hydroxy acids and derivatives	BJEPYKJPYRNKOW-REOHCLBHSA-N	C(C(C(=O)[O-])O)C(=O)[O-]	C00711	222656;138628585	HMDB0000156	Organic acids and derivatives	Hydroxy acids and derivatives	7318973400	7607604011	6788390998	7496393280	16008010472	11889267080	9157427846	8144524800	7303186394	9292131403	6809535667	4658291681	7288362507	8194214696	7426138028
NEG890	Malate	10.896	133.011	[M-H]-	C4H6O5	Beta hydroxy acids and derivatives	BJEPYKJPYRNKOW-UHFFFAOYSA-N	C(C(C(=O)O)O)C(=O)O	C00711	---	HMDB0000156	Organic acids and derivatives	Hydroxy acids and derivatives	3.05673e+07	2.81879e+07	2.54447e+07	2.01929e+07	2.05298e+07	2.03559e+07	2.55198e+07	2.25454e+07	1.64616e+07	2.44484e+07	2.45712e+07	1.14967e+07	2.8527e+07	3.15668e+07	3.00128e+07
NEG8902	C25H22O5	10.512	401.137	[M-H]-	C25H22O5	---	---	CC1Oc2c(c3c(c4oc(=O)cc(-c5ccccc5)c24)C=CC(C)(C)O3)C(=O)C1C	---	5321973	---	---	---	3.59864e+07	3.97026e+07	3.2283e+07	5.04656e+07	4.84156e+07	4.64935e+07	5.40379e+07	2.6844e+07	4.66946e+07	6.78673e+07	3.06895e+07	1.77568e+07	4.81681e+07	6.15002e+07	3.70198e+07
NEG8905	(-)-Furaquinocin A	10.841	401.158	[M-H]-	C22H26O7	---	---	COC1=C(C)C(=O)c2c(cc(O)c3c2OC(C)C3(C)C(O)CC=C(C)CO)C1=O	---	130353	---	---	---	5.93476e+06	6.68476e+06	6.71814e+06	6.80205e+06	5.23776e+06	5.99471e+06	7.85981e+06	4.71404e+06	4.89781e+06	7.42691e+06	7.58255e+06	3.94608e+06	8.19329e+06	1.05371e+07	7.39939e+06
NEG891	D-(+)-Malic acid	11.338	133.011	[M-H]-	C4H6O5	Beta hydroxy acids and derivatives	BJEPYKJPYRNKOW-UWTATZPHSA-N	OC(=O)C[C@H](O)C(O)=O	---	---	HMDB0031518	Organic acids and derivatives	Hydroxy acids and derivatives	6.48556e+07	6.71897e+07	3.48657e+07	5.61605e+07	5.24864e+07	5.42643e+07	7.65052e+07	5.99528e+07	4.42779e+07	6.47372e+07	5.81163e+07	2.04104e+07	6.84631e+07	7.12441e+07	6.21676e+07
NEG892	(R)-Malate	2.165	133.011	[M-H]-	C4H6O5	---	BJEPYKJPYRNKOW-UWTATZPHSA-N	C(C(C(=O)O)O)C(=O)O	C00497	---	HMDB0031518	Organic acids and derivatives	Hydroxy acids and derivatives	444768106	2.53846e+08	2.51262e+08	2.99244e+08	2.68495e+08	2.84364e+08	1.77042e+08	1.25821e+08	1.32252e+08	139237845	1.23329e+08	7.50688e+07	9.57863e+07	9.27797e+07	1.21523e+08
NEG8965	Osajin	10.84	403.153	[M-H]-	C25H24O5	Isoflavanones	DCTLJGWMHPGCOS-UHFFFAOYSA-N	O=C1C(=COC=2C=3C=CC(OC3C(=C(O)C12)CC=C(C)C)(C)C)C=4C=CC(O)=CC4	C10511	95168	---	Phenylpropanoids and polyketides	Isoflavonoids	1.23911e+08	1.45609e+08	1.32293e+08	1.21342e+08	1.06302e+08	1.37382e+08	1.53887e+08	1.05153e+08	9.9236e+07	1.44455e+08	140524708	8.71239e+07	1.65325e+08	2.10437e+08	1.5482e+08
NEG8970	rubescin A	5.663	403.191	[M-H]-	C26H28O4	---	---	CC12C=CC(=O)C3(C)C1=C(OC2)C(=O)C1(C)C2=CCC(c4ccoc4)C2(C)CCC13	---	---	---	---	---	5.4789e+06	3.48246e+06	3.69591e+06	5.82996e+06	4.048e+06	7.50073e+06	4.95083e+06	2.30631e+06	0	478219	2.31455e+06	4.58576e+06	2.40755e+06	4008252	2.71711e+06
NEG898	Dihydroxy-Valerate	13.534	133.049	[M-H]-	C5H10O4	Hydroxy fatty acids	JTEYKUFKXGDTEU-UHFFFAOYNA-N	O=C(O)C(O)C(O)(C)C	---	---	---	---	---	2.52416e+07	2.28121e+07	4.18185e+07	4.6871e+07	3.59719e+07	4.12459e+07	4.88929e+07	4.60291e+07	3.55234e+07	7.43343e+07	4.4335e+07	2.82668e+07	3.36489e+07	5.76152e+07	5.4895e+07
NEG9039	coleophomone A	11.102	405.168	[M-H]-	C25H26O5	---	---	CC(C)=CCC12CC=C(C)COc3cccc4c3C(=O)C(C(=O)C=C1C)(C2=O)C4O	---	73698909	---	---	---	2.3578e+07	5.54403e+07	2.21853e+07	3.1315e+07	3.00328e+07	3.25172e+07	5.92675e+07	2.1144e+07	3.86914e+07	3.76786e+07	2.15057e+07	1.3667e+07	3.76244e+07	5.70617e+07	3.69765e+07
NEG9048	chilocorine D	7.994	405.259	[M-H]-	C26H34N2O2	---	---	CC1CC2CCCC34CCCC(C1)(N23)C1(O)CC2CCC(=O)c3ccc(n32)C=C1C4	---	---	---	---	---	1.37188e+06	4.24426e+06	1.19963e+06	1.75006e+06	3.16892e+06	2.43664e+06	1.42968e+06	2.15769e+06	7.6023e+06	3.39298e+06	908623	123843	5.75702e+06	6.23338e+06	6.18904e+06
NEG9049	3,7-Dihydroxy-12-oxocholanoic acid	8.349	405.259	[M-H]-	C24H38O5	Steroids and steroid derivatives	MIHNUBCEFJLAGN-DMMBONCOSA-N	[H][C@@]12CC[C@H]([C@H](C)CCC(O)=O)[C@@]1(C)C(=O)C[C@@]1([H])[C@@]2([H])[C@H](O)C[C@]2([H])C[C@H](O)CC[C@]12C	C01292	94235	HMDB0000400	Lipids and lipid-like molecules	Steroids and steroid derivatives	6.74771e+06	1.009e+07	2.82117e+06	7.57615e+06	6.49536e+06	7.05316e+06	1.52622e+06	1.26267e+06	8.13453e+06	3.57136e+06	2.01959e+06	431371	4.37865e+06	5.72018e+06	4.65426e+06
NEG9104	Lochnocarpol A	11.458	407.185	[M-H]-	C25H28O5	8-prenylated flavans	HCNLDGTUMBOHKT-NRFANRHFSA-N	CC(C)=CCC1=C(O)C(CC=C(C)C)=C2O[C@@H](CC(=O)C2=C1O)C1=CC=C(O)C=C1	C09724	124035	HMDB0302553	Flavonoids	Flavonoids	2.03242e+07	2.12056e+07	1.40185e+07	1.74547e+07	1.62979e+07	1.52132e+07	3.17586e+07	1.07882e+07	2.38156e+07	2.21006e+07	1.9539e+07	5.7125e+06	2.29039e+07	2.78899e+07	1.56456e+07
NEG9109	12,28-Oxaircinal A	8.345	407.274	[M-H]-	C26H36N2O2	---	---	O=CC1=CC23CCC=CCCCCN4CCC1C1(CC5C=CCCCC(O2)N5C31)C4	---	73123702	---	---	---	2.32345e+07	5.00342e+07	1.91772e+07	7.83191e+07	4.43121e+07	6.0768e+07	7.93871e+06	7.18941e+06	1.4859e+08	1.87119e+07	6.74408e+06	2.84694e+06	5.47797e+07	6.09755e+07	5.46368e+07
NEG911	4-Hydroxybenzotriazole	13.09	134.033	[M-H]-	C6H5N3O	Benzotriazoles	---	Oc1cccc2nn[nH]c12	---	135399369	---	Organoheterocyclic compounds	Benzotriazoles	5.26811e+07	8.34992e+07	7.4387e+07	7.08452e+07	6.85878e+07	6.61803e+07	8.32593e+07	7.48142e+07	9.05003e+07	9.43611e+07	7.05651e+07	6.87889e+07	3.01236e+07	4.59336e+07	4.67558e+07
NEG9110	Muricholic Acid	8.109	407.275	[M-H]-	C24H40O5	Hydroxy bile acids, alcohols and derivatives	DKPMWHFRUGMUKF-GDYCBZMLSA-N	[H][C@@]1(CC[C@@]2([H])[C@]3([H])[C@H](O)[C@@H](O)[C@]4([H])C[C@H](O)CC[C@]4(C)[C@@]3([H])CC[C@]12C)[C@H](C)CCC(O)=O	C17647	5283852	HMDB0000506	Lipids and lipid-like molecules	Steroids and steroid derivatives	1.02551e+08	6.25146e+07	4.68224e+07	1.06575e+08	9.28118e+07	9.94718e+07	1.9802e+07	1.44435e+07	7.93152e+07	2.92917e+07	2.91708e+07	5.24363e+06	6.21813e+07	6.46794e+07	6.03965e+07
NEG912	2-Aminopurine	13.665	134.044	[M-H]-	C5H5N5	Imidazopyrimidines	MWBWWFOAEOYUST-UHFFFAOYSA-N	N=C1NC=C2N=CN=C2N1	---	9955	HMDB0245025	Organoheterocyclic compounds	Imidazopyrimidines	3.96782e+07	4.85856e+07	4.04227e+07	5.87889e+07	6.28602e+07	6.0759e+07	7.82105e+07	6.7637e+07	8.25559e+07	5.2594e+07	5.74062e+07	8.35972e+07	6.1504e+07	7.39341e+07	4.00216e+07
NEG9166	macrophyllol A	11.87	409.199	[M-H]-	C25H30O5	---	---	Cc1ccc2c(c1)OC1OC3(CCC21O)C(=O)OC1CC2(C)CCCC(C)C2=CC13	---	---	---	---	---	6.32572e+06	8.55251e+06	4.97161e+06	5.60967e+06	6.67189e+06	7.80481e+06	6.88922e+06	1.51951e+06	4.25432e+06	5.14395e+06	5.21225e+06	1.04745e+06	5.69415e+06	6.97744e+06	5.90473e+06
NEG9384	Methyl (1R,4aS,9S,10S)-10-Acetyloxy-5,9-Dihydroxy-1,4a-Dimethyl-2-Oxo-7-Propan-2-Yl-10,10a-Dihydro-9H-Phenanthrene-1-Carboxylate	6.591	415.174	[M-H]-	C23H28O7	1-hydroxysteroids	ROWKODQLOIEBHL-ASVQSLTASA-N	O=C(OC1C(O)C2=CC(=CC(O)=C2C3(C=CC(=O)C(C(=O)OC)(C)C13)C)C(C)C)C	---	---	---	Lipids and lipid-like molecules	Steroids and steroid derivatives	8.871e+06	1.15216e+07	1.01427e+07	1.22227e+07	1.05164e+07	1.38226e+07	5.68222e+06	5.34668e+06	5.69393e+06	6.7302e+06	4.74845e+06	6.52924e+06	7.15337e+06	8.39646e+06	6.75833e+06
NEG9389	1-acetyl-15,16-dimethoxy-aspidospermidine-17,21-diol|N-Acetyl-N-depropionyl-aspido-albinol	5.094	415.226	[M-H]-	C23H32N2O5	---	---	COc1cc2c(c(O)c1OC)N(C(C)=O)C1CCC3(CCO)CCCN4CCC21C43	---	---	---	---	---	7.02355e+06	2.47339e+07	1.66262e+07	8.48198e+06	1.34077e+07	1.08655e+07	8.67806e+06	2.27542e+06	3.94174e+06	4.86697e+06	7.0277e+06	654387	6.7613e+06	8.00496e+06	7.36553e+06
NEG943	Threonate	0.906	135.027	[M-H]-	C4H8O5	---	JPIJQSOTBSSVTP-STHAYSLISA-N	C(C(C(C(=O)O)O)O)O	C01620	---	HMDB0000943	Organic oxygen compounds	Organooxygen compounds	1.69957e+08	241788233	1.02465e+08	1.73043e+08	5.99994e+07	1.14701e+08	2.60427e+08	2.47617e+08	2.60303e+08	8.96327e+07	2.71491e+08	3.91188e+08	3.52132e+08	2.48109e+08	222333928
NEG947	HYPOXANTHINE	2.047	135.028	[M-H]-	C5H4N4O	Purinones	FDGQSTZJBFJUBT-UHFFFAOYSA-N	C1=NC2=C(N1)C(=O)N=CN2	C00262	---	---	Organoheterocyclic compounds	Imidazopyrimidines	3368592699	3993496507	2896250953	2492625096	2428238547	2367869940	3240484128	7.1359e+08	1734002243	2173811550	1585540306	4.59502e+08	2263890703	2424613969	2164561886
NEG948	Hypoxanthine	4.342	135.028	[M-H]-	C5H4N4O	Purinones	FDGQSTZJBFJUBT-UHFFFAOYSA-N	OC1=NC=NC=2NC=NC12	C00262	135398638	HMDB0000157	Organoheterocyclic compounds	Imidazopyrimidines	3.76416e+08	302418775	313590554	1.52394e+07	3.29468e+08	1.77414e+08	2.6831e+08	149146829	1.8519e+08	2.56277e+08	2.00261e+08	8.94621e+07	2.41615e+08	1.49389e+08	1.99876e+08
NEG9500	Pomiferin	9.753	419.148	[M-H]-	C25H24O6	Isoflavanones	GHCZYXUOYFOXIP-UHFFFAOYSA-N	O=C1C(=COC=2C=3C=CC(OC3C(=C(O)C12)CC=C(C)C)(C)C)C=4C=CC(O)=C(O)C4	C10519	4871	HMDB0256696	Phenylpropanoids and polyketides	Isoflavonoids	908786	281437	157763	155124	168213	182174	5.74588e+06	0	724608	895477	413908	0	4.82189e+06	3.75165e+06	3.58377e+06
NEG9562	Riboflavin	5.761	421.132	[M+FA-H]-	C17H20N4O6	Flavins	AUNGANRZJHBGPY-UHFFFAOYSA-N	Cc1cc2nc3c(O)nc(=O)nc-3n(CC(O)C(O)C(O)CO)c2cc1C	C00255	493570	HMDB0000244	Organoheterocyclic compounds	Pteridines and derivatives	4.51691e+07	4.23306e+07	33427866	3.44633e+07	4.3164e+07	3.86735e+07	3.7816e+07	2.70099e+07	2.28741e+07	3.07012e+07	3.14585e+07	2.88184e+07	3.20173e+07	3.5049e+07	3.13716e+07
NEG9565	Brasimarin B	10.337	421.163	[M-H]-	C25H26O6	---	---	CCC(C)C(=O)c1c(O)c2c(c3c(-c4ccccc4)cc(=O)oc13)OC(C(C)(C)O)C2	---	11015352	---	---	---	0	259932	0	167618	177694	156872	0	0	684942	0	0	0	501593	925473	645381
NEG9566	3-[(7S,8S)-5-hydroxy-2,2,7,8-tetramethyl-6-oxo-7,8-dihydropyrano[3,2-g]chromen-10-yl]-3-phenylpropanoic acid	9.902	421.163	[M-H]-	C25H26O6	Pyranochromenes	CEJSYHIZUAMEQV-CBVZESEGSA-N	O=C(O)CC(C=1C=CC=CC1)C2=C3OC(C)C(C(=O)C3=C(O)C=4C=CC(OC42)(C)C)C	---	---	---	Organoheterocyclic compounds	Benzopyrans	112537	0	135049	204199	186771	220539	138511	0	0	0	0	0	256138	671395	454509
NEG9689	Descarboxyethoxyloratadine	6.892	425.157	[M-H]-	C24H27ClN2O3	Benzocycloheptapyridines	AJARQZADNHUMMQ-UHFFFAOYSA-N	CCOC(=O)N1CCC(CC1)=C1C2=C(CCC3=C1N=C(OCC)C=C3)C=C(Cl)C=C2	---	129669179	HMDB0251032	Organoheterocyclic compounds	Benzocycloheptapyridines	0	458678	1.38862e+06	703781	952242	832012	1.77459e+06	727815	1.22657e+07	9.92653e+06	869917	877688	3.2326e+06	3.95278e+06	2.68696e+06
NEG9690	1,4-dihydroxy-3-[4-hydroxyphenyl-(4-hydroxy-3-methoxybenzyl)]-2-(3,5-dihydroxyphenyl)butane|pouzolignan B	10.733	425.159	[M-H]-	C24H26O7	---	---	COc1c(O)ccc(CC(CO)C(CO)c2cc(O)cc(O)c2)c1-c1ccc(O)cc1	---	---	---	---	---	9.8399e+06	1.01209e+07	5.38403e+06	5.23743e+06	6.79211e+06	5.98974e+06	9.8009e+06	4.41563e+06	8.13562e+06	6.97476e+06	7.35659e+06	4.30853e+06	1.00718e+07	9.67786e+06	9.48869e+06
NEG9697	Dehydrogravicycle	6.532	425.234	[M-H]-	C26H34O5	---	---	Oc1cc2cc(c1)Oc1c(O)cc(cc1O)C(O)CCCCCCC=CCCCCC2	---	---	---	Lignans, neolignans and related compounds	---	2.1059e+06	4.4425e+06	6.24234e+06	4.01591e+06	4.07301e+06	4.12654e+06	9.20353e+06	2.20909e+07	6.05975e+06	3.13863e+06	2.48426e+06	2.50259e+06	5.28536e+06	5.43329e+06	4.97917e+06
NEG9717	ADP	0.929	426.017	[M-H]-	C10H15N5O10P2	Purine ribonucleoside diphosphates	XTWYTFMLZFPYCI-KQYNXXCUSA-N	C1=NC(=C2C(=N1)N(C=N2)C3C(C(C(O3)COP(=O)(O)OP(=O)(O)O)O)O)N	C00008	---	HMDB0247869	Nucleosides, nucleotides, and analogues	Purine nucleotides	1.45638e+07	2.15193e+07	3.11829e+07	1.81978e+07	2.61556e+07	22048524	1.95186e+07	6.90845e+07	4.90817e+07	1.9664e+07	3.18597e+07	6.05959e+07	3.80008e+07	4.08408e+07	4.52341e+07
NEG9730	11-Deoxo-6-oxo-5alpha,6-dihydrojervine	10.845	426.296	[M-H]-	C27H41NO3	---	KYELXPJVGNZIGC-GKFGJCLESA-N	CC1CC2C(C(C3(O2)CCC4C5CC(=O)C6CC(CCC6(C5CC4=C3C)C)O)C)NC1	---	---	---	Lipids and lipid-like molecules	Steroids and steroid derivatives	365803	1.34317e+06	954168	620324	430714	252936	1.60334e+06	394908	970115	403513	371699	0	3.85102e+06	5.08225e+06	3.5429e+06
NEG9757	1-Isomangostin hydrate	6.989	427.174	[M-H2O-H]-	C24H28O7	Benzopyrans	QEERGWNVXZILOR-UHFFFAOYSA-N	COC1=C(CCC(C)(C)O)C2=C(OC3=C(C2=O)C2=C(CCC(C)(C)O2)C(O)=C3)C=C1O	---	13873659	HMDB0029984	Organoheterocyclic compounds	Benzopyrans	5.3873e+06	1.26823e+07	1.38431e+07	1.49194e+07	1.20204e+07	8.92842e+06	1.60785e+07	1.6636e+07	9.5589e+07	1.2276e+08	1.34698e+07	1.37821e+07	3.09069e+07	3.32138e+07	3.03965e+07
NEG9763	Irbesartan	7.901	427.228	[M-H]-	C25H28N6O	Biphenyls and derivatives	YOSHYTLCDANDAN-UHFFFAOYSA-N	CCCCC1=NC2(CCCC2)C(=O)N1CC1=CC=C(C=C1)C1=CC=CC=C1C1=NNN=N1	C07469	3749	HMDB0015163	Benzenoids	Benzene and substituted derivatives	173179	186887	184327	128179	212530	168996	1.00565e+06	1.61439e+06	1.69169e+07	761495	309396	0	4.33284e+06	4.42719e+06	3.21461e+06
NEG9766	Ergosterol peroxide	12.014	427.316	[M-H]-	C28H44O3	Ergostane steroids	VXOZCESVZIRHCJ-KGHQQZOUSA-N	CC(C)C(C)C=CC(C)C1CCC2C1(CCC3C24C=CC5(C3(CCC(C5)O)C)OO4)C	---	---	HMDB0037941	Lipids and lipid-like molecules	Steroids and steroid derivatives	3.46747e+06	4.90165e+06	4.51016e+06	4.4713e+06	4.66037e+06	4.56279e+06	6.28567e+06	4.79378e+06	5.92036e+06	4.70639e+06	4.91853e+06	4.06491e+06	3.82155e+06	4.71359e+06	4.56945e+06
NEG9767	CHEBI:70533	11.696	427.316	[M-H]-	C28H44O3	---	VXOZCESVZIRHCJ-LBMRXTFASA-N	CC(C)C(C)C=CC(C)C1CCC2C1(CCC3C24C=CC5(C3(CCC(C5)O)C)OO4)C	---	---	---	Lipids and lipid-like molecules	Steroids and steroid derivatives	1.51596e+06	883441	377879	1.36486e+06	225972	813756	4.54514e+06	2.16617e+06	4.5796e+06	1.18605e+06	2.08973e+06	1.15173e+06	2.22528e+06	3.08821e+06	2.05793e+06
NEG9816	Ptilosteroid C	6.87	429.189	[M-H]-	C21H34O7S	---	KFOPOXHOEMKJHW-NCHXZLGNSA-N	CC12CCC3C(C1C(CC2C=C)O)CCC4C3(CC(C(C4O)O)OS(=O)(=O)O)C	---	---	---	Lipids and lipid-like molecules	Steroids and steroid derivatives	1.10159e+07	2.0765e+07	1.22516e+07	2.83409e+07	2.7515e+07	2.91153e+07	1.43101e+07	1.56328e+07	3.24687e+07	1.6484e+07	1.36522e+07	1.36928e+07	1.66459e+07	1.82943e+07	1.55313e+07
NEG9829	(25R)-3b-Hydroxycholest-5-en-7-one-26-Oate	9.739	429.296	[M-H]-	C27H42O4	Steroids and steroid derivatives	QOEPZHFZXUROGV-UHFFFAOYSA-N	CC(CCCC(C)C(O)=O)C1CCC2C3C(CCC12C)C1(C)CCC(O)CC1=CC3=O	---	76468054	HMDB0062613	Lipids and lipid-like molecules	Steroids and steroid derivatives	1.2403e+07	8.77397e+06	1.22712e+07	8.75888e+06	7.07585e+06	7.89026e+06	311336	597296	706322	1.22291e+06	1.28187e+06	5.34841e+06	4.22054e+06	5.09645e+06	5.19794e+06
NEG9885	7-((E)-3,7-dimethylocta-2,6-dien-1-yl)-6,8-dihydroxy-3-((E)-4-hydroxystyryl)-1H-isochomen-1-one|Achlisocoumarin II	11.248	431.183	[M-H]-	C27H28O5	---	---	CC(C)=CCCC(C)=CCc1c(O)cc2cc(C=Cc3ccc(O)cc3)oc(=O)c2c1O	---	72737888	---	---	---	2.61672e+07	2.34349e+07	23359180	1.77528e+07	2.08987e+07	1.92751e+07	3.50162e+07	2.09216e+07	2.88103e+07	2.74568e+07	2.07895e+07	1.47188e+07	33766616	2.84954e+07	2.48441e+07
NEG9890	2,2,6,6-Tetramethyl-5-hydroxy-4-(alpha-isopropyl-2,4,6-trihydroxy-3-isobutyrylbenzyl)-4-cyclohexene-1,3-dione	7.135	431.205	[M-H]-	C24H32O7	Ketones	JUXUXBIHGDQKND-UHFFFAOYSA-N	O=C(C1=C(O)C=C(O)C(=C1O)C(C=2C(=O)C(C(=O)C(C2O)(C)C)(C)C)C(C)C)C(C)C	---	51136453	---	Organic oxygen compounds	Organooxygen compounds	1.79248e+06	5.15459e+06	5.44599e+06	4.85645e+06	4.14999e+06	4.5146e+06	1.22722e+07	1.53457e+07	5.15569e+07	4.23307e+07	7.25651e+06	5.76415e+06	1.57973e+07	1.7174e+07	1.59618e+07
NEG9951	beilschmiedic acid N	11.605	433.199	[M-H]-	C27H30O5	---	---	O=C(O)C1=CC(O)C2CC3C(CCCC4C=CC(c5ccccc5)OO4)C4C=CC1C2C43	---	72681716	---	---	---	2.96241e+06	3.96538e+06	2.47914e+06	3.95942e+06	2.97481e+06	2.05165e+06	4.59232e+06	1.47509e+06	1.84974e+06	2.24041e+06	2.92916e+06	681006	4.18783e+06	3.48249e+06	3.08587e+06
NEG9986	Paxilline	9.486	434.232	[M-H]-	C27H33NO4	Naphthopyrans	ACNHBCIZLNNLRS-FAWQAIAASA-N	CC12CCC3C(=CC(=O)C(O3)C(C)(C)O)C1(CCC4C2(C5=C(C4)C6=CC=CC=C6N5)C)O	C13782	---	HMDB0030323	Organoheterocyclic compounds	Naphthopyrans	3.32859e+07	2.34295e+07	1.50913e+07	1.34866e+07	1.01505e+07	1.66145e+07	4.23154e+07	3.46934e+07	3.8136e+07	2.16489e+07	1.86224e+07	2.10378e+07	2.55419e+07	2.92299e+07	2.68272e+07
POS10007	1-Hexadecanoyl-sn-glycero-3-phosphocholine	7.364	495.328	[M+H]+	C24H50NO7P	---	ASWBNKHCZGQVJV-UHFFFAOYSA-N	---	---	---	HMDB0010382	Lipids and lipid-like molecules	Glycerophospholipids	5.06743e+06	1.34155e+07	2.11858e+07	1.42719e+07	1.56514e+07	1.49186e+07	2.26984e+07	6.45993e+07	1.22692e+07	8.27138e+06	7.39931e+06	7.9471e+06	1.95824e+07	1.63597e+07	1.92536e+07
POS10029	2-((4R)-4-((5R,7R,8R,9S,10S,12S,13R,17R)-7,12-dihydroxy-10,13-dimethyl-3-oxohexadecahydro-1H-cyclopenta[a]phenanthren-17-yl)pentanamido)ethane-1-sulfonic acid	7.116	496.272	[M-H2O+H]+	C26H43NO7S	Dihydroxy bile acids, alcohols and derivatives	VOUKAYFXXSUOGA-DKBFFVONSA-N	C[C@@H]([C@H]1CCC2[C@]1(C)[C@@H](O)C[C@@]3([H])[C@@]2([H])[C@H](O)C[C@@]4([H])[C@]3(C)CCC(C4)=O)CCC(NCCS(=O)(O)=O)=O	---	---	---	---	---	3.89479e+08	3.64208e+08	1.83117e+08	1.61394e+08	1.89167e+08	1.36885e+08	6.75984e+07	1.85899e+08	3.0499e+08	1.59572e+08	1.75034e+08	2.15123e+08	2.37273e+08	2.54863e+08	2.83783e+08
POS10030	LPC(16:0)	13.71	496.337	[M+H]+	C24H50NO7P	Glycerophospholipids	NEGQHKSYEYVFTD-HSZRJFAPSA-N	CCCCCCCCCCCCCCCC(=O)O[C@H](CO)COP([O-])(=O)OCC[N+](C)(C)C	C04102	15061532	HMDB0240262	Lipids and lipid-like molecules	Glycerophospholipids	4.68284e+08	4.33159e+08	4.31902e+08	5.22436e+08	4.17407e+07	2.67085e+08	4.04423e+08	514454610	4.62112e+08	6.09333e+08	6.89496e+08	6.58823e+08	4.19505e+08	4.17284e+08	4.09028e+08
POS10032	PC(16:0/0:0)[U] / PC(16:0/0:0)[rac]	10.437	496.338	[M+H]+	C24H50NO7P	---	ASWBNKHCZGQVJV-HSZRJFAPSA-N	CCCCCCCCCCCCCCCC(=O)OCC(COP(=O)([O-])OCC[N+](C)(C)C)O	---	---	---	Lipids and lipid-like molecules	Glycerophospholipids	27635724256	21015756896	23219385104	11905522682	5.7683e+07	25330991670	16965295219	19935384098	18679934159	23700252828	24069090771	20155423091	25426220870	20063401939	25905656080
POS10035	LPC(16:0)	9.991	496.338	[M+CH3OH+H]+	C24H50NO7P	Glycerophospholipids	NEGQHKSYEYVFTD-HSZRJFAPSA-N	CCCCCCCCCCCCCCCC(=O)O[C@H](CO)COP([O-])(=O)OCC[N+](C)(C)C	C04102	15061532	HMDB0240262	Lipids and lipid-like molecules	Glycerophospholipids	2.21957e+07	3.08171e+07	3.06329e+07	25393966673	13512567903	4.90603e+07	4.17973e+07	5.14659e+07	5.46562e+07	6.35089e+07	6.77078e+07	7.15864e+07	1.98419e+07	2.20726e+07	2.18614e+07
POS10096	Taurocholic acid	7.322	498.287	[M-H2O+H]+	C26H45NO7S	Taurinated bile acids and derivatives	WBWWGRHZICKQGZ-HZAMXZRMSA-N	O=S(=O)(O)CCN=C(O)CCC(C)C1CCC2C3C(O)CC4CC(O)CCC4(C)C3CC(O)C12C	C05122	139292118	HMDB0000036	Lipids and lipid-like molecules	Steroids and steroid derivatives	1004973131	7.89331e+08	6.06612e+08	7.53146e+08	750227813	7.46921e+08	3.11781e+08	6.11669e+08	8.77706e+08	466660800	5.81838e+08	627016019	6.13297e+08	728580397	739931338
POS10098	2-((4R)-4-((3R,5S,9S,10S,13R,14S,17R)-3-hydroxy-10,13-dimethyl-7-oxohexadecahydro-1H-cyclopenta[a]phenanthren-17-yl)pentanamido)ethane-1-sulfonic acid	6.974	498.287	[M+H]+	C26H43NO6S	Taurinated bile acids and derivatives	QNRIYEYAHVEGQJ-SWQVIYSDSA-N	[H][C@@]12C(C[C@]3([H])C[C@H](O)CC[C@]3(C)[C@H]1CC[C@@]4(C)[C@H]2CC[C@@H]4[C@@H](CCC(NCCS(=O)(O)=O)=O)C)=O	---	---	---	---	---	7.80485e+08	4.48891e+08	3.98997e+08	4.88859e+08	524944710	5.65835e+08	1.68965e+08	4.52179e+08	5.62528e+08	2.81529e+08	4.54422e+08	4.06519e+08	4.49714e+08	4.72375e+08	5.06312e+08
POS1010	4-Oxo-L-proline	1.045	130.05	[M+H]+	C5H7NO3	Carboxylic acids and derivatives	HFXAFXVXPMUQCQ-UHFFFAOYSA-N	OC(=O)C1CC(=O)CN1	C01877	413589;74546988	HMDB0246561	Organic acids and derivatives	Carboxylic acids and derivatives	1911453128	2484478359	3236138774	1676729348	2352728582	1993630435	2715555822	3596584985	2432817467	4100963412	2516695587	4064128873	1981585794	2578067537	2389575419
POS1014	3-Methylene-indolenine	5.205	130.065	[M+CH3OH+H]+	C9H7N	Indoles and derivatives	BCNUXXXHEIUHJB-UHFFFAOYSA-N	C=C1C=NC2=CC=CC=C12	---	170404	HMDB0011664	Organoheterocyclic compounds	Indoles and derivatives	5.89402e+07	5.67719e+07	5.90925e+07	5.69105e+07	5.81123e+07	5.585e+07	5.16902e+07	4.73282e+07	4.93172e+07	4.65853e+07	4.86663e+07	4.96985e+07	5.48599e+07	6.06322e+07	5.93595e+07
POS1015	L-Pipecolate	5.207	130.086	[M+H]+	C6H11NO2	---	HXEACLLIILLPRG-YFKPBYRVSA-N	C1CCNC(C1)C(=O)O	C00408	---	HMDB0000716	Organic acids and derivatives	Carboxylic acids and derivatives	4.33815e+07	3.96175e+07	6.06742e+07	3.86768e+07	3.82949e+07	3.79579e+07	1.90241e+07	4.35366e+07	3.85559e+07	3.12929e+07	4.16005e+07	5.19363e+07	1.05364e+08	5.35624e+07	9.70191e+07
POS10159	AZD-9291	9.058	500.276	[M+H]+	C28H33N7O2	---	DUYJMQONPNNFPI-UHFFFAOYSA-N	CN1C=C(C2=CC=CC=C21)C3=NC(=NC=C3)NC4=C(C=C(C(=C4)NC(=O)C=C)N(C)CCN(C)C)OC	---	---	HMDB0248778	Organoheterocyclic compounds	Indoles and derivatives	7.10405e+07	7.6462e+07	1.28678e+08	5.65471e+07	6.4482e+07	7.34735e+07	3.04909e+07	2.31353e+07	2.0071e+07	3.74333e+07	3.72966e+07	2.81681e+07	5.63351e+07	5.89204e+07	6.09781e+07
POS10161	Taurochenodeoxycholic acid	7.939	500.303	[M+H]+	C26H45NO6S	Taurinated bile acids and derivatives	BHTRKEVKTKCXOH-BJLOMENOSA-N	C[C@H](CCC(=O)NCCS(=O)(=O)O)[C@H]1CC[C@@H]2[C@@]1(CC[C@H]3[C@H]2[C@H](C[C@H]4[C@@]3(CC[C@H](C4)O)C)O)C	C05465	9848818	HMDB0000951	Lipids and lipid-like molecules	Steroids and steroid derivatives	3.43115e+08	4.10402e+08	4.02185e+08	3.59767e+08	4.46825e+08	5.23652e+08	9.09619e+07	1.44909e+08	2.29342e+08	1.89719e+08	1.58462e+08	1.58005e+08	279526745	3.02456e+08	2.91506e+08
POS1017	4-Methylproline	1.378	130.086	[M+H]+	C6H11NO2	Carboxylic acids and derivatives	KKJQZEWNZXRJFG-UHFFFAOYSA-N	CC1CNC(C1)C(O)=O	---	352051	HMDB0029435	Organic acids and derivatives	Carboxylic acids and derivatives	2.80566e+08	2.4215e+08	2.16414e+08	2.10574e+08	1.66496e+08	260521848	1.6955e+08	2.14316e+08	3.77738e+08	1.51717e+08	1.9006e+08	2.19728e+08	2.64036e+08	2.49019e+08	2.12363e+08
POS1021	D-Pipecolic acid	0.996	130.086	[M+H]+	C6H11NO2	Carboxylic acids and derivatives	HXEACLLIILLPRG-RXMQYKEDSA-N	C1CCNC(C1)C(=O)O	---	---	HMDB0005960	Organic acids and derivatives	Carboxylic acids and derivatives	5.11517e+08	4.60266e+08	5.13357e+08	3.43441e+08	2.98091e+08	2.5807e+08	3.5752e+08	2.55519e+08	3.61622e+08	3.97007e+08	4.16897e+08	5.09063e+08	4.5546e+08	3.77605e+08	4.93941e+08
POS1022	Pipecolic acid	0.756	130.086	[M+H]+	C6H11NO2	Alpha amino acids	HXEACLLIILLPRG-YFKPBYRVSA-N	OC(=O)[C@@H]1CCCCN1	C00408	439227	HMDB0000070	Organic acids and derivatives	Carboxylic acids and derivatives	2.61595e+08	1.87984e+08	189052378	1.54377e+08	1.51265e+08	1.57124e+08	1.94661e+08	1.47791e+08	1.26901e+08	1.62703e+08	2.2482e+08	1.94572e+08	1.52208e+08	1.55303e+08	156995093
POS10228	LysoPE(20:4(8Z,11Z,14Z,17Z)/0:0)	9.467	502.291	[M+H]+	C25H44NO7P	---	JPNPIRVRGLGTRE-YSKCIPFOSA-N	CCC=CCC=CCC=CCC=CCCCCCCC(=O)OCC(COP(=O)(O)OCCN)O	---	---	HMDB0011518	Lipids and lipid-like molecules	Glycerophospholipids	1661521859	2037943500	1809859711	1851474236	1827400866	1800121156	1106274845	6.39929e+08	7.4119e+08	1046301340	1089269012	7.48424e+08	1519782257	1566524579	1570029929
POS10285	LysoPE(0:0/20:3(5Z,8Z,11Z))	9.86	504.307	[M+H]+	C25H46NO7P	---	FJDVENKXPUIXRG-WMTBOZPISA-N	CCCCCCCCC=CCC=CCC=CCCCC(=O)OC(CO)COP(=O)(O)OCCN	---	---	HMDB0011485	Lipids and lipid-like molecules	Glycerophospholipids	4.57909e+07	4.83491e+07	4.88799e+07	4.46306e+07	5.48789e+07	4.94349e+07	3.8558e+07	1.98913e+07	2.26087e+07	2.99337e+07	2.84974e+07	2.44996e+07	5.12231e+07	5.02545e+07	4.92285e+07
POS1029	Dibutylamine	5.593	130.159	[M+H]+	C8H19N	Organonitrogen compounds	JQVDAXLFBXTEQA-UHFFFAOYSA-N	CCCCNCCCC	---	8148	HMDB0251174	Organic nitrogen compounds	Organonitrogen compounds	260004317	2.53988e+08	290065574	2.79462e+08	2.56426e+08	3.05566e+08	2.20961e+08	2.60692e+08	1.74917e+08	1.36781e+08	1.22261e+08	1.23331e+08	383571015	4.12909e+08	4.12258e+08
POS10368	Vielanin A	7.113	507.314	[M+H]+	C32H42O5	---	JEOYUTDXYSTIFU-GRIICCFXSA-N	CC1CC(=O)C(CC2=C(C3C(C12C4C35C(CC(=O)C(=C(C)C)CC5=C(C4=O)C)C)OC(=O)C)C)C(C)C	---	---	---	Lipids and lipid-like molecules	Prenol lipids	7.81088e+06	2.30359e+07	2.80332e+07	1.55253e+07	1.82692e+07	2.13784e+07	2.38889e+07	9.79341e+07	1.19877e+07	1.56708e+07	1.76944e+07	1.10031e+07	2.09014e+07	2.65633e+07	3.21282e+07
POS10398	PC(17:1(10Z)/0:0)	9.333	508.338	[M+H]+	C25H50NO7P	---	XBGIMYLOTRDXPK-AGXIJRPPSA-N	CCCCCCC=CCCCCCCCCC(=O)OCC(COP(=O)([O-])OCC[N+](C)(C)C)O	---	---	---	Lipids and lipid-like molecules	Glycerophospholipids	7.43211e+07	4.21502e+07	5.15183e+07	3.87114e+07	6.73069e+06	7.49505e+07	3.04375e+07	1.92878e+07	2.37783e+07	2.60274e+07	3.08084e+07	2.76433e+07	4.5644e+07	2.95853e+07	2.93454e+07
POS10471	LPC(17:0)	9.084	510.355	[M+H]+	C25H52NO7P	Lysophosphatidylcholines	SRRQPVVYXBTRQK-YXKUJCFLSA-N	CCCCCCCCCCCCCCCCC(=O)OC[C@H](COP(=O)([O-])OCC[N+](C)(C)C)O	---	24779463	HMDB0012108	Lipids and lipid-like molecules	Glycerophospholipids	1.36378e+08	4.67649e+07	4.15176e+07	1.26528e+08	2.46831e+08	3.83154e+08	9.85008e+06	3.86452e+07	3.11028e+07	2.41998e+07	7.83749e+06	2.17263e+07	2.01704e+07	4.24474e+07	4.79311e+07
POS10473	1-heptadecanoyl-sn-glycero-3-phosphocholine	9.792	510.355	[M+H]+	C25H52NO7P	---	SRRQPVVYXBTRQK-XMMPIXPASA-N	CCCCCCCCCCCCCCCCC(=O)OCC(COP(=O)([O-])OCC[N+](C)(C)C)O	---	---	---	Lipids and lipid-like molecules	Glycerophospholipids	5.01369e+06	4.67188e+08	2.02091e+08	2.51667e+06	1.18397e+06	3.69276e+06	1.71251e+06	1.57683e+08	2.47023e+08	3.28776e+08	3.1519e+08	339109032	1.78913e+06	3.81934e+08	3.65001e+08
POS105	4-Methylimidazole	5.02	83.0609	[M+H]+	C4H6N2	Azoles	XLSZMDLNRCVEIJ-UHFFFAOYSA-N	CC1=CN=CN1	C19262	13195	HMDB0246511	Organoheterocyclic compounds	Azoles	1165464199	4.48695e+08	4.26836e+08	4.47848e+08	5.34061e+08	3.50155e+08	4.78988e+08	799347680	3.97103e+08	5.33441e+08	3.60068e+08	6.73303e+08	8.04167e+08	6.22524e+08	9.61096e+08
POS10573	2-((4R)-4-((5R,7R,8R,9S,10S,12S,13R,17R)-7,12-dihydroxy-10,13-dimethyl-3-oxohexadecahydro-1H-cyclopenta[a]phenanthren-17-yl)pentanamido)ethane-1-sulfonic acid	7.001	514.282	[M+H]+	C26H43NO7S	Dihydroxy bile acids, alcohols and derivatives	VOUKAYFXXSUOGA-DKBFFVONSA-N	C[C@@H]([C@H]1CCC2[C@]1(C)[C@@H](O)C[C@@]3([H])[C@@]2([H])[C@H](O)C[C@@]4([H])[C@]3(C)CCC(C4)=O)CCC(NCCS(=O)(O)=O)=O	---	---	---	---	---	3.0018e+08	1.20055e+08	9.49125e+07	1.0025e+08	6.74718e+07	1.29177e+08	2.5399e+07	9.61925e+07	8.33745e+07	3.97791e+07	6.9318e+07	1.18374e+08	7.75783e+07	8.55185e+07	8.6567e+07
POS10632	Taurocholic acid	7.323	516.298	[M+H]+	C26H45NO7S	Taurinated bile acids and derivatives	WBWWGRHZICKQGZ-HZAMXZRMSA-N	O=S(=O)(O)CCN=C(O)CCC(C)C1CCC2C3C(O)CC4CC(O)CCC4(C)C3CC(O)C12C	C05122	---	HMDB0000036	Lipids and lipid-like molecules	Steroids and steroid derivatives	1262844540	8.85449e+08	7.88117e+08	9.42158e+08	9.20283e+08	930538271	3.79419e+08	8.10968e+08	1090269546	5.97839e+08	7.21154e+08	8.36515e+08	7.40471e+08	8.35317e+08	9.15733e+08
POS10633	taurohyocholic acid	6.961	516.298	[M+H]+	C26H45NO7S	Taurinated bile acids and derivatives	XSOLDPYUICCHJX-DSNLCWFJSA-N	C[C@H](CCC(=O)NCCS(=O)(=O)O)[C@H]1CC[C@@H]2[C@@]1(CC[C@H]3[C@H]2[C@@H]([C@@H]([C@H]4[C@@]3(CC[C@H](C4)O)C)O)O)C	---	---	---	---	---	1215767655	4.70453e+08	433137296	9.04266e+08	9.26388e+08	8.84744e+08	1.85968e+08	4.4342e+08	5.93592e+08	3.01169e+08	8.12612e+08	6.39826e+08	4.54141e+08	7.94409e+08	5.04412e+08
POS10635	2-((4R)-4-((3R,5S,7R,9S,10S,12S,13R,14S,17R)-3,7,12-trihydroxy-10,13-dimethylhexadecahydro-1H-cyclopenta[a]phenanthren-17-yl)pentanamido)ethane-1-sulfonic acid	7.291	516.304	[M+H]+	C26H45NO7S	Trihydroxy bile acids, alcohols and derivatives	WBWWGRHZICKQGZ-HZAMXZRMSA-N	[H][C@@]12[C@H](O)C[C@]3([H])C[C@H](O)CC[C@]3(C)[C@H]1C[C@H](O)[C@@]4(C)[C@H]2CC[C@@H]4[C@@H](CCC(NCCS(=O)(O)=O)=O)C	---	---	---	Lipids and lipid-like molecules	Steroids and steroid derivatives	6.69543e+08	4.80378e+08	4.25175e+08	5.41025e+08	5.31525e+08	5.23141e+08	222397480	4.78421e+08	6.5347e+08	3.53207e+08	4.25838e+08	5.04053e+08	3.77745e+08	418394843	4.54715e+08
POS10668	Taurochenodeoxycholic acid	7.849	517.329	[M+NH4]+	C26H45NO6S	Taurinated bile acids and derivatives	BHTRKEVKTKCXOH-BJLOMENOSA-N	O=S(=O)(O)CCN=C(O)CCC(C)C1CCC2C3C(O)CC4CC(O)CCC4(C)C3CCC12C	C05465	9848818	HMDB0000951	Lipids and lipid-like molecules	Steroids and steroid derivatives	2.79542e+08	1.80048e+08	1.5651e+08	2.11332e+08	2.13648e+08	2.12562e+08	3.83909e+07	5.87658e+07	8.53252e+07	6.70855e+07	8.02808e+07	1.43527e+08	2.109e+08	1.85662e+08	1.71971e+08
POS10701	LPC(16:0)	10.939	518.321	[M+Na]+	C24H50NO7P	Glycerophospholipids	ASWBNKHCZGQVJV-UHFFFAOYSA-N	CCCCCCCCCCCCCCCC(=O)OC[C@H](COP(=O)([O-])OCC[N+](C)(C)C)O	C04102	460602	HMDB0240262	Lipids and lipid-like molecules	Glycerophospholipids	9.72377e+07	9.82982e+07	8.22388e+07	7.68201e+06	4.78997e+07	9.34727e+07	9.78282e+07	7.35113e+07	109867867	1.7475e+08	2.24243e+08	1.2075e+08	1.37215e+08	1.07678e+08	1.38537e+08
POS10706	1-18:3-lysoPC	10.133	518.324	[M+H]+	C26H48NO7P	---	WKQNRCYKYCKESD-YVHLTTHBSA-N	CCC=CCC=CCC=CCCCCCCCC(=O)OCC(COP(=O)([O-])OCC[N+](C)(C)C)O	---	---	---	Lipids and lipid-like molecules	Glycerophospholipids	1.37851e+08	1.4082e+08	1.50789e+08	246169924	2.12824e+08	1.75038e+08	7.31007e+07	5.50763e+07	3.71718e+07	8.08143e+07	9.06249e+07	7.90122e+07	1.16531e+08	3.46207e+08	1.1907e+08
POS1071	Creatine	0.912	132.076	[M+H]+	C4H9N3O2	Amino acids and derivatives	CVSVTCORWBXHQV-UHFFFAOYSA-N	CN(CC(O)=O)C(N)=N	C00300	586	HMDB0000064	Organic acids and derivatives	Carboxylic acids and derivatives	3805270633	2930064016	2839993208	1870354410	3041239253	4368035464	3062441089	3952588844	14084664859	3750440783	3551518840	6942782468	4532868992	4625255775	4350216145
POS1072	Leucine	13.919	132.102	[M+H]+	C6H13NO2	Amino acids and derivatives	ROHFNLRQFUQHCH-UHFFFAOYSA-N	CC(C)CC(C(=O)O)N	C16439	857;5255803	HMDB0000687	Organic acids and derivatives	Carboxylic acids and derivatives	331806213	1.70054e+08	2.18403e+08	2.57477e+08	277401510	2.34899e+08	1.74199e+08	3.51745e+08	2.10618e+08	2.29553e+08	1.05145e+08	1.79693e+08	1.65687e+08	1.07778e+08	2.3337e+08
POS1073	Isoleucine	13.126	132.102	[M+H]+	C6H13NO2	Isoleucine and derivatives	AGPKZVBTJJNPAG-WHFBIAKZSA-N	O=C(O)C(N)C(C)CC	C16434	6306	HMDB0000172	Organic acids and derivatives	Carboxylic acids and derivatives	1.51249e+08	1.31455e+08	2.12814e+08	1.1674e+08	1.08418e+08	1.2617e+08	3.05406e+08	2.29974e+08	2.50464e+08	3.62595e+08	3.95987e+08	2.34764e+08	8.06243e+07	1.21243e+08	9.97284e+07
POS1074	Norleucine	1.988	132.102	[M+H]+	C6H13NO2	L-alpha-amino acids	LRQKBLKVPFOOQJ-YFKPBYRVSA-N	CCCCC(C(=O)O)N	C01933	---	HMDB0001645	Organic acids and derivatives	Carboxylic acids and derivatives	10705082970	30952676509	31176251958	18972463863	24339302994	12890979174	30082954250	26956567927	26017706925	24999026918	24518875986	30358393801	29257542144	25706031354	25242299411
POS10762	2-linoleoyllysophosphatidylcholine	8.853	520.339	[M+H]+	C26H50NO7P	---	LSUXCWJOIAWGOU-FTJOPAKQSA-N	CCCCCC=CCC=CCCCCCCCC(=O)OC(CO)COP(=O)([O-])OCC[N+](C)(C)C	---	---	---	Lipids and lipid-like molecules	Glycerophospholipids	3047937003	2601335597	2961604585	1.94172e+07	2784555935	1315682769	2519404257	2188894025	2550080836	2313655631	2529775836	2629549624	1940693538	2058519377	2060616040
POS10808	RAFFINOSE	1.219	522.202	[M+NH4]+	C18H32O16	Oligosaccharides	MUPFEKGTMRGPLJ-BQCSWRFHSA-N	OCC1OC(OCC2OC(OC3(OC(CO)C(O)C3O)CO)C(O)C(O)C2O)C(O)C(O)C1O	---	---	---	Organic oxygen compounds	Organooxygen compounds	6.25516e+07	8.53747e+07	3.09838e+07	2.52266e+07	3.51163e+07	4.6323e+07	1.73459e+07	4.63892e+06	1.41236e+06	2.90665e+07	1.73919e+07	2.16383e+06	4.5248e+07	4.10602e+07	38667823
POS10811	PS(18:2(9Z,12Z)/0:0)	9.3	522.28	[M+H]+	C24H44NO9P	---	HLISFLFEEBTXRV-FRZHUQNDSA-N	CCCCCC=CCC=CCCCCCCCC(=O)OCC(COP(=O)(O)OCC(C(=O)O)N)O	---	---	---	Lipids and lipid-like molecules	Glycerophospholipids	1.17933e+07	1.92435e+07	1.34629e+07	1.4961e+07	1.50052e+07	1.49845e+07	1.83729e+07	9.42666e+06	1.66171e+07	2.43864e+07	1.85236e+07	9.63453e+06	1.92928e+07	2.22061e+07	2.07033e+07
POS10813	Taurodeoxycholic acid	7.906	522.284	[M+Na]+	C26H45NO6S	Taurinated bile acids and derivatives	AWDRATDZQPNJFN-VAYUFCLWSA-N	CC(CCC(O)=NCCS(=O)(=O)O)C1CCC2C3CCC4CC(O)CCC4(C)C3CC(O)C12C	C05463	---	HMDB0000896	Lipids and lipid-like molecules	Steroids and steroid derivatives	1.101e+08	8.83708e+07	6.02757e+07	8.13851e+07	1.05005e+08	9.39322e+07	1.44328e+07	1.44569e+07	3.55616e+07	3.52634e+07	2.00103e+07	4.97735e+07	8.12749e+07	7.73562e+07	4.62254e+07
POS10830	LPC(18:1)	13.727	522.355	[M+Na]+	C26H52NO7P	Lysophosphatidylcholines	PZRFVAHZNWPPAC-VBKSFVIKSA-N	CCCCCC\C=C/CCCCCCCCCC(=O)OC[C@@]([H])(O)COP([O-])(=O)OCC[N+](C)(C)C	C03916	53480465	HMDB0002815	Lipids and lipid-like molecules	Glycerophospholipids	2.77655e+08	1.77554e+08	2.17386e+08	2.34922e+08	3.28584e+07	1.27583e+08	1.18552e+08	9.82904e+07	8.28932e+07	4.71729e+07	4.87945e+07	3.90228e+07	1.96584e+08	2.19034e+08	1.99645e+08
POS10832	LPC(18:1)	9.046	522.356	[M+H]+	C26H52NO7P	Lysophosphatidylcholines	YAMUFBLWGFFICM-PTGWMXDISA-N	CCCCCCCC/C=C\CCCCCCCC(=O)OC[C@H](COP(=O)([O-])OCC[N+](C)(C)C)O	C03916	5313988	HMDB0002815	Lipids and lipid-like molecules	Glycerophospholipids	1.04219e+08	2.20583e+08	3.27135e+08	131694508	103868074	1.56251e+08	9.89897e+07	1.10643e+08	6.33485e+07	1.28054e+08	1.66044e+08	1.53916e+08	1.49877e+08	9.74115e+07	2.50342e+08
POS10861	1-octadecanoyl-sn-glycero-3-phosphocholine	8.121	523.363	[M+H]+	C26H54NO7P	---	IHNKQIMGVNPMTC-RUZDIDTESA-N	---	---	---	---	Lipids and lipid-like molecules	Glycerophospholipids	5.18782e+07	2.74388e+08	2.5508e+08	1.36108e+08	1.38958e+08	1.41472e+08	2.18827e+08	5.28747e+08	285544965	2.7289e+08	2.79209e+08	3.61988e+08	2.94386e+08	2.45963e+08	2.6023e+08
POS10884	PAF C-16	9.997	524.37	[M+H]+	C26H54NO7P	---	HVAUUPRFYPCOCA-AREMUKBSSA-N	CCCCCCCCCCCCCCCCOCC(COP(=O)([O-])OCC[N+](C)(C)C)OC(=O)C	---	---	---	Lipids and lipid-like molecules	Glycerophospholipids	1.20199e+08	1.09487e+08	1957982119	1.16561e+08	1.63723e+08	1.3867e+08	147042660	1.26439e+08	5155973603	1.35432e+08	5270497853	13802622973	167795771	9.05941e+07	9805136700
POS10885	enantio-PAF C-16	8.723	524.37	[M+H]+	C26H54NO7P	---	HVAUUPRFYPCOCA-UHFFFAOYSA-N	CCCCCCCCCCCCCCCCOCC(COP(=O)([O-])OCC[N+](C)(C)C)OC(=O)C	---	---	---	Lipids and lipid-like molecules	Glycerophospholipids	3.2323e+07	3.28554e+07	1.06263e+08	4.54651e+07	3.22391e+07	3.84393e+07	4.49288e+07	2.28002e+07	183817805	3.32046e+07	1.78179e+08	6.85238e+08	9.69258e+07	1.44406e+08	2.90381e+08
POS10887	2-octadecanoyl-sn-glycero-3-phosphocholine	9.475	524.37	[M+H]+	C26H54NO7P	---	IQGPMZRCLCCXAG-RUZDIDTESA-N	CCCCCCCCCCCCCCCCCC(=O)OC(CO)COP(=O)([O-])OCC[N+](C)(C)C	---	---	---	Lipids and lipid-like molecules	Glycerophospholipids	5730860722	5031933086	6.08062e+07	8851989799	9058596874	9240922039	11858225286	6079070191	4.12008e+07	4426353556	4.42401e+07	3.06064e+07	5.37772e+08	1.4585e+08	6.97099e+07
POS10915	Fellutanine D	6.069	525.286	[M+H]+	C32H36N4O3	---	GVSNYEKORODCDK-PKVSMLHLSA-N	CC(C)(C=C)C1=C(C2=CC=CC=C2N1)CC3C(=O)N4C(CC5(C4(NC6=CC=CC=C65)C(C)(C)C=C)O)C(=O)N3	---	---	---	Organoheterocyclic compounds	Indoles and derivatives	1.69868e+06	1.96381e+06	2.56509e+06	1.41722e+06	1.5382e+06	1.64497e+06	2.31108e+06	3.73697e+06	1.42854e+06	1.90735e+06	1.89982e+06	1.22683e+06	1.49297e+07	1.39664e+07	1.93167e+07
POS1093	THTC	1.437	133.032	[M+H]+	C5H8O2S	---	MZOYMQRKTJRHGJ-UHFFFAOYSA-N	C1CC(SC1)C(=O)O	C11074	---	---	Organoheterocyclic compounds	Thiolanes	1.95751e+08	2.82871e+08	2.54083e+08	2.01747e+08	1.97375e+08	1.9242e+08	1.70103e+08	9.03582e+07	8.89872e+07	1.79858e+08	1.87218e+08	1.10792e+08	1.27992e+08	9.86631e+07	1.57383e+08
POS1097	3-Ureidopropionic acid	1.392	133.061	[M+H]+	C4H8N2O3	Ureas	JSJWCHRYRHKBBW-UHFFFAOYSA-N	C(CNC(=O)N)C(=O)O	C02642	111	HMDB0000026	Organic acids and derivatives	Organic carbonic acids and derivatives	9.63947e+07	4.51698e+07	3.10927e+07	2.777e+07	3.13935e+07	3.54995e+07	2.45813e+08	1.9197e+08	1.05236e+08	2.30688e+08	1.32732e+08	1.26955e+08	1.10667e+08	1.25112e+08	1.26284e+08
POS1101	Ornithine	0.757	133.097	[M+H]+	C5H12N2O2	Amino acids and derivatives	AHLPHDHHMVZTML-BYPYZUCNSA-N	NCCC[C@H](N)C(O)=O	C01602	---	HMDB0000214	Organic acids and derivatives	Carboxylic acids and derivatives	2.60458e+08	2.09151e+08	1.66951e+08	1.59913e+08	1.56749e+08	1.62706e+08	1.23745e+08	9.95183e+07	1.67722e+08	1.53566e+08	2.30537e+08	1.72484e+08	1.37493e+08	1.63086e+08	1.65138e+08
POS11103	Didodecyl 3,3'-thiodipropionate oxide	13.198	531.407	[M+H]+	C30H58O5S	Dicarboxylic acids and derivatives	CZDGJESGUCMJJR-UHFFFAOYSA-N	CCCCCC(O)CCCCCCOC(CCSCCC(OCCCCCCCCCCCC)=O)=O	---	163059435	---	Organic acids and derivatives	Carboxylic acids and derivatives	1.94913e+06	1.60714e+06	2.08592e+06	1.98976e+06	4.2999e+06	6.91765e+06	3.19761e+06	2.6516e+06	4.7247e+06	6.82129e+06	6.88366e+06	7.18547e+06	3.94338e+06	4.02014e+06	4.59529e+06
POS11152	Taurocholic acid	7.322	533.325	[M+NH4]+	C26H45NO7S	Taurinated bile acids and derivatives	WBWWGRHZICKQGZ-HZAMXZRMSA-N	O=S(=O)(O)CCN=C(O)CCC(C)C1CCC2C3C(O)CC4CC(O)CCC4(C)C3CC(O)C12C	C05122	6675	HMDB0000036	Lipids and lipid-like molecules	Steroids and steroid derivatives	1148952874	868326720	6.93004e+08	8.29742e+08	8.81192e+08	7.7144e+08	3.44972e+08	6.78207e+08	8.53359e+08	5.35557e+08	5.94489e+08	6.03311e+08	1349817501	1225695711	1180179605
POS1120	Timonacic	1.072	134.027	[M+H]+	C4H7NO2S	Amino acids and derivatives	DZLNHFMRPBPULJ-UHFFFAOYSA-N	O=C(O)C1NCSC1	---	9934	HMDB0258979	Organic acids and derivatives	Carboxylic acids and derivatives	5.53763e+08	1.87071e+08	1.74342e+08	414839558	3.71788e+08	3.9197e+08	3.93337e+08	3.06975e+08	2.15793e+08	7.86088e+08	5.63237e+08	5.82916e+08	2.26268e+08	3.11035e+08	3.07022e+08
POS11225	cytochalasin U	7.107	536.263	[M+H]+	C31H37NO7	---	---	C=C1C(C)C2C(Cc3ccccc3)NC(=O)C23OOC(=O)CC2OC2=C(C=O)CCCC(C)CC=CC3C1O	---	73825653	---	---	---	4.17324e+07	4.10141e+07	1.96754e+07	1.32856e+07	2.16423e+07	5.91084e+06	9.17137e+06	1.6673e+07	2.90265e+07	1.51949e+07	1.97807e+07	1.83572e+07	4.04276e+07	4.32033e+07	4.24715e+07
POS1124	2-Aminobenzimidazole	6.576	134.071	[M+H]+	C7H7N3	Benzimidazoles	JWYUFVNJZUSCSM-UHFFFAOYSA-N	c1ccc2c(c1)[nH]c(=N)[nH]2	C10901	13624	HMDB0245008	Organoheterocyclic compounds	Benzimidazoles	1.56485e+07	1.34046e+07	1.33421e+07	8.80412e+06	5.22779e+06	7.12758e+06	8.30029e+06	4.56306e+06	6.8496e+06	4.06448e+06	4.97988e+06	4.74526e+06	4.29754e+07	3.3437e+07	2.5375e+07
POS11287	Taurocholic acid	7.326	538.28	[M+Na]+	C26H45NO7S	Taurinated bile acids and derivatives	WBWWGRHZICKQGZ-HZAMXZRMSA-N	C[C@H](CCC(=O)NCCS(=O)(=O)O)[C@H]1CC[C@@H]2[C@@]1([C@H](C[C@H]3[C@H]2[C@@H](C[C@H]4[C@@]3(CC[C@H](C4)O)C)O)O)C	C05122	6675	HMDB0000036	Lipids and lipid-like molecules	Steroids and steroid derivatives	1.24319e+08	1.2179e+08	8.96229e+07	8.77188e+07	9.60125e+07	9.16068e+07	5.89519e+07	7.61571e+07	1.12786e+08	6.82056e+07	8.00997e+07	7.68218e+07	1.36994e+08	151171056	1.37556e+08
POS11294	Cer(d18:1/16:0)	13.289	538.519	[M+H]+	C34H67NO3	Ceramides	YDNKGFDKKRUKPY-ORIPQNMZSA-N	CCCCCCCCCCCCCCCC(=O)NC(CO)C(C=CCCCCCCCCCCCCC)O	---	5283564	HMDB0004949	Lipids and lipid-like molecules	Sphingolipids	5.10076e+06	3.08009e+06	3.41911e+06	1.48661e+06	3.11197e+06	52234.8	6.95269e+06	6.7619e+06	1.15859e+07	1.02802e+07	1.21979e+07	9.33728e+06	2.38032e+06	3.25051e+06	2.36391e+06
POS11400	LPC(20:5)	9.92	542.324	[M+H-H2O]+	C28H48NO7P	Glycerophospholipids	PDIGSOAOQOXRDU-WJPZTBRDSA-N	CC\C=C/C\C=C/C\C=C/C\C=C/C\C=C/CCCC(=O)OC[C@](O)([H])COP([O-])(=O)OCC[N+](C)(C)C	---	11757087	HMDB0010397	Lipids and lipid-like molecules	Glycerophospholipids	2.70997e+08	3.14745e+08	398878637	1.35538e+08	1.78836e+08	2.27898e+08	7.85304e+07	5.84779e+07	3.30114e+07	9.85658e+07	1.31406e+08	1.11563e+08	2.31922e+08	2.30037e+08	2.19738e+08
POS11401	LPC(20:5)	10.173	542.324	[2M+H]+	C28H48NO7P	Glycerophospholipids	PDIGSOAOQOXRDU-WJPZTBRDSA-N	CC\C=C/C\C=C/C\C=C/C\C=C/C\C=C/CCCC(=O)OC[C@](O)([H])COP([O-])(=O)OCC[N+](C)(C)C	---	11757087	HMDB0010397	Lipids and lipid-like molecules	Glycerophospholipids	5.9789e+07	5.48911e+07	5.87595e+07	3.64398e+07	3.2139e+07	3.41552e+07	1.83341e+07	1.48974e+07	8.85412e+06	2.44609e+07	2.78434e+07	2.63217e+07	2.10307e+07	2.5437e+07	2.17074e+07
POS1141	Indan-1-ol	8.866	135.08	[M+H]+	C9H10O	---	YIAPLDFPUUJILH-UHFFFAOYSA-N	C1CC2=CC=CC=C2C1O	C01710	---	HMDB0059601	Benzenoids	Indanes	7.8771e+07	6.35818e+07	5.07431e+07	6.02078e+07	5.3542e+07	4.59886e+07	8.66488e+07	5.86777e+07	5.82282e+07	5.76544e+07	6.17313e+07	4.35012e+07	6.59767e+07	6.57512e+07	7.15123e+07
POS11420	Melezitose	0.915	543.131	[M+K]+	C18H32O16	Oligosaccharides	QWIZNVHXZXRPDR-WSCXOGSTSA-N	OCC1OC(OC2C(O)C(OC2(OC3OC(CO)C(O)C(O)C3O)CO)CO)C(O)C(O)C1O	C08243	92817	HMDB0011730	Organic oxygen compounds	Organooxygen compounds	2.17224e+08	3.36698e+08	1.54339e+08	2.27963e+08	2.60039e+08	2.45002e+08	8.61986e+07	2.14041e+07	6.66827e+06	1.12461e+08	1.09901e+08	1.25091e+07	1.28362e+08	134529017	1.39144e+08
POS11448	LPC(20:4)	8.348	544.339	[2M+H]+	C28H50NO7P	Glycerophospholipids	GOMVPVRDBLLHQC-VEJNOCSESA-N	CC\C=C/C\C=C/C\C=C/C\C=C/CCCCCCC(=O)OC[C@](O)([H])COP([O-])(=O)OCC[N+](C)(C)C	---	53480469	HMDB0010396	Lipids and lipid-like molecules	Glycerophospholipids	1460228153	6.72622e+08	1281351803	2.10575e+07	6.26806e+08	1313215467	9.83283e+08	7.09e+08	6.84424e+08	7.19615e+08	7.24021e+08	7.03102e+08	4.20763e+08	6.50554e+08	6.73274e+08
POS11449	LPC(20:4)	13.79	544.339	[M+H]+	C28H50NO7P	Glycerophospholipids	GOMVPVRDBLLHQC-VEJNOCSESA-N	CC\C=C/C\C=C/C\C=C/C\C=C/CCCCCCC(=O)OC[C@](O)([H])COP([O-])(=O)OCC[N+](C)(C)C	---	53480469	HMDB0010396	Lipids and lipid-like molecules	Glycerophospholipids	2.78563e+08	4.54387e+08	2.68705e+08	2.36472e+08	3.06204e+08	2.73514e+08	103959709	7.25645e+07	5.34768e+07	5.03791e+07	4.74133e+07	3.79573e+07	3.07328e+08	2.81407e+08	3.23208e+08
POS11458	2-arachidonoyl-lysophosphatidylcholine	7.234	544.346	[M+H]+	C28H50NO7P	---	IGJKYDBBINVMLH-JXRLJXCWSA-N	CCCCCC=CCC=CCC=CCC=CCCCC(=O)OC(CO)COP(=O)([O-])OCC[N+](C)(C)C	---	---	---	Lipids and lipid-like molecules	Glycerophospholipids	1743552012	191496120	1866935468	1013256423	4.09061e+06	4.77176e+08	5.4611e+08	7.18806e+08	5.90363e+08	507941765	5.8879e+08	6.14156e+08	7.66876e+08	9.55646e+08	1.35361e+08
POS1146	o-Cymol	11.38	135.117	[M+H]+	C10H14	---	WWRCMNKATXZARA-UHFFFAOYSA-N	CC1=CC=CC=C1C(C)C	---	---	---	Benzenoids	Benzene and substituted derivatives	3.57421e+07	3.04077e+07	2.82705e+07	2.79408e+07	3.27357e+07	3.01886e+07	3.65755e+07	3.18226e+07	2.81677e+07	2.96185e+07	2.87359e+07	3.05322e+07	2.8696e+07	3.7669e+07	3.95938e+07
POS11510	LPC(18:0)	9.977	546.351	[M+Na]+	C26H54NO7P	Lysophosphatidylcholines	IHNKQIMGVNPMTC-RUZDIDTESA-N	CCCCCCCCCCCCCCCCCC(=O)OC[C@H](COP(=O)([O-])OCC[N+](C)(C)C)O	---	497299	HMDB0011128	Lipids and lipid-like molecules	Glycerophospholipids	1.85932e+07	5.71702e+06	1.58314e+08	1.1254e+07	1.79223e+07	2.38071e+07	8.04807e+06	8.54923e+06	8.6653e+07	9.03011e+06	3.17998e+07	8.22748e+07	7.45595e+06	8.78407e+06	2.51959e+08
POS11518	LPC(20:3)	9.645	546.354	[2M+H]+	C28H52NO7P	Lysophosphatidylcholines	BBNHCUBQEQJHIG-FZZJNMCHSA-N	CCCCC\C=C/C\C=C/C\C=C/CCCCCCC(=O)OC[C@@H](O)COP([O-])(=O)OCC[N+](C)(C)C	---	52924055	HMDB0010393	Lipids and lipid-like molecules	Glycerophospholipids	2.76328e+08	2.26997e+08	2.38079e+08	1.61884e+08	1.57905e+08	1.54393e+08	2.24521e+08	1.89667e+08	1.23437e+08	1.71131e+08	4.01634e+07	1.07407e+08	9.22174e+07	9.5238e+07	2.55269e+08
POS1157	Benzothiazole	13.258	136.021	[M+H]+	C7H5NS	Benzothiazoles	IOJUPLGTWVMSFF-UHFFFAOYSA-N	S1C=NC2=CC=CC=C12	---	---	HMDB0032930	Organoheterocyclic compounds	Benzothiazoles	1.82955e+07	2.03818e+07	2.66855e+07	5.54167e+07	4.23747e+07	7.01954e+07	3.71859e+07	2.8921e+07	4.93437e+07	3.48152e+07	1.59438e+07	2.19481e+07	2.87515e+07	2.23258e+07	3.73407e+07
POS1167	Adenine	4.901	136.062	[M+H]+	C5H5N5	6-aminopurines	GFFGJBXGBJISGV-UHFFFAOYSA-N	C1=NC2=NC=NC(=C2N1)N	C00147	---	HMDB0000034	Organoheterocyclic compounds	Imidazopyrimidines	2.16236e+08	2.8653e+08	3.06764e+08	2.82679e+08	2.69933e+08	2.58686e+08	1.67697e+08	1.67089e+08	1.74268e+08	2.18172e+08	2.06911e+08	1.7351e+08	2.16285e+08	2.1535e+08	2.04695e+08
POS1169	2-Aminopurine	1.566	136.062	[M+H-H2O]+	C5H5N5	Imidazopyrimidines	MWBWWFOAEOYUST-UHFFFAOYSA-N	N=C1NC=C2N=CN=C2N1	---	9955	HMDB0245025	Organoheterocyclic compounds	Imidazopyrimidines	546601280	4.38129e+08	7.39379e+08	604579987	4.89221e+08	5.433e+08	3.94449e+08	5.19829e+08	4.85394e+08	5.3855e+08	4.64914e+08	7.38961e+08	4.98447e+08	5.81676e+08	564495411
POS11697	Vitamin E succinate	13.196	553.389	[M+Na]+	C33H54O5	Vitamin E compounds	IELOKBJPULMYRW-NJQVLOCASA-N	Cc1c(C)c2c(c(C)c1OC(=O)CCC(=O)O)CCC(C)(CCCC(C)CCCC(C)CCCC(C)C)O2	---	20353	HMDB0033685	Lipids and lipid-like molecules	Prenol lipids	2.66857e+06	3.02999e+06	2.20341e+06	8.09113e+06	2.83733e+06	5.30025e+06	2.50116e+06	2.7647e+06	2.99092e+06	4.3142e+06	3.82796e+06	4.75673e+06	4.28607e+06	4.00945e+06	4.70634e+06
POS1171	METHYLMALONATE	3.971	136.062	[M+NH4]+	C4H6O4	Dicarboxylic acids and derivatives	ZIYVHBGGAOATLY-UHFFFAOYSA-N	CC(C(=O)O)C(=O)O	---	---	---	Organic acids and derivatives	Carboxylic acids and derivatives	2.41808e+08	3.18333e+08	570368069	2.9335e+08	1.55929e+08	3.46558e+07	3.2619e+08	2.51923e+08	2.348e+08	202891290	3.15613e+08	5.02676e+08	1.62471e+07	2.68785e+08	3.313e+08
POS1172	Octopamine	2.213	136.076	[M+H-H2O]+	C8H11NO2	1-hydroxy-2-unsubstituted benzenoids	QHGUCRYDKWKLMG-QMMMGPOBSA-N	C1=CC(=CC=C1[C@H](CN)O)O	C04227	---	HMDB0004825	Benzenoids	Phenols	7.33367e+08	6.80633e+08	7.37731e+08	4.88063e+08	7.28958e+08	6.00992e+08	469570042	5.07654e+08	4.529e+08	6.50874e+08	5.62701e+08	3.60835e+08	5.00221e+08	4.64657e+08	6.04382e+08
POS118	Tetrahydropyridine	1.638	84.0813	[M+H]+	C5H9N	Pyridines and derivatives	VSWICNJIUPRZIK-UHFFFAOYSA-N	C1CNC=CC1	---	10176084	HMDB0244121	Organoheterocyclic compounds	Pyridines and derivatives	1441505977	2047141677	1997782436	7.13176e+08	9.14567e+08	1142774308	2579143055	1108577017	8.86108e+08	2436805253	2666084196	2383161365	2.02336e+08	564777245	6.64672e+08
POS11875	ADP-ribose	1.321	560.077	[M+H]+	C15H23N5O14P2	Purine nucleotide sugars	SRNWOUGRCWSEMX-UHFFFAOYSA-N	NC1=C2N=CN(C3OC(COP(O)(=O)OP(O)(=O)OCC4OC(O)C(O)C4O)C(O)C3O)C2=NC=N1	C00301	192	HMDB0001178	Nucleosides, nucleotides, and analogues	Purine nucleotides	1.6888e+08	1.48258e+08	2.3926e+08	1.35748e+08	1.32488e+08	1.38624e+08	1.02163e+08	9.45466e+07	1.46962e+08	1.51791e+08	162331583	1.39552e+08	1.67819e+08	1.49539e+08	1.72181e+08
POS1191	Hypoxanthine	1.897	137.045	[M+H]+	C5H4N4O	Purinones	FDGQSTZJBFJUBT-UHFFFAOYSA-N	OC1=NC=NC2=C1NC=N2	C00262	135398638	HMDB0000157	Organoheterocyclic compounds	Imidazopyrimidines	2129373329	13448585486	17664661478	17607812048	17937978065	18229339357	16176941711	6089232126	11251507533	15920210584	10052160097	4641726481	13359185021	14990785972	15343738798
POS1194	2-Hydroxypurine	5.335	137.045	[M+H]+	C5H4N4O	Imidazopyrimidines	CRIZPXKICGBNKG-UHFFFAOYSA-N	OC1=NC=C2NC=NC2=N1	---	75323	HMDB0245165	Organoheterocyclic compounds	Imidazopyrimidines	4.33885e+07	4.92129e+07	2.26639e+07	3.1364e+07	3.54382e+07	2.77685e+07	3.39062e+07	2.14625e+07	1.06187e+07	2.10337e+07	1.15785e+07	2.41364e+07	1.59844e+07	1.53412e+07	3.26514e+07
POS1203	gamma-Terpinene	0.627	137.132	[M+H]+	C10H16	Branched unsaturated hydrocarbons	YKFLAYDHMOASIY-UHFFFAOYSA-N	CC1=CCC(=CC1)C(C)C	C09900	---	HMDB0005806	Hydrocarbons	Unsaturated hydrocarbons	5.55921e+07	6.06928e+07	5.4376e+07	3.89299e+07	3.22638e+07	3.53888e+07	6.02667e+07	7.13337e+07	3.76132e+07	4.49268e+07	3.53841e+07	50355232	1.34301e+07	3.14989e+07	3.86715e+07
POS12090	LPC(22:6)	8.024	568.339	[M+H]+	C30H50NO7P	Glycerophospholipids	LSOWKZULVQWMLY-APPDJCNMSA-N	[H][C@@](O)(COC(=O)CC\C=C/C\C=C/C\C=C/C\C=C/C\C=C/C\C=C/CC)COP([O-])(=O)OCC[N+](C)(C)C	---	10415542	HMDB0010404	Lipids and lipid-like molecules	Glycerophospholipids	295297310	2.79757e+08	2.86181e+08	1.50495e+08	2.50757e+06	3.18188e+08	7.5545e+08	3.67722e+08	3.78733e+08	8.91493e+07	2.18516e+08	2.92393e+08	2.36134e+08	2.53944e+08	1.91981e+08
POS12093	LPC(22:6)	11.037	568.339	[M+CH3OH+H]+	C30H50NO7P	Glycerophospholipids	LSOWKZULVQWMLY-APPDJCNMSA-N	[H][C@@](O)(COC(=O)CC\C=C/C\C=C/C\C=C/C\C=C/C\C=C/C\C=C/CC)COP([O-])(=O)OCC[N+](C)(C)C	---	10415542	HMDB0010404	Lipids and lipid-like molecules	Glycerophospholipids	3.72746e+08	8.41903e+08	3.14118e+08	3.7208e+08	2.10194e+08	2.9619e+08	2.12459e+08	1.93069e+08	2.02839e+08	1.8501e+08	1.83892e+08	1.25695e+08	7.94227e+08	2.8038e+08	7.54536e+08
POS12151	LPC(22:5)	8.683	570.356	[M+H]+	C30H52NO7P	Glycerophospholipids	YBUXFQUGNPBZPS-YNBHEIDWSA-N	CCCCC\C=C/C\C=C/C\C=C/C\C=C/C\C=C/CCC(=O)OC[C@](O)([H])COP([O-])(=O)OCC[N+](C)(C)C	---	53480473	HMDB0010402	Lipids and lipid-like molecules	Glycerophospholipids	4.70165e+07	1.8304e+07	6.48883e+07	7.72794e+07	2.39624e+06	3.75006e+07	2.51016e+07	5.8398e+07	3.35053e+07	5.1816e+07	3.04694e+07	4.30579e+07	1.08185e+08	1.08765e+08	1.10275e+08
POS12195	LPC(22:4)	8.567	572.371	[M+H]+	C30H54NO7P	Glycerophospholipids	ZOJBSSVHFSBHMP-JJJSWPRASA-N	CCCCC\C=C/C\C=C/C\C=C/C\C=C/CCCCCC(=O)OC[C@](O)([H])COP([O-])(=O)OCC[N+](C)(C)C	---	52924039	HMDB0010401	Lipids and lipid-like molecules	Glycerophospholipids	6.15489e+06	7.60728e+06	3.71428e+06	3.73109e+06	3.58284e+06	3.65234e+06	2.41056e+06	4.3065e+06	1.12496e+06	1.64261e+06	1.09023e+06	1.95943e+06	1.66539e+07	1.61662e+07	1.02617e+07
POS1221	1-Methylnicotinamide	12.146	138.077	[M+H]+	C7H9N2O	Pyridinecarboxamides	LDHMAVIPBRSVRG-UHFFFAOYSA-O	O=C(N)C1=CC=C[N+](=C1)C	C02918	457	HMDB0000699	Organoheterocyclic compounds	Pyridines and derivatives	9.01461e+07	6.06744e+07	8.09222e+07	9.44923e+07	5.55871e+07	2.12536e+07	7.30116e+07	8.04792e+07	1.30544e+08	9.14673e+07	1.2507e+08	9.92867e+07	8.15074e+07	6.40214e+07	3.66683e+07
POS12330	Scortechinone H	9.185	577.279	[M+H]+	C34H40O8	---	LLUOWYAXWXVGKY-JJVXVGLVSA-N	CC1C(C2=C(O1)C(=C(C3=C2OC45C6CC(C=C4C3=O)(C(=O)C5(OC6(C)C)CC=C(C)C=O)OC)O)CC=C(C)C)(C)C	---	---	---	Organoheterocyclic compounds	Benzopyrans	2.05829e+07	1.99456e+07	1.91739e+07	2.95195e+07	3.17765e+07	3.4334e+07	1.76452e+07	1.48685e+07	1.01092e+07	1.98297e+07	1.57585e+07	2.88569e+07	1.97344e+07	2.33466e+07	1.93396e+07
POS12460	Biliverdin	8.364	583.255	[M+H]+	C33H34N4O6	Bilirubins	RCNSAJSGRJSBKK-NSQVQWHSSA-N	O=C1N=C(C=C2NC(=CC=3NC(C=C4N=C(O)C(=C4C=C)C)=C(C3CCC(=O)O)C)C(=C2C)CCC(=O)O)C(=C1C=C)C	C00500	5280353	HMDB0001008	Organoheterocyclic compounds	Tetrapyrroles and derivatives	162651	431583	322972	552757	406537	484211	3.79615e+06	1.05112e+06	2.7055e+06	1.77665e+06	682981	629637	3.16249e+06	3.46483e+06	1.68137e+06
POS12500	Bilirubin	12.041	585.268	[M+H]+	C33H36N4O6	Bilirubins	BPYKTIZUTYGOLE-IFADSCNNSA-N	O=C(O)CCC1=C(NC(C=C2N=C(O)C(=C2C=C)C)=C1C)CC=3NC(C=C4N=C(O)C(C=C)=C4C)=C(C3CCC(=O)O)C	C00486	5280352	HMDB0000054	Organoheterocyclic compounds	Tetrapyrroles and derivatives	633921	2.07464e+06	1.41016e+06	1.82823e+06	654297	1.20462e+06	6.76895e+06	5885445	8.26064e+06	8.53416e+06	4.84501e+06	9.47483e+06	6.15921e+06	6.54055e+06	5.73811e+06
POS1261	Betaine	0.94	140.068	[M+Na]+	C5H11NO2	Amino acids and derivatives	KWIUHFFTVRNATP-UHFFFAOYSA-N	O=C([O-])C[N+](C)(C)C	C00719	247	HMDB0000043	Organic acids and derivatives	Carboxylic acids and derivatives	1145239254	1423195779	1240451439	1273546062	1171990121	1363167633	1269812962	1098425867	1297944709	1265659624	1506566353	1123074695	1567791455	1618874098	1592654529
POS12638	Urobilin	7.099	591.317	[M+H]+	C33H42N4O6	Bilirubins	KDCCOOGTVSRCHX-UYMYUHGCSA-N	CCC1=C(C(=O)N[C@H]1CC2=C(C(=C(N2)/C=C\3/C(=C(C(=N3)C[C@H]4C(=C(C(=O)N4)CC)C)C)CCC(=O)O)CCC(=O)O)C)C	C05794	6433298	HMDB0004160	Organoheterocyclic compounds	Tetrapyrroles and derivatives	3.46635e+06	4.33886e+06	7.45403e+06	454559	2.07613e+06	1.21473e+06	3.21594e+07	1.96945e+07	1.78816e+07	2.18805e+07	1.01852e+07	3.52572e+06	11298624	1.38066e+07	1.22407e+07
POS12703	POV-PC	9.315	594.375	[M+H]+	C29H56NO9P	---	RKIDALSACBQVTN-HHHXNRCGSA-N	CCCCCCCCCCCCCCCC(=O)OCC(COP(=O)([O-])OCC[N+](C)(C)C)OC(=O)CCCC=O	---	---	---	Lipids and lipid-like molecules	Glycerophospholipids	645008	3.69004e+06	4.66823e+06	2.15644e+06	1.24457e+06	211283	467804	3.74579e+06	2.14775e+06	755052	673786	1.3219e+06	9.37484e+07	1.2812e+07	3.99095e+06
POS12729	L-Urobilin	7.122	595.349	[M+H]+	C33H46N4O6	Bilirubins	TYOWQSLRVAUSMI-WKULSOCRSA-N	CCC1C(C(=O)NC1CC2=NC(=CC3=C(C(=C(N3)CC4C(C(C(=O)N4)CC)C)C)CCC(=O)O)C(=C2C)CCC(=O)O)C	C05793	5280818	---	Organoheterocyclic compounds	Tetrapyrroles and derivatives	560959	3.48853e+06	2.32877e+06	264010	1.88111e+06	1.02209e+06	3.84168e+07	4.37991e+07	3.31177e+07	3.32115e+07	5.18585e+06	4.41626e+06	1.73774e+07	2.03845e+07	3.06718e+07
POS1279	Methylimidazoleacetic acid	1.319	141.065	[M+H]+	C6H8N2O2	Substituted imidazoles	ZHCKPJGJQOPTLB-UHFFFAOYSA-N	O=C(O)CC=1N=CN(C1)C	C05828	75810	HMDB0002820	Organoheterocyclic compounds	Azoles	3.69423e+07	3.45076e+07	4.5862e+07	2.85577e+07	3.78512e+07	4.83822e+07	4.06091e+07	2.21567e+07	5.61207e+07	3.145e+07	3.63989e+07	3.68133e+07	6.60315e+07	6.10264e+07	5.58583e+07
POS1283	Methenamine	13.667	141.113	[M+H]+	C6H12N4	1,3,5-triazinanes	VKYKSIONXSXAKP-UHFFFAOYSA-N	C1N2CN3CN1CN(C2)C3	---	4101	HMDB0029598	Organoheterocyclic compounds	Triazinanes	8.18765e+07	8.87183e+07	8.98112e+07	8.58841e+07	8.84974e+07	8.35778e+07	9.91161e+07	1.00513e+08	106324094	8.69211e+07	9.37006e+07	9.77788e+07	124075920	1.04532e+08	1.09976e+08
POS13005	UDP-GlcNAc	1.246	608.087	[M+H]+	C17H27N3O17P2	Pyrimidine nucleotide sugars	LFTYTUAZOPRMMI-CFRASDGPSA-N	O=C1N=C(O)C=CN1C2OC(COP(=O)(O)OP(=O)(O)OC3OC(CO)C(O)C(O)C3N=C(O)C)C(O)C2O	C00043	---	HMDB0000290	Nucleosides, nucleotides, and analogues	Pyrimidine nucleotides	4.28317e+07	3.40801e+07	2.66201e+07	3.26958e+07	2.33707e+07	2.77422e+07	3.14645e+07	3.81222e+07	2.44096e+07	3.94846e+07	3.83455e+07	4.36021e+07	3.13887e+07	3.97882e+07	3.89404e+07
POS1305	5-hydroxy-gamma-coniceine	11.269	142.122	[M+H]+	C8H15NO	---	BVUWSAIHNBMOAG-UHFFFAOYSA-N	CCCC1CCC(C=N1)O	---	---	---	Organoheterocyclic compounds	Pyridines and derivatives	5.83819e+07	5.54675e+07	6.71924e+07	4.93889e+07	6.14177e+07	5.50279e+07	6.50187e+07	6.49534e+07	5.15026e+07	5.8241e+07	5.67651e+07	5.19496e+07	6.46635e+07	6.35173e+07	6.04098e+07
POS1306	Pelletierine	10.834	142.122	[M+H]+	C8H15NO	---	JEIZLWNUBXHADF-UHFFFAOYSA-N	CC(=O)CC1CCCCN1	C06182	---	HMDB0030324	Organoheterocyclic compounds	Piperidines	1.74195e+08	1.75815e+08	1.70962e+08	156958289	1.50318e+08	1.44459e+08	2.01104e+08	1.84216e+08	1.8366e+08	1.77058e+08	1.76643e+08	1.54078e+08	1.44074e+08	2.1674e+08	1.64743e+08
POS1311	(-)-Pelletierine	6.034	142.123	[M+H]+	C8H15NO	---	JEIZLWNUBXHADF-MRVPVSSYSA-N	CC(=O)CC1CCCCN1	---	---	HMDB0030324	Organoheterocyclic compounds	Piperidines	3.81551e+07	2.54645e+07	3.3731e+07	3.16506e+07	4.19857e+07	3.64956e+07	5.00854e+07	4.75969e+07	4.37763e+07	3.49406e+07	4.23877e+07	3.53854e+07	6.18254e+07	5.06513e+07	4.66806e+07
POS13114	Glutathione (oxidized)	2.257	613.157	[M+H]+	C20H32N6O12S2	Peptides	YPZRWBKMTBYPTK-BJDJZHNGSA-N	O=C(O)CN=C(O)C(N=C(O)CCC(N)C(=O)O)CSSCC(N=C(O)CCC(N)C(=O)O)C(O)=NCC(=O)O	C00127	---	HMDB0003337	Organic acids and derivatives	Carboxylic acids and derivatives	3.80352e+07	5.02576e+07	6.72143e+07	203625695	3.39518e+07	3.53361e+08	7.61096e+07	4.78229e+07	6.47425e+07	5.48438e+07	4.28075e+07	4.41891e+07	1179891412	6.61531e+07	5.92635e+07
POS1321	5-Hydroxymaltol	14.14	143.033	[M+NH4]+	C6H6O4	Pyrans	SSSNQLHKSUJJTE-UHFFFAOYSA-N	CC1=C(O)C(=O)C(O)=CO1	---	70627	HMDB0032988	Organoheterocyclic compounds	Pyrans	5.74366e+07	1.33892e+08	2.00215e+08	4.87491e+07	1.234e+08	8.37444e+07	3.39583e+07	5.57332e+07	1.8866e+08	1.53103e+08	1.81487e+08	1.7554e+08	4.30162e+07	8.89435e+07	2.56421e+07
POS1324	5-Hydroxymaltol	4.565	143.034	[M+H]+	C6H6O4	Pyrans	SSSNQLHKSUJJTE-UHFFFAOYSA-N	CC1=C(O)C(=O)C(O)=CO1	---	70627	HMDB0032988	Organoheterocyclic compounds	Pyrans	4.18438e+08	1.30161e+08	4.69128e+08	2.82779e+08	2.16825e+08	3.57515e+08	1.58184e+08	4.85717e+08	1.75695e+08	1.91933e+08	3.86883e+08	2.84283e+08	6.41829e+07	106006119	1.82117e+08
POS13301	3-(alpha-L-Arabinofuranosyloxy)pimara-8(14),15-dien-12-yl 6-deoxy-beta-D-galactopyranoside	9.002	621.303	[M+K]+	C31H50O10	Diterpene glycosides	LABWQTNVUKYYIP-ANNCGNFZSA-N	OCC1OC(OC2CCC3(C)C4C(=CC(C=C)(C)C(OC5OC(C)C(O)C(O)C5O)C4)CCC3C2(C)C)C(O)C1O	---	24013853	---	Lipids and lipid-like molecules	Prenol lipids	9.67084e+07	1.33076e+08	1.15587e+08	9.57928e+07	1.1123e+08	1.24853e+08	8.06798e+07	4.44815e+07	8.26496e+07	8.47481e+07	7.62232e+07	4.48824e+07	8.6037e+07	9.17354e+07	9.62069e+07
POS1333	trans-2-Octenoic acid	0.604	143.107	[M+H]+	C8H14O2	---	CWMPPVPFLSZGCY-VOTSOKGWSA-N	CCCCCC=CC(=O)O	---	---	HMDB0001568	Lipids and lipid-like molecules	Fatty Acyls	7.54707e+07	8.27357e+07	5.62138e+07	4.83649e+07	5.25425e+07	4.36309e+07	6.42957e+07	7.70449e+07	6.76844e+07	5.41876e+07	4.69012e+07	1.03547e+08	2.27257e+07	6.80417e+07	5.21387e+07
POS134	Furanone A	4.561	85.0289	[M+H]+	C4H4O2	Dihydrofurans	RHDGNLCLDBVESU-UHFFFAOYSA-N	O=C1CC=CO1	C17602	140765	HMDB0094691	Organoheterocyclic compounds	Dihydrofurans	1.23994e+08	2.25286e+08	1.26259e+08	5.762e+07	7.92412e+07	1.03741e+08	1.14209e+08	1.36792e+08	4.28557e+07	105040686	1.14961e+08	5.76552e+07	4.6417e+07	1.09958e+08	134849098
POS13431	luteolin 3',4'-di-O-beta-D-glucopyranoside	11.617	628.193	[M+NH4]+	C27H30O16	Flavonoid O-glycosides	XKAYFELZCPZDEK-IPOZFMEPSA-N	OC[C@H]1O[C@@H](OC2=C(O[C@@H]3O[C@H](CO)[C@@H](O)[C@H](O)[C@H]3O)C=C(C=C2)C4=CC(=O)C5=C(O)C=C(O)C=C5O4)[C@H](O)[C@@H](O)[C@@H]1O	---	21579130	---	Phenylpropanoids and polyketides	Flavonoids	1.59407e+07	1.46391e+07	1.46061e+07	1.13426e+07	1.29496e+07	1.47706e+07	1.36847e+07	1.7456e+07	1.51498e+07	1.67142e+07	1.62288e+07	1.62952e+07	1.80909e+07	1.91394e+07	1.79954e+07
POS1353	(+)-SQ 26517	5.304	144.065	[M+H]+	C6H9NO3	---	ZCSKPKMAWTYOSK-WUJLRWPWSA-N	CC1C(C(=O)O1)NC(=O)C	---	---	---	Organic acids and derivatives	Carboxylic acids and derivatives	8.3075e+07	1.11078e+08	93232063	8.172e+07	8.93877e+07	8.53145e+07	1.26107e+08	4.73056e+07	1.02522e+08	8.48309e+07	1.19524e+08	8.60593e+07	7.08884e+07	9.94058e+07	1.21307e+08
POS1355	6-Oxopiperidine-2-carboxylic acid	0.917	144.065	[M+Na]+	C6H9NO3	Carboxylic acids and derivatives	FZXCPFJMYOQZCA-UHFFFAOYSA-N	OC(=O)C1CCCC(O)=N1	---	3014237	HMDB0061705	Organic acids and derivatives	Carboxylic acids and derivatives	5.26442e+08	1.6e+08	7.92151e+07	213555997	1.88067e+08	2.42439e+08	6.24916e+07	1.19868e+08	6.97544e+08	1.17317e+08	2.85185e+08	1.95853e+08	2.4484e+08	2.90008e+08	2.61061e+08
POS1357	1-Benzazepine	5.212	144.081	[M+H]+	C10H9N	Benzazepines	DQFQCHIDRBIESA-UHFFFAOYSA-N	N1C=CC=CC2=CC=CC=C12	---	15559658	HMDB0244865	Organoheterocyclic compounds	Benzazepines	8.30241e+07	9.77554e+07	7.59473e+07	9.92558e+07	8.90196e+07	7.74204e+07	5.28581e+07	6.17784e+07	5.72542e+07	5.9726e+07	8.50979e+07	7.89372e+07	6.94909e+07	7.82551e+07	8.3409e+07
POS1361	Stachydrine	1.123	144.102	[M+H]+	C7H13NO2	Amino acids and derivatives	CMUNUTVVOOHQPW-LURJTMIESA-N	C[N+]1(CCCC1C(=O)[O-])C	C10172	---	HMDB0004827	Organic acids and derivatives	Carboxylic acids and derivatives	2.06948e+08	2.77063e+08	2.64369e+08	1.40116e+08	1.48292e+08	1.43949e+08	1.25916e+08	1.42989e+08	9.49473e+07	7.30125e+07	8.87573e+07	1.18562e+08	1.21112e+08	1.86093e+08	1.8111e+08
POS1363	3beta,6beta-Dihydroxynortropane	1.347	144.102	[M+NH4]+	C7H13NO2	Tropane alkaloids	MVUIPZFMWQBRCM-UHFFFAOYSA-N	OC1CC2CC(O)CC1N2	---	22297531	HMDB0038949	Alkaloids and derivatives	Tropane alkaloids	302316478	4.03563e+08	4.19256e+08	336469644	2.88099e+08	2.45412e+08	1.93791e+08	2.00092e+08	1.05556e+08	1.95855e+08	2.51319e+08	2.32196e+08	2.86483e+08	2.99841e+08	286941355
POS1364	Pseudoconhydrine	7.628	144.138	[M+H]+	C8H17NO	---	BQSAUYXITCMAKS-YUMQZZPRSA-N	CCCC1CCC(CN1)O	C10168	---	---	Alkaloids and derivatives	---	6.74636e+07	8.80954e+07	9.56722e+07	7.23464e+07	6.7857e+07	7.74336e+07	9.1347e+07	9.40204e+07	8.93192e+07	8.58742e+07	7.08741e+07	6.01067e+07	8.60003e+07	8.14044e+07	8.57521e+07
POS13646	Neomycin	10.928	637.304	[M+Na]+	C23H46N6O13	Aminosaccharides	PGBHMTALBVVCIT-UHFFFAOYSA-N	NCC1OC(OC2C(CO)OC(OC3C(O)C(N)CC(N)C3OC3OC(CN)C(O)C(O)C3N)C2O)C(N)C(O)C1O	C00384	---	HMDB0015129	Organic oxygen compounds	Organooxygen compounds	1.55587e+07	1.04616e+07	1.50332e+07	1.11838e+07	9.30617e+06	7.17854e+06	1.57059e+07	1.22259e+07	1.36757e+07	9.18006e+06	9.63196e+06	1.33397e+07	1.22896e+07	1.65891e+07	1.51924e+07
POS13692	Decahydrogambogic Acid	7.261	639.392	[M+H]+	C38H54O8	Dibenzopyrans	ZZGVJHSBRGZEML-UHFFFAOYSA-N	O=C(O)C(C)CCC12OC(C)(C)C3CC(CC4C(=O)C5=C(O)C=6C=CC(OC6C(=C5OC431)CCC(C)C)(C)CCCC(C)C)C2O	---	5149276	---	Organoheterocyclic compounds	Benzopyrans	7.72525e+06	1.15552e+07	1.51371e+07	7.29259e+06	1.05009e+07	8.79662e+06	1.30714e+07	3.83122e+07	7.32077e+06	7.04549e+06	5.40225e+06	4.78994e+06	2.07669e+07	2.43585e+07	2.57447e+07
POS1380	3-Hydroxyadipic acid 3,6-lactone	10.97	145.049	[2M+H]+	C6H8O4	Lactones	BWEICTHJUIJQPH-UHFFFAOYSA-N	[H]OC(=O)CC1([H])CCC(=O)O1	---	194109	HMDB0029171	Organoheterocyclic compounds	Lactones	1.63537e+08	1.71976e+08	1.64369e+08	1.7916e+08	2.1008e+08	245116977	1.09062e+08	1.37465e+08	6.14729e+07	1.96134e+08	1.08275e+08	1.88296e+08	1.7066e+08	1.75352e+08	2.03452e+08
POS1385	3-Hydroxyadipic acid 3,6-lactone	1.313	145.049	[M+CH3OH+H]+	C6H8O4	Lactones	BWEICTHJUIJQPH-UHFFFAOYSA-N	[H]OC(=O)CC1([H])CCC(=O)O1	---	194109	HMDB0029171	Organoheterocyclic compounds	Lactones	1496720898	1558211565	8.72891e+08	915709512	6.5762e+08	1208165862	1361260354	2121699789	9.12962e+08	2379327417	3464597026	1124331786	193346226	7.9022e+08	1236334429
POS1386	3-Hydroxyadipic acid 3,6-lactone	4.566	145.049	[M+H]+	C6H8O4	Lactones	BWEICTHJUIJQPH-UHFFFAOYSA-N	[H]OC(=O)CC1([H])CCC(=O)O1	---	194109	HMDB0029171	Organoheterocyclic compounds	Lactones	8.82791e+08	3819676654	2586565768	1288010685	2382578085	1801131690	2303452296	9.85128e+08	1774565296	2695531264	3216394267	2328304761	3.15771e+08	5.70973e+08	1344990581
POS1401	3-Methyleneoxindole	5.211	146.06	[M+H]+	C9H7NO	---	IGXUUWYVUGBMFT-UHFFFAOYSA-N	C=C1C2=CC=CC=C2NC1=O	C02796	---	---	Organoheterocyclic compounds	Indoles and derivatives	1.57001e+08	1.83779e+08	1.37489e+08	1.54726e+08	1.4623e+08	1.38733e+08	1.32791e+08	122904128	1.4097e+08	9.64133e+07	1.14269e+08	1.57443e+08	1.22588e+08	1.50705e+08	1.53335e+08
POS1402	Allysine	14.028	146.081	[M+H]+	C6H11NO3	Amino acids and derivatives	GFXYTQPNNXGICT-UHFFFAOYSA-N	O=CCCCC(N)C(=O)O	C04076	207;25244769	HMDB0303320	Organic acids and derivatives	Carboxylic acids and derivatives	1.77463e+08	3.15243e+08	1.09458e+08	130388479	103406079	7.28307e+07	45325286	9.46564e+07	8.78081e+07	4.56235e+07	1.64021e+08	1.88201e+08	3.81338e+07	9.19379e+07	1.76977e+08
POS1403	4-Hydroxypipecolic acid	4.097	146.081	[M+H]+	C6H11NO3	---	---	O=C(O)C1CC(O)CCN1	---	151907	---	---	---	2.71676e+08	3.21101e+08	3.06794e+08	1.04684e+08	2.54168e+08	4.23557e+08	6.75718e+07	2.65601e+08	7.74254e+07	7.40228e+07	252910328	3.63555e+08	2.50102e+08	1.56649e+08	2.11589e+08
POS1404	5-Amino-3-oxohexanoic acid	13.891	146.081	[M+H]+	C6H11NO3	---	---	CC(N)CC(=O)CC(=O)O	C03656	358	HMDB0012131	---	---	1.34109e+08	3.19077e+08	1.61591e+08	1.12424e+08	1.81157e+08	1.44645e+08	8.08017e+07	1.08515e+08	1.03322e+08	5.25268e+07	1.64085e+08	1.88206e+08	1.09451e+08	9.42645e+07	1.76959e+08
POS1405	trans-5-Hydroxypipecolic acid	0.971	146.081	[M+H]+	C6H11NO3	---	RKEYKDXXZCICFZ-CRCLSJGQSA-N	C1CC(NCC1O)C(=O)O	---	---	---	Organic acids and derivatives	Carboxylic acids and derivatives	1.81014e+08	2.19681e+08	3.77549e+08	3.82163e+08	5.15871e+08	2.3065e+08	8.46947e+07	1.36791e+08	3.7578e+07	1.06219e+08	3.10862e+08	1.02108e+08	1.40447e+08	1.65164e+08	9.54717e+07
POS1407	4-Guanidinobutanoic acid	1.455	146.092	[M+H]+	C5H11N3O2	Amino acids and derivatives	TUHVEAJXIMEOSA-UHFFFAOYSA-N	C(CC(=O)O)CN=C(N)N	---	---	HMDB0003464	Organic acids and derivatives	Carboxylic acids and derivatives	5.05666e+08	4.3898e+08	3.96371e+08	3.32184e+08	3.67738e+08	300808238	3.87713e+08	3.69073e+08	8.63546e+07	2.64788e+08	4.77353e+08	3.61356e+08	4.02313e+08	3.95685e+08	3.66243e+08
POS1410	DEOXYCARNITINE	0.912	146.117	[M+H]+	C7H15NO2	Straight chain fatty acids	JHPNVNIEXXLNTR-UHFFFAOYSA-N	C[N+](C)(C)CCCC(=O)[O-]	---	---	---	Lipids and lipid-like molecules	Fatty Acyls	3.18064e+08	2.31893e+08	2.45648e+08	109826063	1.49018e+08	193429133	2.48426e+08	7.15323e+08	7.64194e+08	3.92374e+08	4.43378e+08	7.42383e+08	2.8653e+08	3.0608e+08	3.04296e+08
POS1411	4-Trimethylammoniobutanoate	5.157	146.117	[M+H]+	C7H16NO2+	---	JHPNVNIEXXLNTR-UHFFFAOYSA-N	C[N+](C)(C)CCCC(=O)[O-]	C01181	---	HMDB0001161	Lipids and lipid-like molecules	Fatty Acyls	4.76e+08	6.68438e+08	9.47001e+08	6.19355e+08	6.44276e+08	5.91115e+08	4.28428e+08	4.30316e+08	4.22673e+08	4.39324e+08	5.31376e+08	5.39509e+08	497117140	5.33737e+08	5.45111e+08
POS1414	Deoxycarnitine	1.279	146.117	[M+H]+	C7H15NO2	Straight chain fatty acids	JHPNVNIEXXLNTR-UHFFFAOYSA-N	C[N+](C)(C)CCCC([O-])=O	C01181	725	HMDB0001161	Lipids and lipid-like molecules	Fatty Acyls	3.14832e+08	2.86211e+08	2.53581e+08	1.22327e+08	1.76417e+08	147683495	3.41254e+08	4.10341e+08	4.42957e+08	2.95528e+08	340568850	373167493	3.18666e+08	3.4144e+08	326983623
POS1418	Spermidine	0.735	146.165	[M+H]+	C7H19N3	Dialkylamines	ATHGHQPFGPMSJY-UHFFFAOYSA-N	NCCCCNCCCN	C00315	1102	HMDB0001257	Organic nitrogen compounds	Organonitrogen compounds	3535860634	1088956085	6.53249e+08	8.25436e+08	1277957305	1790734686	1489712934	1163388272	8.60824e+08	1992615744	1957793289	2581884059	1844725541	1953744078	1926446726
POS14201	NAD	2.479	664.114	[M+H]+	C21H27N7O14P2	(5'->5')-dinucleotides	BAWFJGJZGIEFAR-NNYOXOHSSA-N	C1=CC(=C[N+](=C1)[C@H]2[C@@H]([C@@H]([C@H](O2)COP(=O)([O-])OP(=O)(O)OC[C@@H]3[C@H]([C@H]([C@@H](O3)N4C=NC5=C(N=CN=C54)N)O)O)O)O)C(=O)N	C00003	5892;5288979;10897651;73415790	HMDB0000902	Nucleosides, nucleotides, and analogues	(5'->5')-dinucleotides	2.95802e+07	3.16293e+07	4.12974e+07	4.4632e+07	9.33194e+07	1.66587e+06	2.59334e+07	1.65659e+08	6.76545e+07	2.39733e+07	4.55796e+07	2.01529e+08	8.35107e+07	9.69422e+07	9.66482e+07
POS14205	NAD	1.803	664.115	[M]+	[C21H28N7O14P2]+	(5'->5')-dinucleotides	BAWFJGJZGIEFAR-NNYOXOHSSA-O	O=P(O)(OCC1OC(N2C=NC=3C(=NC=NC32)N)C(O)C1O)OP(=O)(O)OCC4OC([N+]=5C=CC=C(C5)C(=N)O)C(O)C4O	C00003	---	HMDB0000902	Nucleosides, nucleotides, and analogues	(5'->5')-dinucleotides	4.30905e+06	862028	411842	1.50147e+07	1.15883e+07	7.70559e+06	678251	1.07588e+07	9.20925e+06	2.41273e+06	700683	1.13268e+07	1.24708e+07	8.505e+06	4.45354e+06
POS14239	NADH	4.733	666.132	[M+H]+	C21H29N7O14P2	(5'->5')-dinucleotides	BOPGDPNILDQYTO-NNYOXOHSSA-N	O=P(O)(OCC1OC(N2C=CCC(=C2)C(=N)O)C(O)C1O)OP(=O)(O)OCC3OC(N4C=NC=5C(=NC=NC54)N)C(O)C3O	C00004	---	HMDB0001487	Nucleosides, nucleotides, and analogues	(5'->5')-dinucleotides	1.52353e+06	4.52274e+06	1.29626e+07	5.31155e+06	4.45254e+06	6.28494e+06	1.68288e+06	1.30955e+07	3.41939e+06	1.44562e+06	1.11643e+06	8.14714e+06	1.17207e+07	6.71158e+06	1.56014e+07
POS143	Acetone cyanohydrin	0.635	86.0605	[M+H]+	C4H7NO	Organooxygen compounds	MWFMGBPGAXYFAR-UHFFFAOYSA-N	CC(C)(O)C#N	C02659	6406	HMDB0060427	Organic oxygen compounds	Organooxygen compounds	2.17212e+08	1.73239e+08	1.20962e+08	1.09709e+08	1.34739e+08	1.23005e+08	1.56367e+08	1.58189e+08	1.63868e+08	2.1662e+08	7.39964e+07	163253504	4.05414e+08	3.08691e+08	2.1349e+08
POS144	Acetone cyanohydrin	4.585	86.0605	[M+Na]+	C4H7NO	Organooxygen compounds	MWFMGBPGAXYFAR-UHFFFAOYSA-N	CC(C)(O)C#N	C02659	6406	HMDB0060427	Organic oxygen compounds	Organooxygen compounds	2.11477e+08	1.08713e+08	1.94045e+08	1.09214e+08	1.47846e+08	7.51214e+07	82989192	1.6385e+08	1.7844e+08	4.08653e+07	1.9066e+08	1.65155e+08	6.01017e+08	300515869	1.47204e+08
POS1446	D-Glutamine	0.906	147.076	[M+H]+	C5H10N2O3	Amino acids and derivatives	ZDXPYRJPNDTMRX-GSVOUGTGSA-N	C(CC(=O)N)C(C(=O)O)N	C00819	---	HMDB0003423	Organic acids and derivatives	Carboxylic acids and derivatives	1363484672	1724011239	2056475589	1575211372	9.55695e+08	1246117464	1416153815	2268234873	8.9117e+08	1910853164	1293036197	1989464729	1553560468	1603826154	1437340644
POS1447	Glutamine	1.04	147.076	[M+H]+	C5H10N2O3	Alpha amino acids	ZDXPYRJPNDTMRX-VKHMYHEASA-N	N[C@@H](CCC(N)=O)C(O)=O	C00303	5961;6992086	HMDB0000641	Organic acids and derivatives	Carboxylic acids and derivatives	2747915556	4108206749	4891375882	2405377683	2900543242	3461642812	3814281631	5253616206	2922114753	5382027975	3447327722	5319658849	3179251965	3647805373	3653172175
POS1449	2,5-Diaminohexanoate	0.974	147.112	[M+H]+	C6H14N2O2	---	CEVCRLBFUJAKOG-CRCLSJGQSA-N	CC(CCC(C(=O)O)N)N	---	---	---	Organic acids and derivatives	Carboxylic acids and derivatives	9.33364e+08	5.42687e+08	5.27023e+08	3.61594e+08	3.8652e+08	4.14765e+08	4.68913e+08	3.17885e+08	2.7555e+08	3.52011e+08	5.39385e+08	4.44394e+08	4.83955e+08	4.98606e+08	4.86234e+08
POS1450	Lysine	0.761	147.112	[M+H]+	C6H14N2O2	D-alpha-amino acids	KDXKERNSBIXSRK-UHFFFAOYSA-N	O=C(O)C(N)CCCCN	C16440	5962	HMDB0000182	Organic acids and derivatives	Carboxylic acids and derivatives	8.47396e+08	5.77932e+08	5.38525e+08	4.04514e+08	383517149	3.9336e+08	4.8826e+08	4.30652e+08	365607114	5.03571e+08	6.54536e+08	5.80424e+08	3.95529e+08	4.74716e+08	5.02324e+08
POS14556	Stachyose	1.334	684.253	[M+NH4]+	C24H42O21	Oligosaccharides	UQZIYBXSHAGNOE-XNSRJBNMSA-N	OC[C@H]1O[C@@](CO)(O[C@H]2O[C@H](CO[C@H]3O[C@H](CO[C@H]4O[C@H](CO)[C@H](O)[C@H](O)[C@H]4O)[C@H](O)[C@H](O)[C@H]3O)[C@@H](O)[C@H](O)[C@H]2O)[C@@H](O)[C@@H]1O	C01613	439531	HMDB0003553	Organic oxygen compounds	Organooxygen compounds	1.55058e+07	2.35512e+07	9.97437e+06	1.96091e+07	1.22486e+07	1.56991e+07	4.74213e+06	1.06142e+06	0	7.97357e+06	5.21217e+06	0	1.48291e+07	1.45707e+07	1.17953e+07
POS1462	Glutamic acid	1.046	148.06	[M+H]+	C5H9NO4	Glutamic acid and derivatives	WHUUTDBJXJRKMK-VKHMYHEASA-N	O=C(O)CCC(N)C(=O)O	C00025	---	HMDB0000148	Organic acids and derivatives	Carboxylic acids and derivatives	1690193641	1914032534	1424894642	1530350622	1816368848	2140471910	3154037683	4210976086	4040296082	2029112172	2871636488	2238985898	1635504717	1950630601	2110093955
POS14625	Dephospho coa	4.938	688.153	[M+H]+	C21H35N7O13P2S	---	---	CC(C)(COP(=O)(O)OP(=O)(O)OCC1OC(n2cnc3c(N)ncnc32)C(O)C1O)C(O)C(=O)NCCC(=O)NCCS	C00882	642	HMDB0001373	---	---	5.29078e+07	6.93985e+07	8.33271e+07	6.36676e+07	6.37022e+07	6.36284e+07	3.92527e+07	2.00548e+07	3.47791e+07	5.48078e+07	4.4728e+07	2.72732e+07	5.09812e+07	5.94389e+07	5.76713e+07
POS14632	PE(16:1/16:1)	11.044	688.491	[M+H]+	C37H70NO8P	Phosphatidylethanolamines	PGPMCWZMPPZJML-NAFNZUQFSA-N	CCCCCC/C=C\CCCCCCCC(=O)OC[C@H](COP(=O)(O)OCCN)OC(=O)CCCCCCC/C=C\CCCCCC	---	9546809	HMDB0008957	Lipids and lipid-like molecules	Glycerophospholipids	1.33322e+08	2.63615e+07	4.38222e+07	0	1.24598e+06	661880	0	0	0	0	0	0	1.10587e+06	1.46619e+08	1.88617e+08
POS14670	PE(16:0/16:1)	10.11	690.504	[M+H]+	C37H72NO8P	Phosphatidylethanolamines	CZOSTDZGCCEZTJ-WMHOIYFHSA-N	[H][C@@](COC(=O)CCCCCCCCCCCCCCC)(COP(O)(=O)OCCN)OC(=O)CCCCCCC\C=C/CCCCCC	---	52924925;71581020	HMDB0008924	Lipids and lipid-like molecules	Glycerophospholipids	4.397e+07	6.68114e+07	1.39949e+06	6.2716e+07	2.30027e+07	4.16199e+07	2.63935e+07	1.82437e+07	2.7082e+07	550664	247127	0	5.89787e+06	1.00442e+07	1.10237e+07
POS1474	Phthalic anhydride	10.011	149.023	[M+H]+	C8H4O3	Phthalic anhydrides	LGRFSURHDFAFJT-UHFFFAOYSA-N	C1=CC=C2C(=C1)C(=O)OC2=O	---	6811	HMDB0256501	Organoheterocyclic compounds	Benzofurans	2.25385e+07	2.79341e+07	2.37614e+07	2.91168e+07	2.34614e+07	3.55252e+07	3.35451e+07	3.40659e+07	3.72669e+07	4.68507e+07	4.88316e+07	4.81035e+07	2.20935e+07	2.70803e+07	3.23541e+07
POS148	Cyclopentylamine	1.98	86.097	[M+H]+	C5H11N	Organonitrogen compounds	NISGSNTVMOOSJQ-UHFFFAOYSA-N	NC1CCCC1	---	2906	HMDB0250671	Organic nitrogen compounds	Organonitrogen compounds	5441671463	7712897147	6087171712	6233004304	5344918364	5761244019	2642975099	5478951096	4608596207	5036908550	6563717438	5875586740	4647401022	5851776547	6302690235
POS14870	SM(d18:2/16:0)	8.578	701.559	[M+H]+	C39H77N2O6P	Phosphosphingolipids	YLWSJLLZUHSIEA-CKSUKHGVSA-N	[H][C@@](COP([O-])(=O)OCC[N+](C)(C)C)(NC(=O)CCCCCCCCCCCCCCC)[C@H](O)\C=C\CCCCCCCC\C=C/CCC	C00550	52931235	HMDB0240638	Lipids and lipid-like molecules	Sphingolipids	6.51262e+07	4.46033e+07	6.46063e+07	4.56423e+07	7.06294e+07	5.89158e+07	1.81647e+07	2.35875e+07	3.69473e+07	2.95714e+07	3.11205e+07	1.03668e+07	1.2408e+08	1.22371e+08	7.35358e+07
POS14872	SM(d18:2/16:0)	8.331	701.56	[M+CH3OH+H]+	C39H77N2O6P	Phosphosphingolipids	YLWSJLLZUHSIEA-CKSUKHGVSA-N	[H][C@@](COP([O-])(=O)OCC[N+](C)(C)C)(NC(=O)CCCCCCCCCCCCCCC)[C@H](O)\C=C\CCCCCCCC\C=C/CCC	C00550	52931235	HMDB0240638	Lipids and lipid-like molecules	Sphingolipids	4.24686e+07	4.4644e+07	1.21815e+08	7.65112e+07	1.30674e+08	2.87134e+07	2.80994e+07	2.31603e+07	139203626	9.13767e+07	2.83388e+07	1.07422e+07	3.0603e+07	4.64441e+07	6.53023e+07
POS14914	SM(d18:0/16:1)	9.035	703.573	[M+H]+	C39H79N2O6P	Phosphosphingolipids	CGVOQSQIYSUXAT-PPLFXBRHSA-N	CCCCCCCCCCCCCCC[C@@H](O)[C@H](COP([O-])(=O)OCC[N+](C)(C)C)NC(=O)CCCCCCC\C=C/CCCCCC	C00550	53481781	HMDB0013464	Lipids and lipid-like molecules	Sphingolipids	4.48084e+08	1.00648e+08	1.38249e+08	2.56848e+08	6.6886e+07	1.55938e+08	1.27333e+08	1.77765e+08	4.02463e+08	4.72093e+08	4.77852e+08	2.13894e+08	161011791	5.50863e+07	1.41863e+08
POS14919	SM(d18:0/16:1)	13.693	703.573	[M+H-H2O]+	C39H79N2O6P	Phosphosphingolipids	CGVOQSQIYSUXAT-PPLFXBRHSA-N	CCCCCCCCCCCCCCC[C@@H](O)[C@H](COP([O-])(=O)OCC[N+](C)(C)C)NC(=O)CCCCCCC\C=C/CCCCCC	C00550	53481781	HMDB0013464	Lipids and lipid-like molecules	Sphingolipids	3.00416e+07	2.95237e+07	2.63644e+07	2.80346e+07	3.92918e+07	3.33119e+07	3.87982e+07	4.3118e+07	4.82081e+07	5.9514e+07	5.38986e+07	5.11993e+07	1.41279e+07	2.08112e+07	3.31034e+07
POS14949	PC(14:0/16:1)	8.862	704.524	[M+H]+	C38H74NO8P	Phosphatidylcholines	XGGMHQYOVYWRLV-IZNHTBNISA-N	CCCCCCCCCCCCCC(=O)OC[C@]([H])(COP([O-])(=O)OCC[N+](C)(C)C)OC(=O)CCCCCCC\C=C/CCCCCC	---	24778615	HMDB0007870	Lipids and lipid-like molecules	Glycerophospholipids	7.96158e+07	7.22856e+07	5.18392e+07	2.68265e+07	2.84316e+07	2.98481e+07	1.93612e+07	4.37735e+07	5.60041e+07	1.83356e+07	3.78654e+07	6.08102e+07	7.30187e+07	5.45702e+07	3.62364e+07
POS1499	Ectocarpene	11.269	149.132	[M+H]+	C11H16	---	KIFXGGYCNMHCSX-AEBAWRHJSA-N	CCC=CC1CC=CCC=C1	---	---	---	Hydrocarbons	Unsaturated hydrocarbons	3.9523e+07	3.5082e+07	4.04578e+07	3.6149e+07	3.64101e+07	3.62877e+07	4.02459e+07	4.12933e+07	3.59441e+07	3.35773e+07	3.71161e+07	3.48325e+07	4.53369e+07	3.8325e+07	4.32037e+07
POS15011	PC(15:0/15:0)	9.024	706.535	[M+H]+	C38H76NO8P	Phosphatidylcholines	LJARBVLDSOWRJT-PSXMRANNSA-N	CCCCCCCCCCCCCCC(=O)OC[C@H](COP(=O)([O-])OCC[N+](C)(C)C)OC(=O)CCCCCCCCCCCCCC	---	24778654	HMDB0007934	Lipids and lipid-like molecules	Glycerophospholipids	2.05552e+07	3.38886e+07	5.18925e+07	1.21451e+08	2.03824e+07	7.40712e+07	8.51339e+07	8.56972e+07	7.43692e+07	5.1184e+07	8.52012e+07	4.25094e+07	7.23469e+07	3.45835e+07	7.97955e+07
POS15012	PC(14:0/16:0)	11.468	706.535	[M+H]+	C38H76NO8P	Phosphatidylcholines	RFVFQQWKPSOBED-PSXMRANNSA-N	CCCCCCCCCCCCCCCC(=O)O[C@H](COC(=O)CCCCCCCCCCCCC)COP(=O)([O-])OCC[N+](C)(C)C	---	129657	HMDB0007869	Lipids and lipid-like molecules	Glycerophospholipids	3.24007e+07	3.35237e+07	8.09462e+07	4.2384e+07	5.48911e+07	2.82116e+07	3.99335e+07	3.52543e+07	1.71219e+07	9.30715e+07	4.24953e+07	9.32915e+07	5.71444e+07	6.72946e+07	2.67536e+07
POS1513	Methionine	1.102	150.058	[M+H]+	C5H11NO2S	Methionine and derivatives	FFEARJCKVFRZRR-BYPYZUCNSA-N	O=C(O)C(N)CCSC	C01733	6137	HMDB0000696	Organic acids and derivatives	Carboxylic acids and derivatives	1485829380	2073714119	1819646488	1468857334	1523963150	1406413112	1078948117	6.88377e+08	6.88468e+08	1309762666	1397890198	5.79435e+08	8.12635e+08	1187509648	1185582477
POS15167	PE(16:0/18:2)	11.439	716.522	[M+H]+	C39H74NO8P	Phosphatidylethanolamines	HBZNVZIRJWODIB-NHCUFCNUSA-N	CCCCCCCCCCCCCCCC(=O)OC[C@@H](COP(=O)(O)OCCN)OC(=O)CCCCCCC/C=C/C/C=C/CCCCC	---	---	HMDB0008928	Lipids and lipid-like molecules	Glycerophospholipids	3.32985e+07	2.37688e+07	1.05101e+07	4.19048e+07	3.80303e+07	3.46111e+07	4.14726e+07	4.97142e+07	3.94649e+07	3.80716e+06	2.04757e+06	1.69179e+06	2.2899e+07	1.2193e+07	1.72421e+07
POS1517	2-amino-4,5-dihydroxy-valeric acid	0.618	150.076	[M+H]+	C5H11NO4	---	---	NC(CC(O)CO)C(=O)O	---	14189620	---	---	---	1.07692e+08	1.10787e+08	6.82132e+07	8.71282e+07	5.78619e+07	7.34085e+07	1.04147e+08	9.24819e+07	1.11797e+08	1.05972e+08	1.05049e+08	1.03946e+08	5.66348e+07	9.49336e+07	8.3937e+07
POS15225	PC(16:0/P-16:0)	9.071	718.572	[M+NH4]+	C40H80NO7P	Glycerophospholipids	KEVGQWGZKKFGDC-JCUPVDEDSA-N	CCCCCCCCCCCCCCCC(=O)OCC(COP([O-])(=O)OCC[N+](C)(C)C)O\C=C/CCCCCCCCCCCCCC	C00670	53478671	HMDB0007994	Lipids and lipid-like molecules	Glycerophospholipids	8.25617e+06	501642	1.20555e+06	592478	429675	776958	563281	244328	3.66074e+06	6.7562e+07	1.3942e+08	2.30347e+08	9.16746e+06	6.41715e+06	5.65234e+06
POS15227	PC(16:0/P-16:0)	9.634	718.572	[M+H]+	C40H80NO7P	Glycerophospholipids	KEVGQWGZKKFGDC-JCUPVDEDSA-N	CCCCCCCCCCCCCCCC(=O)OCC(COP([O-])(=O)OCC[N+](C)(C)C)O\C=C/CCCCCCCCCCCCCC	C00670	53478671	HMDB0007994	Lipids and lipid-like molecules	Glycerophospholipids	5.0379e+06	3.99819e+06	2.18616e+06	677052	995731	1.35684e+06	1.12612e+06	1.86878e+06	1.11368e+07	1.27619e+08	1.4777e+08	1.24145e+08	1.85917e+07	1.75948e+07	1.62279e+07
POS15469	PC(16:1/16:1)	8.959	730.537	[M+H]+	C40H76NO8P	Phosphatidylcholines	GPWHCUUIQMGELX-VHQDNGOZSA-N	CCCCCC/C=C\CCCCCCCC(=O)OC[C@H](COP(=O)([O-])OCC[N+](C)(C)C)OC(=O)CCCCCCC/C=C\CCCCCC	---	24778764	HMDB0008002	Lipids and lipid-like molecules	Glycerophospholipids	2.64677e+08	1.97025e+08	1.12022e+08	3.56535e+07	5.23313e+07	67049336	7.89182e+07	5.00214e+07	6.32245e+07	157497763	1.75858e+08	3.58085e+08	2.50263e+08	3.39394e+08	3.07162e+08
POS15474	PC(15:0/P-18:1)	11.49	730.574	[M+H]+	C41H80NO7P	Phosphatidylcholines	YPWWLQPIEDWZQI-IMZFPPOWSA-N	CCCCCCCCCCCCCCC(=O)OCC(COP([O-])(=O)OCC[N+](C)(C)C)O\C=C/CCCCCC\C=C/CCCCCCCC	C00157	53478667	HMDB0007964	Lipids and lipid-like molecules	Glycerophospholipids	2.14469e+07	6.52613e+07	3.45045e+07	1.50434e+07	1.26638e+07	1.39278e+07	1.1525e+07	8.91834e+06	6.77709e+06	2.33142e+07	4.23614e+07	4.02198e+07	4.12385e+07	4.97155e+07	7.57212e+07
POS15496	SM(d18:0/18:1)	11.094	731.606	[M+H]+	C41H83N2O6P	Phosphosphingolipids	HHAUPBIWIXBMEU-MMVRYLQTSA-N	CCCCCCCCCCCCCCC[C@@H](O)[C@H](COP(=O)([O-])OCC[N+](C)(C)C)NC(=O)CCCCCCCCC\C=C/CCCCCC	C00550	53481360	HMDB0012089	Lipids and lipid-like molecules	Sphingolipids	1.29872e+07	2.78662e+07	2.08931e+07	7.92494e+06	1.0861e+07	9.48463e+06	1.94214e+07	7.17856e+06	1.3984e+07	6.19972e+06	7.56983e+06	4.27081e+06	151489833	7.05284e+07	5.72707e+07
POS1553	Guanine	1.728	152.056	[M+H]+	C5H5N5O	Purines and purine derivatives	UYTPUPDQBNUYGX-UHFFFAOYSA-N	C1=NC2=C(N1)C(=O)NC(=N2)N	C00242	---	HMDB0000132	Organoheterocyclic compounds	Imidazopyrimidines	9.07142e+07	9.5133e+07	1.01347e+08	9.65725e+07	8.21753e+07	6.947e+07	1.00295e+08	1.04549e+08	1.11699e+08	1.14811e+08	115821808	121637119	7.63834e+07	9.28626e+07	9.97601e+07
POS15530	PC(18:1/14:0)	13.689	732.554	[M+H]+	C40H78NO8P	Phosphatidylcholines	KIVAJCJTVPWSRJ-OQHNRNOKSA-N	CCCCCCCCCCCCCC(=O)O[C@H](COC(=O)CCCCCCC/C=C\CCCCCCCC)COP(=O)([O-])OCC[N+](C)(C)C	---	24778931	HMDB0008097	Lipids and lipid-like molecules	Glycerophospholipids	188256209	1.718e+08	1.9352e+08	8.87511e+07	1.37367e+08	1.8027e+08	1.42139e+08	3.35979e+08	1.82919e+08	3.42639e+08	3.60714e+08	1.63307e+08	2.71325e+08	269954842	2.22544e+08
POS1554	8-Oxo-7,8-dihydrodeoxyguanine	4.469	152.056	[M+Na]+	C5H5N5O	Imidazopyrimidines	LEFZRUQODOYVMO-UHFFFAOYSA-N	NC1=NC=C2NC(=O)NC2=N1	---	5356758	HMDB0247457	Organoheterocyclic compounds	Imidazopyrimidines	1.15628e+08	1.23278e+08	1.19419e+08	1.08921e+08	1.28579e+08	1.50855e+08	9.12474e+07	9.6677e+07	6.70561e+07	8.25574e+07	63828180	101341304	8.70413e+07	8.8086e+07	1.00905e+08
POS1568	6,8-Dihydroxypurine	2.205	153.04	[M+Na]+	C5H4N4O2	Imidazopyrimidines	BYUOBSUZYQAFJM-UHFFFAOYSA-N	O=C1NC2=C(N1)C(=O)N=CN2	---	135414099	HMDB0001182	Organoheterocyclic compounds	Imidazopyrimidines	2.24464e+08	3.95537e+08	8.95918e+08	4.59955e+08	1745259457	2879526676	2.91606e+08	2.13204e+08	295886071	1287589825	3.04037e+08	9.34147e+08	1049245069	1.58348e+08	5.27528e+08
POS1570	Xanthine	2.425	153.041	[M+H]+	C5H4N4O2	Xanthines	LRFVTYWOQMYALW-JKKKRHIMNA-N	Oc1nc(O)c2nc[nH]c2n1	C00385	1188	HMDB0000292	Organoheterocyclic compounds	Imidazopyrimidines	3204453993	3684610670	2896385923	3010601505	2863285772	3177532222	3520637200	2467178107	3235513893	3940920611	3807425129	1729102399	1045463864	1571349475	1759823231
POS15713	PE(16:0/20:4)	10.688	740.522	[M+H]+	C41H74NO8P	Phosphatidylethanolamines	DRIVXEVMDWCWLI-CAQMIEAISA-N	CCCCCCCCCCCCCCCC(=O)OC[C@H](COP(=O)(O)OCCN)OC(=O)CCC/C=C\C/C=C\C/C=C\C/C=C\CCCCC	---	9546800;71306340	HMDB0008938	Lipids and lipid-like molecules	Glycerophospholipids	2.99064e+06	4.51669e+06	5.82407e+07	2.14303e+07	15574289	1.04064e+07	1.55867e+07	8.8227e+06	4.07667e+06	1.09886e+06	5.27578e+06	5.11281e+06	1.0029e+07	1.75024e+07	1.37133e+07
POS1573	Nudifloramide	4.371	153.065	[M+H]+	C7H8N2O2	---	---	Cn1cc(C(=N)O)ccc1=O	C05842	69698	HMDB0004193	---	---	5.67388e+07	196392864	6.6876e+07	6.8896e+07	8.17948e+07	5.42795e+07	4.54554e+07	3.03988e+07	8.90692e+07	4.44514e+07	4.81863e+07	5.37417e+07	2.59135e+08	1.20758e+08	1.11332e+08
POS1574	1,4-Dihydro-1-methyl-4-oxo-3-pyridinecarboxamide	4.187	153.066	[M+H]+	C7H8N2O2	Pyridinecarboxamides	KTLRWTOPTKGYQY-UHFFFAOYSA-N	O=C1C=CN(C=C1C(=N)O)C	C05843	440810	HMDB0004194	Organoheterocyclic compounds	Pyridines and derivatives	7.61117e+07	4.83049e+07	1.17995e+08	4.60691e+07	5.12165e+07	4.15266e+07	1.18535e+08	6.51682e+07	9.08547e+07	8.03669e+07	4.5476e+07	92647331	2.60085e+08	1.2517e+08	1.83024e+08
POS1575	2-Amino-3-hydroxybenzamide	4.626	153.066	[M+H]+	C7H8N2O2	---	---	N=C(O)c1cccc(O)c1N	---	20283850	---	---	---	9.38205e+07	105610008	1.73121e+08	7.68243e+06	3.4004e+07	6.38304e+07	6.67634e+07	4.00233e+07	1.24861e+08	6.46915e+07	6.96739e+07	6.13233e+07	3.50598e+07	9.16421e+07	6.46888e+07
POS15791	PE(18:1/18:1)	11.054	744.553	[M+H]+	C41H78NO8P	Phosphatidylethanolamines	ZTSRQLQWGSDQGP-RTJYTIBZSA-N	[H][C@@](COC(=O)CCCCCCC\C=C/CCCCCCCC)(COP(O)(=O)OCCN)OC(=O)CCCCCCCCC\C=C/CCCCCC	---	53479650	HMDB0009058	Lipids and lipid-like molecules	Glycerophospholipids	7.67749e+07	3.00501e+07	2.50622e+07	5.68175e+07	2.24e+07	3.85345e+07	7.88655e+07	9.9422e+07	2.99228e+07	1.14082e+08	3.85891e+07	2.4986e+07	2.73635e+07	3.16714e+07	3.59125e+07
POS15793	PC(16:0/P-18:1)	10.939	744.586	[M+H-H2O]+	C42H82NO7P	Glycerophospholipids	MPQGNHKVOVYEEN-RTVLTNFHSA-N	CCCCCCCCCCCCCCCC(=O)OCC(COP([O-])(=O)OCC[N+](C)(C)C)O\C=C/CCCCCCCC\C=C/CCCCCC	C00670	53478675	HMDB0007996	Lipids and lipid-like molecules	Glycerophospholipids	4.8195e+07	6.82913e+07	4.84128e+07	2.14091e+07	2.67616e+07	1.53438e+07	1.10497e+07	5.97854e+06	1.55421e+07	8.54678e+07	5.80332e+07	1.03428e+08	2.56824e+06	8.42703e+06	1.3956e+07
POS1580	(+)-cis-p-Mentha-2,8-dien-1-ol	0.635	153.127	[M+H]+	C10H16O	---	MKPMHJQMNACGDI-VHSXEESVSA-N	CC(=C)C1CCC(C=C1)(C)O	---	---	---	Lipids and lipid-like molecules	Prenol lipids	6.33317e+07	8.96454e+07	6.13966e+07	3.55096e+07	4.85145e+07	4.16062e+07	6.65563e+07	8.35642e+07	7.79869e+07	5.52372e+07	5.62932e+07	8.891e+07	2.40098e+07	2.51682e+07	6.4137e+07
POS15806	Liriopesides B	5.524	745.416	[M+Na]+	C39H62O12	Steroidal saponins	RMIQIULKBBCLIL-AKYREZHBSA-N	OC1C(OC2CC3=CCC4C(CCC5(C)C4CC6OC7(OCC(C)CC7)C(C)C65)C3(C)C(OC8OC(C)C(O)C(O)C8O)C2)OC(C)C(O)C1O	---	---	---	---	---	1.17446e+07	2.05242e+07	8.62147e+06	9.90117e+06	1.04087e+07	1.08566e+07	1.18645e+07	2.68541e+06	6.23077e+06	1.00105e+07	7.88276e+06	513883	6.05713e+06	5.71461e+06	5.59238e+06
POS1581	Perillyl alcohol	4.561	153.127	[M+H]+	C10H16O	Menthane monoterpenoids	NDTYTMIUWGWIMO-UHFFFAOYSA-N	CC(=C)C1CCC(=CC1)CO	C02452	---	HMDB0003634	Lipids and lipid-like molecules	Prenol lipids	5.61323e+07	7.14964e+07	1.54851e+08	1.69039e+08	9.87249e+07	3.66732e+07	1.25252e+08	8.1041e+07	9.77973e+07	8.70643e+07	6.19679e+07	1.3025e+08	4.39513e+07	5.72412e+07	6.52034e+07
POS15830	PC(17:0/16:1)-D5	9.514	746.566	[M+H]+	C41H80NO8P	Phosphatidylcholines	DISVYZNGGMDUPX-FEZSZEOVSA-N	[H]C(OC(=O)CCCCCCCC=CCCCCCC)(C([H])([H])OC(=O)CCCCCCCCCCCCCCCC)C([H])([H])OP(=O)([O-])OCC[N+](C)(C)C	---	146036825	---	Lipids and lipid-like molecules	Glycerophospholipids	1.26392e+07	8.2767e+06	8.3959e+06	5.45044e+06	6.98165e+06	8716745	2.25612e+07	2.1385e+07	1.01225e+07	5.11408e+07	5.24316e+07	3.24589e+07	5.12353e+07	6.07127e+07	3.79118e+07
POS15888	1-Palmitoyl-2-thiopalmitoyl phosphatidylcholine	9.876	750.547	[M+H]+	C40H80NO7PS	Cholines	CJNCGLSWHABGOT-KXQOOQHDSA-N	CCCCCCCCCCCCCCCC(=O)OC[C@H](COP(=O)([O-])OCC[N+](C)(C)C)SC(=O)CCCCCCCCCCCCCCC	---	195048	---	Organic nitrogen compounds	Organonitrogen compounds	5.3978e+07	2.06148e+07	3.88054e+06	4.41898e+06	789786	7.62171e+06	7.90316e+06	8.74194e+06	8.90121e+06	6.93323e+06	348507	132703	7.65751e+07	2.87878e+07	4.76609e+07
POS15921	PE(P-18:0/20:4)	11.064	752.556	[M+H]+	C43H78NO7P	Phosphatidylethanolamines	URPXXNCTXCOATD-FXMFQVEGSA-N	CCCCCCCCCCCCCCCC/C=C\OC[C@H](COP(=O)(O)OCCN)OC(=O)CCC/C=C\C/C=C\C/C=C\C/C=C\CCCCC	---	9547058;86289532	HMDB0005779	Lipids and lipid-like molecules	Glycerophospholipids	7.03426e+07	4.53962e+07	5.06502e+07	3.00541e+07	7.78292e+07	1.1999e+08	4.22216e+07	6.47474e+07	2.79322e+07	3.14211e+07	2.57843e+07	2.5052e+07	4.05085e+07	7.2497e+07	7.12359e+07
POS15962	PC(16:0/16:0)	11.836	756.547	[M+Na]+	C40H80NO8P	Phosphatidylcholines	KILNVBDSWZSGLL-KXQOOQHDSA-N	CCCCCCCCCCCCCCCC(=O)OC[C@H](COP(=O)([O-])OCC[N+](C)(C)C)OC(=O)CCCCCCCCCCCCCCC	---	452110	HMDB0000564	Lipids and lipid-like molecules	Glycerophospholipids	2.37436e+07	3.14181e+07	3.65023e+07	4.56782e+07	4.58482e+07	4.59981e+07	5.15194e+07	2.56044e+07	6.2287e+07	5.34237e+07	4.97819e+07	3.67456e+07	1.45544e+07	1.71741e+07	1.92552e+07
POS16	Trimethyloxamine	0.915	76.0764	[M+H]+	C3H9NO	Trialkyl amine oxides	UYPYRKYUKCHHIB-UHFFFAOYSA-N	CN(=O)(C)C	C01104	1145	HMDB0000925	Organic nitrogen compounds	Organonitrogen compounds	2.11633e+08	4.09699e+08	2.12818e+08	5.5907e+08	3.74831e+08	4.612e+08	4.36183e+08	4.20607e+08	107683556	8.80562e+07	434516163	4.15922e+08	336065143	3.41326e+08	3.35314e+08
POS160	2-oxo-Butanal	1.94	87.0445	[M+H]+	C4H6O2	Organooxygen compounds	RWHQMRRVZJSKGX-UHFFFAOYSA-N	CCC(=O)C=O	---	145744	HMDB0252077	Organic oxygen compounds	Organooxygen compounds	2.56344e+07	9.90095e+07	3.48069e+07	2.30818e+07	2.84158e+07	3.31229e+07	3.10805e+07	6.14688e+07	6.17924e+07	6.48589e+07	2.86504e+07	7.42145e+07	1.32702e+07	2.18194e+07	3.26437e+07
POS16024	PC(16:0/18:2)	7.962	758.569	[M+H]+	C42H80NO8P	Phosphatidylcholines	JLPULHDHAOZNQI-AKMCNLDWSA-N	CCCCCCCCCCCCCCCC(=O)OC[C@H](COP(=O)([O-])OCC[N+](C)(C)C)OC(=O)CCCCCCC/C=C\C/C=C\CCCCC	---	5287971	HMDB0007973	Lipids and lipid-like molecules	Glycerophospholipids	1.34321e+08	4.64868e+07	7.67773e+07	1.4271e+08	1.27602e+08	1.1427e+08	2.87181e+07	2.14074e+08	3.6117e+07	3.96504e+07	3.61621e+07	3.81451e+07	1.04264e+08	1.92896e+08	1.8147e+08
POS16067	PC(16:0/18:1)	10.658	760.584	[M+H]+	C42H82NO8P	Phosphatidylcholines	WTJKGGKOPKCXLL-VYOBOKEXSA-N	CCCCCCCCCCCCCCCC(=O)OC[C@H](COP(=O)([O-])OCC[N+](C)(C)C)OC(=O)CCCCCCC/C=C\CCCCCCCC	---	5497103	HMDB0007972	Lipids and lipid-like molecules	Glycerophospholipids	1255251461	1894091319	1527306336	2982671149	3185564649	3415473681	5188708316	1215245880	2942070710	1756871878	1592330734	2122744097	7.0487e+07	1.57679e+08	1.94467e+08
POS16072	PC(18:1/16:0)	9.911	760.584	[M+H]+	C42H82NO8P	Phosphatidylcholines	RRVPPYNAZJRZFR-VYOBOKEXSA-N	CCCCCCCCCCCCCCCC(=O)O[C@H](COC(=O)CCCCCCC/C=C\CCCCCCCC)COP(=O)([O-])OCC[N+](C)(C)C	---	24778933	HMDB0008100	Lipids and lipid-like molecules	Glycerophospholipids	123577042	1784745423	8.41103e+08	1940424203	2064890578	1799383310	1197011238	1489631353	8.25443e+08	1159807115	7.18167e+08	8.68502e+08	9.6055e+07	1.28381e+08	1.04613e+08
POS16083	PC(16:0/18:1(9Z))	8.613	760.594	[M+H]+	C42H82NO8P	Phosphatidylcholines	WTJKGGKOPKCXLL-VYOBOKEXSA-N	CCCCCCCCCCCCCCCC(=O)OC[C@H](COP(=O)([O-])OCC[N+](C)(C)C)OC(=O)CCCCCCC/C=C\CCCCCCCC	---	---	HMDB0007972	Lipids and lipid-like molecules	Glycerophospholipids	4.39988e+06	1.92506e+08	2.43152e+08	4.38851e+08	5.32783e+08	6.39224e+08	1.17045e+08	1.70119e+08	1.05537e+08	1.23162e+08	5.61365e+07	5.3442e+07	2.46466e+06	966801	6.22702e+06
POS16221	PE(18:1/20:4)	10.643	766.535	[M+H]+	C43H76NO8P	Phosphatidylethanolamines	LJIFHMULTXIFNU-KAMIUYGRSA-N	[H][C@@](COC(=O)CCCCCCCCC\C=C/CCCCCC)(COP(O)(=O)OCCN)OC(=O)CCC\C=C/C\C=C/C\C=C/C\C=C/CCCCC	---	53479635	HMDB0009070	Lipids and lipid-like molecules	Glycerophospholipids	5.66733e+07	1.61818e+07	3.24547e+06	3.21375e+07	4.50537e+07	5.64521e+07	3.5348e+07	1.07992e+08	7.06089e+06	6.38333e+06	1.35662e+06	2.28501e+06	3.10548e+07	3.75272e+07	8.5182e+07
POS16222	PC(O-16:0/20:5)	10.901	766.569	[M+H]+	C44H81NO7P+	1-alkyl,2-acylglycero-3-phosphocholines	YHSSHPWVFALMBA-VZUYHUTRSA-O	CCCCCCCCCCCCCCCCOC[C@H](COP(=O)(O)OCC[N+](C)(C)C)OC(=O)CCCC=CCC=CCC=CCC=CCC=CCC	---	57369989	---	Lipids and lipid-like molecules	Glycerophospholipids	2.51975e+07	1.30021e+07	23404353	2.01605e+07	2.28709e+07	1.70891e+07	1.26829e+07	2.1628e+07	1.06419e+07	1.11703e+07	3.1744e+07	7.37121e+06	3.44427e+07	2.44379e+07	3.28611e+07
POS1632	(2E)-2,6-Dimethyl-2,5-heptadienoic acid	6.283	155.106	[M+H]+	C9H14O2	---	IGQGIACCENRGLM-SOFGYWHQSA-N	CC(=CCC=C(C)C(=O)O)C	---	---	HMDB0035135	Lipids and lipid-like molecules	Fatty Acyls	3.93752e+07	2.81191e+07	3.7662e+07	3.18065e+07	2.98777e+07	2.81756e+07	5.03434e+07	2.96019e+07	42275569	4.48297e+07	3.25199e+07	2.71931e+07	4.44995e+07	4.05707e+07	4.26926e+07
POS1640	N-Methylethanolamine phosphate	0.937	156.042	[M+H]+	C3H10NO4P	---	HZDCAHRLLXEQFY-UHFFFAOYSA-N	CNCCOP(=O)(O)O	C01210	---	HMDB0060173	Organic acids and derivatives	Organic phosphoric acids and derivatives	2210752403	2789957683	2933185454	3455928293	2980120171	2440953129	2489846801	2917923124	3085616877	3328648351	2308872721	3360402968	3589103985	3605918909	3614202411
POS1641	L-Histidine	0.959	156.076	[M+H]+	C6H9N3O2	Amino acids and derivatives	HNDVDQJCIGZPNO-YFKPBYRVSA-N	C1=C(NC=N1)CC(C(=O)O)N	C00135	---	HMDB0000177	Organic acids and derivatives	Carboxylic acids and derivatives	1008419960	2291971748	2270194921	1786189635	1583001451	2016433187	9.15149e+08	1987447925	1401848500	2202420201	1159327489	2513653808	1118180187	1213629730	1022018568
POS16424	PC(18:3/18:3)	9.046	778.537	[M+H]+	C44H76NO8P	Phosphatidylcholines	XXKFQTJOJZELMD-JICBSJGISA-N	CC/C=C\C/C=C\C/C=C\CCCCCCCC(=O)OC[C@H](COP(=O)([O-])OCC[N+](C)(C)C)OC(=O)CCCCCCC/C=C\C/C=C\C/C=C\CC	---	24778990	HMDB0008206	Lipids and lipid-like molecules	Glycerophospholipids	5033219	8.89388e+06	1.55151e+07	7.1663e+06	5.99914e+06	8.48887e+06	1.23149e+07	1.70953e+07	7.13545e+06	5.04916e+06	5.11825e+06	5.92086e+06	1.6214e+07	1.54362e+07	1.66582e+07
POS16458	PC(20:5/16:0)	9.628	780.553	[M+H]+	C44H78NO8P	Glycerophospholipids	SUZYROYNFNQALJ-MHEIZRSESA-N	CCCCCCCCCCCCCCCC(=O)O[C@]([H])(COC(=O)CCC\C=C/C\C=C/C\C=C/C\C=C/C\C=C/CC)COP([O-])(=O)OCC[N+](C)(C)C	C00157	52923341	HMDB0008495	Lipids and lipid-like molecules	Glycerophospholipids	3.52622e+07	2.65868e+07	5.67806e+07	2.0988e+07	2.77627e+07	2.41639e+07	4.28307e+07	2.02101e+07	3.6292e+07	4.73583e+07	3.20856e+07	2.82812e+07	6.23935e+07	9.24531e+07	4.69882e+07
POS16488	PC(16:0/20:4)	9.892	782.567	[M+H]+	C44H80NO8P	Phosphatidylcholines	JAVWFBAAZSHHAD-HCYAGMRRSA-N	[H][C@@](COC(=O)CCCCCCCCCCCCCCC)(COP([O-])(=O)OCC[N+](C)(C)C)OC(=O)CCCCCC\C=C/C\C=C/C\C=C/C\C=C/CC	---	138183174	HMDB0007983	Lipids and lipid-like molecules	Glycerophospholipids	2.71592e+08	4.05821e+08	1.43031e+08	1.27279e+08	1.56037e+08	188623480	1.69167e+08	3.91976e+08	8.44509e+08	1.86008e+08	2.50412e+08	4.12012e+08	1.21505e+08	227494979	1.17716e+08
POS16492	PC(16:0/18:1)	8.135	782.567	[M+Na]+	C42H82NO8P	Phosphatidylcholines	WTJKGGKOPKCXLL-VYOBOKEXSA-N	CCCCCCCCCCCCCCCC(=O)OC[C@H](COP(=O)([O-])OCC[N+](C)(C)C)OC(=O)CCCCCCC/C=C\CCCCCCCC	---	5497103	HMDB0007972	Lipids and lipid-like molecules	Glycerophospholipids	6.40417e+07	4.51936e+07	1.50176e+07	3.2808e+07	3.23302e+07	3.17887e+07	3.696e+07	5.24745e+07	7.36345e+07	6.03318e+07	2.17147e+07	9.84718e+06	2.26857e+07	2.23913e+07	6.00133e+07
POS16500	PC(18:2/18:2)	10.725	782.568	[M+H]+	C44H80NO8P	Phosphatidylcholines	FVXDQWZBHIXIEJ-LNDKUQBDSA-N	CCCCC/C=C\C/C=C\CCCCCCCC(=O)OC[C@H](COP(=O)([O-])OCC[N+](C)(C)C)OC(=O)CCCCCCC/C=C\C/C=C\CCCCC	---	5288075	HMDB0008138	Lipids and lipid-like molecules	Glycerophospholipids	2.38233e+08	1.85263e+08	1.93374e+08	1.25482e+08	2.62309e+08	189624821	5.19903e+08	4.98563e+08	6.26126e+08	5.02673e+08	4.84381e+08	3.02809e+08	2.19796e+08	3.88664e+08	2.39085e+08
POS1651	N-Methylpelletierine	10.831	156.138	[M+H]+	C9H17NO	---	TYHJMEIBGDDCPA-SECBINFHSA-N	CC(=O)CC1CCCCN1C	C06184	---	---	Organoheterocyclic compounds	Piperidines	1.98332e+08	2.03707e+08	1.87879e+08	1.6797e+08	1.84512e+08	1.75725e+08	2.30544e+08	2.09387e+08	2.02974e+08	2.00326e+08	1.83648e+08	1.56785e+08	2.31575e+08	239837156	2.57134e+08
POS16548	PC(18:1/18:2)	9.039	784.587	[M+H]+	C44H82NO8P	Phosphatidylcholines	YBNAKFLXDDROCX-YGRWKTHCSA-N	CCCCCC\C=C/CCCCCCCCCC(=O)OC[C@]([H])(COP([O-])(=O)OCC[N+](C)(C)C)OC(=O)CCCCCCC\C=C/C\C=C/CCCCC	---	53478723	HMDB0008072	Lipids and lipid-like molecules	Glycerophospholipids	2.07947e+07	35373720	58335708	9.94725e+07	7.11479e+07	8.44262e+07	1.33114e+08	1.73928e+08	1.5165e+08	7.79576e+07	1.02851e+08	2.70569e+08	1.47654e+08	1.70567e+08	4.64276e+07
POS16590	FAD	5.36	786.162	[M+H]+	C27H33N9O15P2	Flavin nucleotides	VWWQXMAJTJZDQX-HOMBZVRDSA-N	O=C1N=C(O)C2=NC3=CC(=C(C=C3N(C2=N1)CC(O)C(O)C(O)COP(=O)(O)OP(=O)(O)OCC4OC(N5C=NC=6C(=NC=NC65)N)C(O)C4O)C)C	C00016	---	HMDB0001248	Nucleosides, nucleotides, and analogues	Flavin nucleotides	8.09796e+07	6.87524e+07	9.6791e+07	7.21121e+07	6.72296e+07	7.76448e+07	6.49746e+07	7.21247e+07	6.94095e+07	7.50508e+07	5.88005e+07	7.09689e+07	8.33818e+07	9.36366e+07	8.6747e+07
POS16610	PC(18:0/18:2)	13.682	786.601	[M+H]+	C44H84NO8P	Phosphatidylcholines	FORFDCPQKJHEBF-VPUSDGANSA-N	CCCCCCCCCCCCCCCCCC(=O)OC[C@H](COP(=O)([O-])OCC[N+](C)(C)C)OC(=O)CCCCCCC/C=C\C/C=C\CCCCC	---	6441487	HMDB0008039	Lipids and lipid-like molecules	Glycerophospholipids	3.45458e+06	1.2459e+07	1.74891e+07	2.9825e+07	2.60146e+07	2.2652e+07	2.86898e+07	2.73129e+07	2.72666e+07	1.3349e+07	4.82637e+07	4.37295e+07	3.14226e+06	2.23381e+06	3.21228e+06
POS16721	PC(O-18:1/20:4)	8.873	794.604	[M+H]+	C46H84NO7P	1-alkyl,2-acylglycero-3-phosphocholines	VJNPDLZENXBRLB-MQEDXBOASA-N	[H][C@@](COCCCCCCCC\C=C/CCCCCCCC)(COP([O-])(=O)OCC[N+](C)(C)C)OC(=O)CCC\C=C/C\C=C/C\C=C/C\C=C/CCCCC	---	---	HMDB0013432	Lipids and lipid-like molecules	Glycerophospholipids	2.44435e+07	1.61287e+07	9.31789e+06	4.84359e+06	4.33495e+06	5.29247e+06	6.05734e+06	3.05917e+06	1.19142e+07	2.07322e+07	2.4364e+07	3.86761e+07	2.95845e+07	3.60236e+07	2.48493e+07
POS1679	1-acetylpyrrolidine-2-carboxylic acid	4.587	158.081	[M+H]+	C7H11NO3	---	---	CC(=O)N1CCCC1C(=O)O	---	322640	HMDB0094701	---	---	3.11372e+07	3.36005e+07	8.69292e+07	2.89051e+07	4.04339e+07	3.43097e+07	2.50575e+07	1.83195e+07	5.44621e+07	1.65686e+07	7.87381e+07	6.88381e+07	3.22127e+07	6.22518e+07	3.88905e+07
POS1681	NSC-116328	0.636	158.081	[M+H]+	C7H11NO3	---	---	CC1C=CC(C(N)C(=O)O)O1	---	272104	---	---	---	5.69531e+07	8.59646e+07	4.97954e+07	4.6742e+07	4.12075e+07	5.16262e+07	5.88016e+07	6.25116e+07	7.26119e+07	5.10376e+07	7.08594e+07	7.46655e+07	6.12883e+07	6.64527e+07	5.92647e+07
POS1682	N-Tigloylglycine	5.244	158.081	[M+H]+	C7H11NO3	N-acyl-alpha amino acids	---	CC=C(C)C(=O)NCC(=O)O	---	169720	HMDB0000959	Organic acids and derivatives	Carboxylic acids and derivatives	5.31691e+07	8.32723e+07	5.89499e+07	7.14343e+07	7.53882e+07	6.69539e+07	5.64866e+07	6.4937e+07	8.74527e+07	7.0191e+07	5.26348e+07	5.77169e+07	6.09291e+07	5.53199e+07	6.95943e+07
POS1683	gamma,delta-Dimethyl-N-methylprolin	13.787	158.117	[M+H]+	C8H15NO2	---	---	CC1CC(C(=O)O)N(C)C1C	---	129925650	---	---	---	3.18904e+07	2.52863e+07	4.98221e+07	5.35484e+07	4.03804e+07	2.54591e+07	6.59871e+07	2.31361e+07	39400451	2.31387e+07	4.05927e+07	3.55564e+07	2.81356e+07	1.45783e+07	4.3737e+07
POS1684	tranexamic acid	5.657	158.117	[M+H]+	C8H15NO2	---	---	NCC1CCC(C(=O)O)CC1	C12535	5526	HMDB0014447	---	---	5.3529e+07	5.3843e+07	5.49827e+07	3.77327e+07	5.14215e+07	6.6933e+07	7.58252e+07	6.58624e+07	6.93749e+07	84184794	5.05872e+07	6.26238e+07	9.09366e+07	8.61041e+07	8.30347e+07
POS16896	PC(16:0/22:6)	9.608	806.566	[M+H]+	C46H80NO8P	Phosphatidylcholines	IESVDEZGAHUQJU-ZLBXKVHBSA-N	CCCCCCCCCCCCCCCC(=O)OC[C@H](COP(=O)([O-])OCC[N+](C)(C)C)OC(=O)CC/C=C\C/C=C\C/C=C\C/C=C\C/C=C\C/C=C\CC	---	6441886	HMDB0007991	Lipids and lipid-like molecules	Glycerophospholipids	2.66001e+07	4.73117e+07	3.26788e+07	3.50756e+07	3.26211e+07	3.72417e+07	2.35629e+07	2.76352e+07	2.05107e+07	2.75802e+07	2.32454e+07	1.34e+07	4.35492e+07	3.74487e+07	4.62329e+07
POS1690	2,2,6,6-Tetramethylpiperidin-1-ol	8.296	158.154	[M+H]+	C9H19NO	Piperidines	VUZNLSBZRVZGIK-UHFFFAOYSA-N	CC1(C)CCCC(C)(C)N1O	---	549976	HMDB0245345	Organoheterocyclic compounds	Piperidines	1.16574e+08	1.09936e+08	1.09154e+08	9.8915e+07	1.30505e+08	1.13724e+08	9.14342e+07	6.61937e+07	9.60075e+07	9.03288e+07	8.8805e+07	9.45158e+07	9.69574e+07	9.35881e+07	119821771
POS16945	PC(16:0/20:5)	11.831	808.584	[M+H]+	C46H82NO8P	Phosphatidylcholines	MWXAIAMSOXOQJK-JIXVGTEKSA-N	CCCCCCCCCCCCCCCC(=O)OC[C@]([H])(COP([O-])(=O)OCC[N+](C)(C)C)OC(=O)CC\C=C/C\C=C/C\C=C/C\C=C/C\C=C/CCCCC	---	24778735	HMDB0007989	Lipids and lipid-like molecules	Glycerophospholipids	4.15472e+07	4.07854e+07	3.51189e+07	2.46811e+07	3.0889e+07	3.63674e+07	3.86579e+07	1.91847e+07	1.93185e+07	3.29666e+07	3.75753e+07	4.02698e+07	1.86933e+07	1.86094e+07	2.65176e+07
POS16996	PC(18:0/20:4)	13.684	810.6	[M+H]+	C46H84NO8P	Phosphatidylcholines	PSVRFUPOQYJOOZ-QNPWAGBNSA-N	CCCCCCCCCCCCCCCCCC(=O)OC[C@H](COP(=O)([O-])OCC[N+](C)(C)C)OC(=O)CCC/C=C\C/C=C\C/C=C\C/C=C\CCCCC	---	16219824	HMDB0008048	Lipids and lipid-like molecules	Glycerophospholipids	1.77592e+08	1.77834e+08	1.58119e+08	8.5104e+07	9.34224e+07	1.00763e+08	6.21481e+07	4.76516e+07	4.34087e+07	3.9506e+07	4.26996e+07	3.3913e+07	2.80959e+07	3.76673e+07	4.26703e+07
POS171	Morpholine	11.538	88.0762	[M+H]+	C4H9NO	Morpholines	YNAVUWVOSKDBBP-UHFFFAOYSA-N	C1COCCN1	C14452	---	HMDB0031581	Organoheterocyclic compounds	Oxazinanes	2.61771e+08	1.31629e+08	2.6019e+08	2.36622e+08	2.36023e+08	2.35495e+08	2.43539e+08	1.22788e+08	295268318	1.3133e+08	229584034	1.87717e+08	2.60918e+08	2.50929e+08	2.02254e+08
POS17120	(R)-4-((1R,3S,5S,7R,8S,9S,10S,13R,14S,17R)-1,3,7-trihydroxy-10,13-dimethylhexadecahydro-1H-cyclopenta[a]phenanthren-17-yl)pentanoic acid	8.344	817.579	[2M+H]+	C24H40O5	Trihydroxy bile acids, alcohols and derivatives	GYUVAHWOVINGNE-RWXZXXAWSA-N	C[C@@H]([C@H]1CC[C@]2([H])[C@]1(C)CC[C@@]3([H])[C@@]2([H])[C@H](O)C[C@@]4([H])[C@]3(C)[C@H](O)C[C@@H](O)C4)CCC(O)=O	---	---	---	---	---	180679	503888	486157	292617	1.3121e+06	834177	21832.2	0	1.65256e+06	0	0	121455	272618	318715	347106
POS17121	(4R)-4-((3R,5R,6S,7R,9S,10R,13R,14S,17R)-3,6,7-trihydroxy-10,13-dimethylhexadecahydro-1H-cyclopenta[a]phenanthren-17-yl)pentanoic acid	8.105	817.58	[2M+H]+	C24H40O5	Trihydroxy bile acids, alcohols and derivatives	DKPMWHFRUGMUKF-CRKPLTDNSA-N	[H][C@@]12[C@@H](O)[C@@H](O)[C@]3([H])C[C@H](O)CC[C@]3(C)[C@H]1CC[C@@]4(C)[C@H]2CC[C@@H]4[C@@H](CCC(O)=O)C	---	---	---	Lipids and lipid-like molecules	Steroids and steroid derivatives	2.35555e+06	1.09462e+06	1.17512e+06	2.05371e+06	2.22655e+06	1.85785e+06	21832.2	0	912711	478984	188059	0	447507	619696	855948
POS1715	1,5-Naphthalenediamine	5.208	159.091	[M+H]+	C10H10N2	Naphthalenes	KQSABULTKYLFEV-UHFFFAOYSA-N	C1=CC2=C(C=CC=C2N)C(=C1)N	C19463	---	HMDB0244231	Benzenoids	Naphthalenes	1.09034e+08	1.29824e+08	1.25961e+08	1.24789e+08	1.26381e+08	1.25536e+08	8.35464e+07	7.67396e+07	7.49024e+07	6.51717e+07	1.01554e+08	8.06296e+07	9.46802e+07	1.06651e+08	109435808
POS1729	Medicanine	1.183	160.097	[M+H]+	C7H13NO3	Carboxylic acids and derivatives	---	CCC(O)N1CCC1C(=O)O	---	---	HMDB0038625	Organic acids and derivatives	Carboxylic acids and derivatives	4.19433e+07	3.59927e+07	1.08787e+08	1.01357e+08	1.52797e+08	1.25471e+08	1.61998e+08	1.12587e+08	9.28195e+07	1.21844e+08	5.7327e+07	1.53972e+08	5.36388e+07	5.35683e+07	8.93973e+07
POS17292	PC(20:4/20:4)	11.336	830.566	[M+H]+	C48H80NO8P	Phosphatidylcholines	LZLVZIFMYXDKCN-QJWFYWCHSA-N	CCCCC/C=C\C/C=C\C/C=C\C/C=C\CCCC(=O)OC[C@H](COP(=O)([O-])OCC[N+](C)(C)C)OC(=O)CCC/C=C\C/C=C\C/C=C\C/C=C\CCCCC	---	24779076	HMDB0008443	Lipids and lipid-like molecules	Glycerophospholipids	6.78758e+06	5.7631e+06	5.92149e+06	4.40842e+06	5.1511e+06	5.99266e+06	2.08873e+06	2.33582e+06	2.85282e+06	4.60074e+06	4.85234e+06	6.10981e+06	6.1254e+06	8.31638e+06	6.95803e+06
POS1730	N-Isovaleroylglycine	5.444	160.097	[M+H]+	C7H13NO3	Amino acids and derivatives	ZRQXMKMBBMNNQC-UHFFFAOYSA-N	O=C(O)CN=C(O)CC(C)C	---	546304	HMDB0000678	Organic acids and derivatives	Carboxylic acids and derivatives	9.85059e+07	1.47908e+08	1.06521e+08	168766818	2.01772e+08	1.3964e+08	5.56295e+07	7.81247e+07	9.2665e+07	5.57864e+07	6.59188e+07	6.04058e+07	8.58287e+07	6.30817e+07	135251703
POS1736	DL-2-amino-octanoic acid	5.625	160.133	[M+H]+	C8H17NO2	Amino acids and derivatives	AKVBCGQVQXPRLD-UHFFFAOYSA-N	O=C(O)C(N)CCCCCC	---	69522	HMDB0000991	Organic acids and derivatives	Carboxylic acids and derivatives	5.88913e+07	3.83905e+07	4.82174e+07	3.93589e+07	5.081e+07	6.37859e+07	1.23997e+08	6.12171e+07	1.78876e+08	5.82233e+07	4.94874e+07	5.33187e+07	8.46747e+07	7.99598e+07	7.6146e+07
POS1737	2-Ethyl-3-hydroxy-2,4,4-trimethyloxazolidine	1.54	160.133	[M+H]+	C8H17NO2	Azolidines	WZZOSBRJFGEGCU-UHFFFAOYSA-N	CCC1(C)OCC(C)(C)N1O	---	125626	HMDB0245114	Organoheterocyclic compounds	Azolidines	1914010652	3101861862	2390112964	1428637965	1796420637	1601050584	2995332177	3472431632	6020007859	3287121709	2478455383	2105327086	3285533829	3514760718	3566285365
POS17382	Cholic acid	8.355	834.605	[2M+NH4]+	C24H40O5	Hydroxy bile acids, alcohols and derivatives	BHQCQFFYRZLCQQ-OELDTZBJSA-N	[H][C@@]12C[C@H](O)CC[C@]1(C)[C@@]1([H])C[C@H](O)[C@]3(C)[C@]([H])(CC[C@@]3([H])[C@]1([H])[C@H](O)C2)[C@H](C)CCC(O)=O	C00695	---	HMDB0000619	Lipids and lipid-like molecules	Steroids and steroid derivatives	1.11123e+07	7.3341e+06	7.59262e+06	2.00797e+06	1.61774e+06	2.35234e+06	3.0805e+06	4.65647e+06	7.24718e+06	1.24745e+06	3.44162e+06	1.51297e+06	410806	5.5223e+06	7.01319e+06
POS1740	delta-Valerobetaine	0.914	160.133	[M+H]+	C8H17NO2	Straight chain fatty acids	CDLVFVFTRQPQFU-UHFFFAOYSA-N	C[N+](C)(C)CCCCC(=O)[O-]	---	14274897	HMDB0240732	Lipids and lipid-like molecules	Fatty Acyls	5.4747e+08	7.13127e+08	6.24233e+08	4.60754e+08	3.07498e+08	379342375	7.84988e+08	1262515543	1690833044	9.37215e+08	1407646575	1398469780	8.98395e+08	8.97631e+08	8.8655e+08
POS1782	L-Glutamate methylester	1.312	162.076	[M+H]+	C6H11NO4	---	SEWIYICDCVPBEW-BYPYZUCNSA-N	COC(=O)C(CCC(=O)O)N	C05016	---	---	Organic acids and derivatives	Carboxylic acids and derivatives	4.45167e+08	4.77071e+08	3.8758e+08	3.19355e+08	3.34449e+08	3.51554e+08	4.46601e+08	5.11378e+08	7.04169e+08	3.6667e+08	4.75122e+08	4.41246e+08	4.05802e+08	4.23702e+08	4.80511e+08
POS1794	Carnitine	0.909	162.112	[M+H]+	C7H15NO3	Carnitines	PHIQHXFUZVPYII-ZCFIWIBFSA-N	C[N+](C)(C)CC(CC(=O)[O-])O	C00487	85	HMDB0000062	Organic nitrogen compounds	Organonitrogen compounds	12568992845	18261786977	13343654957	11225380221	10070924210	12533556482	17133139561	16126508805	19068148027	18865486893	17511385566	15738818994	16828605400	17679290852	15995568964
POS1805	Umbelliferone	7.627	163.039	[M+H]+	C9H6O3	7-hydroxycoumarins	ORHBXUUXSCNDEV-UHFFFAOYSA-N	O=C(C=2)Oc(c1)c(C2)ccc(O)1	C09315	5281426	HMDB0029865	Phenylpropanoids and polyketides	Coumarins and derivatives	5.15806e+07	4.4772e+07	7.01046e+07	3.66905e+07	6.10962e+07	4.81316e+07	6.70528e+07	5.75008e+07	4.93907e+07	6.01249e+07	5.51013e+07	6.69815e+07	4.65641e+07	6.57006e+07	6.26084e+07
POS1809	3-Hydroxy-3-methylglutarate	4.486	163.06	[M+H]+	C6H10O5	Hydroxy fatty acids	NPOAOTPXWNWTSH-UHFFFAOYSA-N	CC(CC(=O)O)(CC(=O)O)O	C03761	---	HMDB0000355	Lipids and lipid-like molecules	Fatty Acyls	3.31274e+07	5.3278e+07	6.66787e+07	4.42269e+07	4.51443e+07	4.61839e+07	4.01031e+07	6.99605e+07	2.42007e+07	4.74764e+07	3.47122e+07	2.92486e+07	1.18619e+07	5.40838e+07	3.66305e+07
POS1810	3-hydroxy-2,2-dimethylbutanedioic acid	4.573	163.06	[M+H]+	C6H10O5	---	---	CC(C)(C(=O)O)C(O)C(=O)O	C01088	4627602	---	---	---	5.48587e+07	5.31914e+07	6.20006e+07	4.4211e+07	4.66e+07	4.93071e+07	4.01031e+07	6.27789e+07	2.42007e+07	4.74764e+07	5.19406e+07	3.08968e+07	1.60188e+07	1.74858e+06	3.66305e+07
POS182	2-Methylbutylamine	12.297	88.1126	[M+H]+	C5H13N	Organonitrogen compounds	VJROPLWGFCORRM-UHFFFAOYSA-N	CCC(C)CN	---	7283	HMDB0032392	Organic nitrogen compounds	Organonitrogen compounds	2.51351e+08	1.60701e+08	7.3206e+07	3.62197e+07	3.39304e+07	3.88139e+07	4.42914e+07	4.68123e+07	4.68564e+07	5.17145e+07	3.62124e+07	3.76855e+07	1054477816	6.95544e+08	6.2283e+08
POS1836	Tyrosine	2.21	165.054	[M+HFA+H]+	C9H11NO3	Amino acids and derivatives	OUYCCCASQSFEME-QMMMGPOBSA-N	N[C@@H](CC1=CC=C(O)C=C1)C(O)=O	C01536	6057;6942100	HMDB0250803	Organic acids and derivatives	Carboxylic acids and derivatives	5.36865e+08	5.38083e+08	4.98371e+08	5.99792e+08	5.23643e+08	5.64094e+08	4.61482e+08	3.17884e+08	2.96071e+08	4.95287e+08	5.49768e+08	3.32165e+08	3.2062e+08	4.35083e+08	3.52121e+08
POS1856	Methionine sulfoxide	1.193	166.053	[M+H]+	C5H11NO3S	Amino acids and derivatives	QEFRNWWLZKMPFJ-UHFFFAOYSA-N	O=C(O)C(N)CCS(=O)C	C02989	158980;1548907	HMDB0002005	Organic acids and derivatives	Carboxylic acids and derivatives	3.13471e+08	3.3441e+08	2.14373e+08	2.9482e+08	2.64142e+08	3.21893e+08	2.34378e+08	1.46321e+08	2.10526e+08	1.99962e+08	2.81885e+08	1.57213e+08	1.79173e+08	2.1666e+08	2.55381e+08
POS1860	Gentiatibetine	7.588	166.086	[M+H]+	C9H11NO2	Pyranopyridines	HCBOYQSYWSEVID-UHFFFAOYSA-N	CC1=C2C(O)OCCC2=CC=N1	---	5317559	HMDB0033485	Organoheterocyclic compounds	Pyranopyridines	8.15118e+07	8.14226e+07	7.5837e+07	7.70188e+07	8.20882e+07	7.93953e+07	8.64106e+07	6.89175e+07	9.74092e+07	9.65174e+07	7.37965e+07	7.20767e+07	9.32217e+07	9.62635e+07	1.01681e+08
POS1862	Phenylalanine	4.343	166.086	[M+H]+	C9H11NO2	Amino acids and derivatives	COLNVLDHVKWLRT-UHFFFAOYSA-N	N[C@@H](CC1=CC=CC=C1)C(O)=O	C02057	6140	HMDB0000159	Organic acids and derivatives	Carboxylic acids and derivatives	9877776883	14883683678	13194713907	4215172412	10948504084	7371682556	10865818515	5812193442	7840421216	9185513203	10150841122	6047752477	9026600959	8257277066	10461814408
POS1924	Uric acid	1.899	169.035	[M+H]+	C5H4N4O3	Xanthines	LEHOTFFKMJEONL-UHFFFAOYSA-N	c12c([nH]c(n2)O)nc(nc1O)O	C00366	---	HMDB0000289	Organoheterocyclic compounds	Imidazopyrimidines	1.11952e+08	9.491e+07	8.74769e+07	1.92857e+08	1.75171e+08	2.12898e+08	1.29086e+08	4.52372e+08	2.72824e+08	3.77754e+08	311427242	7.42481e+08	6.70912e+07	9.4572e+07	1.31746e+08
POS1925	Adipic acid	0.714	169.045	[M+Na]+	C6H10O4	Medium-chain fatty acids	WNLRTRBMVRJNCN-UHFFFAOYSA-N	O=C(O)CCCCC(=O)O	C06104	---	HMDB0000448	Lipids and lipid-like molecules	Fatty Acyls	6.27871e+07	7.17001e+07	6.14711e+07	1.93435e+08	9.00622e+07	1.44975e+08	8.01772e+07	8.00429e+07	6.22389e+07	8.64883e+07	9.50223e+07	9.04143e+07	6.0558e+07	6.7895e+07	6.70152e+07
POS1928	Pyridoxamine	0.814	169.095	[M+H]+	C8H12N2O2	Pyridoxamine 5'-phosphates	NHZMQXZHNVQTQA-UHFFFAOYSA-N	CC1=NC=C(C(=C1O)CN)CO	C00534	1052	HMDB0001431	Organoheterocyclic compounds	Pyridines and derivatives	1.32412e+08	8.40052e+07	7.29016e+07	4.75809e+07	4.19089e+07	5.40082e+07	7.85939e+07	4.9778e+07	5.81771e+07	5.09772e+07	1.2582e+08	5.80969e+07	7.84204e+07	7.57383e+07	7.84326e+07
POS1944	Taurine	0.834	169.986	[M-H+2Na]+	C2H7NO3S	Organosulfonic acids	XOAAWQZATWQOTB-JLSKMEETNA-N	NCCS(=O)(=O)O	C00245	1123	HMDB0000251	Organic acids and derivatives	Organic sulfonic acids and derivatives	189299073	1.42863e+08	9.16852e+07	8.81759e+07	1.35574e+08	4.63476e+07	1.81026e+08	1.37823e+08	1.53698e+08	1.39721e+08	2.78593e+08	1.3001e+08	1.85252e+08	1.87161e+08	179041304
POS1948	Indole-3-acrylic acid	5.21	170.06	[M+H-H2O]+	C11H9NO2	Indoles	PLVPPLCLBIEYEA-AATRIKPKSA-N	O=C(O)C=Cc1c[nH]c2ccccc12	C21283	5375048	HMDB0000734	Organoheterocyclic compounds	Indoles and derivatives	3.17077e+07	3.92786e+07	2.78448e+07	3.55874e+07	3.67658e+07	3.62134e+07	2.43565e+07	2.33351e+07	2.8161e+07	2.18374e+07	3.05958e+07	3.04997e+07	2.30989e+07	2.24955e+07	3.11784e+07
POS195	Isobutyric acid	4.544	89.0603	[M+H]+	C4H8O2	Carboxylic acids	KQNPFQTWMSNSAP-UHFFFAOYSA-N	O=C(O)C(C)C	C02632	---	HMDB0001873	Organic acids and derivatives	Carboxylic acids and derivatives	7.90681e+07	4.7311e+07	7.95013e+07	6.86876e+07	3.11504e+07	111223233	1.15691e+08	47659023	7.92527e+07	1.04761e+08	8.79332e+07	6.56236e+07	3.44111e+07	4.88219e+07	3.53429e+07
POS1955	Piperidione	6.032	170.117	[M+H]+	C9H15NO2	---	RGEVWUKXWFOAID-UHFFFAOYSA-N	CCC1(C(=O)CCNC1=O)CC	C17730	---	---	Organoheterocyclic compounds	Piperidines	5.41174e+07	4.82511e+07	7.08259e+07	4.80304e+07	6.85547e+07	5.7652e+07	9.27836e+07	8.76759e+07	8.28386e+07	6.19512e+07	5.85377e+07	6.97017e+07	8.35736e+07	8.36634e+07	8.47772e+07
POS1958	Nitramine	10.833	170.154	[M+H]+	C10H19NO	---	POCJOGNVFHPZNS-ZJUUUORDSA-N	C1CCC2(CCCNC2)C(C1)O	C10163	---	---	Organoheterocyclic compounds	Azaspirodecane derivatives	2.23006e+08	2.34376e+08	2.14535e+08	1.93487e+08	1.84963e+08	2.03147e+08	2.65599e+08	2.34124e+08	239922865	2.33218e+08	2.0964e+08	1.84835e+08	271726465	2.83046e+08	2.78194e+08
POS199	3-aminopropanamide	12.915	89.0715	[M+H]+	C3H8N2O	---	---	N=C(O)CCN	C19779	192802	---	---	---	1.84195e+07	1.51301e+07	1.02042e+07	1.26159e+07	1.2752e+07	1.24957e+07	1.23339e+07	1.3042e+07	1.49065e+07	1.48749e+07	1.45915e+07	1.21951e+07	6.43736e+06	9.64285e+06	8.26142e+06
POS2000	N-Butyryl-L-homoserine lactone	4.573	172.097	[M+H]+	C8H13NO3	---	VFFNZZXXTGXBOG-LURJTMIESA-N	CCCC(=O)NC1CCOC1=O	C11837	---	HMDB0247190	Organic acids and derivatives	Carboxylic acids and derivatives	2.01087e+07	2.65245e+07	4.54811e+07	3.61021e+07	3.34083e+07	3.10311e+07	1.86546e+07	2.45761e+07	2.48325e+07	2.54387e+07	2.78856e+07	2.90899e+07	2.66272e+07	6.18203e+07	4.38462e+07
POS2002	gabapentin	6.283	172.133	[M+H]+	C9H17NO2	---	UGJMXCAKCUNAIE-UHFFFAOYSA-N	C1CCC(CC1)(CC(=O)O)CN	C07018	---	HMDB0005015	Organic acids and derivatives	Carboxylic acids and derivatives	337776668	2.18565e+08	2.77123e+08	2.49862e+08	2.38651e+08	2.62566e+08	5.0836e+08	2.44462e+08	4.23814e+08	4.49559e+08	2.87865e+08	2.13298e+08	4.01783e+08	3.80491e+08	3.95708e+08
POS2005	N-isopentyl-3-hydroxymethylpyrrolidine	8.665	172.169	[M+H]+	C10H21NO	---	---	CC(C)CCN1CCC(CO)C1	---	10241251	---	---	---	2.87994e+08	2.73053e+08	2.63568e+08	2.85571e+08	2.55264e+08	269472031	3.57257e+08	311398705	3.21416e+08	306692808	2.8584e+08	2.34224e+08	2.56092e+08	2.80542e+08	2.9863e+08
POS20141	taurohyodeoxycholic acid	7.897	999.598	[2M+H]+	C26H45NO6S	Taurinated bile acids and derivatives	HMXPOCDLAFAFNT-QMKMXMJNSA-N	C[C@H](CCC(=O)NCCS(=O)(=O)O)[C@H]1CC[C@@H]2[C@@]1(CC[C@H]3[C@H]2C[C@@H]([C@H]4[C@@]3(CC[C@H](C4)O)C)O)C	---	---	---	---	---	1.21716e+07	8.96392e+06	6.93818e+06	1.28422e+07	1.41383e+07	1.13735e+07	86626.9	407394	3.5687e+06	1.01257e+06	1.14742e+06	3.23628e+06	2.60418e+06	3.03832e+06	4.68179e+06
POS2017	1,4-Cyclohexanedicarboxylic acid	13.653	173.078	[M+H]+	C8H12O4	Dicarboxylic acids and derivatives	PXGZQGDTEZPERC-UHFFFAOYSA-N	O=C(O)C1CCC(C(=O)O)CC1	---	---	---	Organic acids and derivatives	Carboxylic acids and derivatives	1.89009e+07	2.77964e+07	1.40755e+07	1.49363e+07	15243939	1.46648e+07	1.53958e+07	1.36312e+07	1.36399e+07	1.74016e+07	1.92467e+07	1.93948e+07	1.78731e+07	1.80422e+07	2.29138e+07
POS202	Putrescine	0.727	89.1078	[M+H]+	C4H12N2	Monoalkylamines	KIDHWZJUCRJVML-UHFFFAOYSA-N	NCCCCN	C00134	1045	HMDB0001414	Organic nitrogen compounds	Organonitrogen compounds	1.61923e+07	1.74712e+07	1.20963e+07	3.89482e+06	2.07419e+07	3.98322e+07	1.37855e+08	1.48719e+08	137405840	1.14311e+08	1.09801e+08	9.23015e+07	1.02579e+08	1.06836e+08	9.7291e+07
POS2045	HEXANOYLGLYCINE	6.22	174.112	[M+H]+	C8H15NO3	---	UPCKIPHSXMXJOX-UHFFFAOYSA-N	O=C(O)CN=C(O)CCCCC	---	---	---	Organic acids and derivatives	Carboxylic acids and derivatives	8.7826e+07	9.11702e+07	1.33039e+08	1.30721e+08	9.31594e+07	173284103	5.9778e+07	9.3854e+07	1.04033e+08	5.69014e+07	6.90316e+07	8.74704e+07	6.06645e+07	8.06913e+07	8.86284e+07
POS2046	Acetylleucine	5.993	174.112	[M+H]+	C8H15NO3	Amino acids and derivatives	WXNXCEHXYPACJF-UHFFFAOYSA-N	CC(C)C[C@@H](C(=O)O)NC(=O)C	C02710	70912	HMDB0011756	Organic acids and derivatives	Carboxylic acids and derivatives	8.53991e+07	6.00707e+07	8.24719e+07	7.19052e+07	6.7079e+07	6.28199e+07	6.58946e+07	4.46536e+07	5.22744e+07	5.49306e+07	7.55449e+07	7.45486e+07	4.82547e+07	5.97194e+07	6.25641e+07
POS2048	9-Aminononanoic acid	6.14	174.149	[M+H]+	C9H19NO2	---	VWPQCOZMXULHDM-UHFFFAOYSA-N	C(CCCCN)CCCC(=O)O	---	---	---	Lipids and lipid-like molecules	Fatty Acyls	1.97103e+07	1.78404e+07	1.83003e+07	3.37806e+07	4.78646e+07	2.13516e+07	3.28489e+07	4.65775e+07	2.89354e+07	2.14e+07	2.08427e+07	6.09417e+07	4.0686e+07	3.84919e+07	3.81628e+07
POS20618	taurocholic acid	7.321	1031.59	[2M+H]+	C26H45NO7S	Trihydroxy bile acids, alcohols and derivatives	WBWWGRHZICKQGZ-GITWXTAWSA-N	C[C@H](CCC(=O)NCCS(=O)(=O)O)[C@H]1CC[C@@H]2[C@@]1([C@H](C[C@H]3[C@H]2[C@@H](C[C@H]4[C@@]3(CC[C@H](C4)O)C)O)O)C	---	---	---	---	---	1.72875e+08	1.17875e+08	7.70079e+07	9.93837e+07	1.07186e+08	1.14071e+08	2.40698e+07	7.13808e+07	1.38304e+08	4.7678e+07	6.97101e+07	7.21725e+07	1.06369e+08	1.19135e+08	1.11158e+08
POS20619	2-((R)-4-((3R,5S,7S,8R,9S,10S,12R,13R,14S,17R)-3,7,12-trihydroxy-10,13-dimethylhexadecahydro-1H-cyclopenta[a]phenanthren-17-yl)pentanamido)ethane-1-sulfonic acid	6.968	1031.59	[2M+H]+	C26H45NO7S	Trihydroxy bile acids, alcohols and derivatives	WBWWGRHZICKQGZ-GLHJPAOKSA-N	C[C@@H]([C@H]1CC[C@]2([H])[C@]1(C)[C@H](O)C[C@@]3([H])[C@@]2([H])[C@@H](O)C[C@@]4([H])[C@]3(C)CC[C@@H](O)C4)CCC(NCCS(=O)(O)=O)=O	---	---	---	---	---	1.46789e+08	6.32963e+07	4.92523e+07	7.14894e+07	8.62687e+07	7.84178e+07	1.07234e+07	5.18669e+07	7.97201e+07	2.58001e+07	5.58149e+07	4.43911e+07	8.07174e+07	7.64934e+07	7.89578e+07
POS2079	4-Thiazolidinecarboxylic acid, 3-acetyl-	2.266	176.037	[M+H]+	C6H9NO3S	Amino acids and derivatives	WXTBYSIPOKXCPM-UHFFFAOYSA-N	O=C(O)C1N(C(=O)C)CSC1	---	98928	---	Organic acids and derivatives	Carboxylic acids and derivatives	1.12457e+07	8.03204e+07	1.41287e+08	705750	2.84072e+07	1.36919e+07	1.03273e+08	7.74076e+07	2.42638e+07	1.24028e+07	4.39779e+07	3.89901e+07	3.4811e+07	2.4531e+07	2.61895e+07
POS2083	3-Indoleacetic acid	5.037	176.074	[M+H]+	C10H9NO2	Indole-3-acetic acid derivatives	SEOVTRFCIGRIMH-UHFFFAOYSA-N	C1=CC=C2C(=C1)C(=CN2)CC(=O)O	C00954	---	HMDB0000197	Organoheterocyclic compounds	Indoles and derivatives	1.87108e+07	4.14916e+07	4.68762e+07	2.57161e+07	3.39086e+07	4.11383e+07	4.14701e+07	5.465e+07	9.94109e+07	1.76523e+07	5.0727e+07	2.58597e+07	2.5261e+07	2.76483e+07	2.98632e+07
POS209	Sarcosine	13.883	90.0553	[M+H]+	C3H7NO2	Alpha amino acids	FSYKKLYZXJSNPZ-UHFFFAOYSA-N	O=C(O)CNC	C00213	1088	HMDB0000271	Organic acids and derivatives	Carboxylic acids and derivatives	1.22492e+08	1.1843e+08	1.52533e+08	9.16813e+07	9.89234e+07	8.34747e+07	1.09887e+08	6.87356e+07	9.79213e+07	1.20342e+08	8.88585e+07	1.76182e+08	6.30752e+07	1.0789e+08	1.15938e+08
POS2093	(-)-Echinobetaine A	1.472	176.128	[M+H]+	C8H17NO3	---	PAJPPKOLTBGLSP-SSDOTTSWSA-N	C[N+](C)(C)CC(COC)C(=O)[O-]	---	---	---	Organic nitrogen compounds	Organonitrogen compounds	1.22422e+07	5.39852e+07	4.58383e+07	2.92851e+07	2.90297e+07	2.91654e+07	5.95655e+07	2.04088e+07	4.26513e+07	4.92513e+07	2.62277e+07	2.10138e+07	3.39139e+07	8.33205e+07	2.22103e+07
POS210	beta-Alanine	1.014	90.0553	[M+H]+	C3H7NO2	Beta amino acids and derivatives	UCMIRNVEIXFBKS-JSWHHWTPNA-N	O=C(O)CCN	C00099	239	HMDB0000056	Organic acids and derivatives	Carboxylic acids and derivatives	5813951706	4530655877	4965331381	4254978678	4214754589	4300557112	6031358917	3677019986	4532342457	4211088804	4482234085	4353595669	4235604345	5440303211	6348053827
POS2109	l-ascorbic acid	1.299	177.039	[M+H]+	C6H8O6	Butenolides	CIWBSHSKHKDKBQ-JLAZNSOCSA-N	C([C@@H]([C@@H]1C(=C(C(=O)O1)O)O)O)O	C00072	---	---	Organoheterocyclic compounds	Dihydrofurans	1.45391e+08	1.50881e+08	1.50213e+08	7.38525e+07	1.40402e+08	1.0505e+08	1.42611e+08	2.16566e+08	1.25946e+08	2.20475e+08	1.81887e+08	3.20906e+08	1.21015e+08	1.41634e+08	1.38907e+08
POS2112	2-(hydroxymethyl)-4(3H)-quinazolinone	0.72	177.06	[M+H]+	C9H8N2O2	Quinazolines	QXGGDTNBLBJSIJ-UHFFFAOYSA-N	C1=CC=C2C(=C1)C(=O)N=C(N2)CO	---	---	---	Organoheterocyclic compounds	Diazanaphthalenes	9.09362e+07	9.26121e+07	8.56699e+07	5.31392e+07	1.06797e+08	7.82935e+07	9.45823e+07	8.78203e+07	8.22435e+07	8.85792e+07	1.0668e+08	9.81289e+07	5.69302e+07	8.06849e+07	8.54492e+07
POS2126	2-Benzimidazolecarbamic acid	0.848	178.058	[M+CH3OH+H]+	C8H7N3O2	Benzimidazoles	WEYSQARHSRZNTC-UHFFFAOYSA-N	OC(=O)NC1=NC2=CC=CC=C2N1	---	29128	HMDB0248994	Organoheterocyclic compounds	Benzimidazoles	5.86314e+07	7.29777e+07	6.46267e+07	3.72458e+07	6.30368e+07	4.93363e+07	5.67413e+07	5.39919e+07	4.82542e+07	6.16347e+07	9.05552e+07	6.11718e+07	7.63473e+07	7.23564e+07	7.03193e+07
POS2130	Bethanidine	5.506	178.133	[M+CH3OH+H]+	C10H15N3	Benzene and substituted derivatives	NIVZHWNOUVJHKV-UHFFFAOYSA-N	CN\C(NCC1=CC=CC=C1)=N/C	---	2368	HMDB0014362	Benzenoids	Benzene and substituted derivatives	1.81886e+08	3.37259e+08	2.05999e+08	1.51012e+08	2.36574e+08	7.55046e+07	2.34748e+08	5.5675e+08	1.53e+08	1.30143e+08	712274303	3.23125e+08	8.10786e+08	7.91836e+08	7.76627e+08
POS2139	Cysteinylglycine	1.484	179.048	[M+H]+	C5H10N2O3S	Peptides	ZUKPVRWZDMRIEO-TWSSTFTONA-N	N[C@@H](CS)C(O)=NCC(O)=O	C01419	439498	HMDB0000078	Organic acids and derivatives	Carboxylic acids and derivatives	352706247	3.79396e+08	3.95389e+08	4.83017e+08	4.02954e+08	3.32299e+08	360160771	4.9537e+08	2.64866e+08	3.78873e+08	3.76936e+08	4.50597e+08	2.71985e+08	3.43523e+08	3.39191e+08
POS2160	Hippuric acid	5.643	180.065	[M+H]+	C9H9NO3	Benzamides	QIAFMBKCNZACKA-UHFFFAOYSA-N	OC(=O)CNC(=O)C1=CC=CC=C1	C01586	---	HMDB0000714	Benzenoids	Benzene and substituted derivatives	3.15609e+07	4.38007e+07	3.18043e+07	3.88994e+07	3.06081e+07	4.82947e+07	2.66074e+07	2.43573e+07	7.88578e+06	8.92457e+06	2.28839e+07	1.99711e+07	1.31658e+07	1.73158e+07	1.82535e+07
POS2161	Glucosamine	4.58	180.086	[M+H]+	C6H13NO5	Hexoses	MSWZFWKMSRAUBD-IVMDWMLBSA-N	N[C@H]1[C@H](O)O[C@H](CO)[C@@H](O)[C@@H]1O	C00329	439213	HMDB0001514	Organic oxygen compounds	Organooxygen compounds	1.17422e+08	1.29652e+08	1.06118e+08	6.76294e+07	8.06618e+07	7.45523e+07	3.29313e+07	8.34006e+07	3.78022e+07	3.4839e+07	8.16827e+07	2.57178e+07	1.25915e+08	1.63873e+08	1.20493e+08
POS2163	D-Galactosamine	1.095	180.086	[M+H]+	C6H13NO5	Monosaccharides	MSWZFWKMSRAUBD-GASJEMHNSA-N	C(C1C(C(C(C(O1)O)N)O)O)O	C02262	---	---	Organic oxygen compounds	Organooxygen compounds	1.22766e+08	215497190	1.47846e+08	1.07944e+08	1.0738e+08	1.08582e+08	4.63618e+07	5.14062e+07	2.40945e+07	9.44917e+07	4.49902e+07	3.65332e+07	1.86237e+08	1.64703e+08	2.04135e+08
POS2166	3,7-Dimethylguanine	5.022	180.088	[M+H]+	C7H9N5O	---	KDXAUYFKVGLUHH-UHFFFAOYSA-N	CN1C=NC2=C1C(=O)N=C(N2C)N	---	---	---	Organoheterocyclic compounds	Imidazopyrimidines	3.94595e+07	7.85184e+07	3.65238e+07	6.68387e+07	3.86136e+07	5.36071e+07	4.20422e+07	6.07856e+06	4.54883e+07	2.61014e+07	1.63287e+07	1.58604e+06	3.94934e+07	4.44947e+07	4.18847e+07
POS2168	Methyl L-Phenylalaninate	5.47	180.101	[M+H]+	C10H13NO2	Amino acids and derivatives	VSDUZFOSJDMAFZ-VIFPVBQESA-N	COC(=O)C(N)Cc1ccccc1	---	736234	HMDB0245704	Organic acids and derivatives	Carboxylic acids and derivatives	1.63346e+08	2.44864e+08	3.50466e+08	2.15457e+08	246929523	2.32176e+08	1.37301e+08	1.22007e+08	1.29903e+08	134199155	1.62331e+08	1.33651e+08	2.05739e+08	2.11189e+08	1.99721e+08
POS2189	2,2,7,7-Tetramethyl-1,6-dioxaspiro[4.4]nona-3,8-diene	8.115	181.122	[M+H]+	C11H16O2	Organooxygen compounds	XBYJEPZKXGPIKK-UHFFFAOYSA-N	CC1(C)OC2(OC(C)(C)C=C2)C=C1	---	11745236	HMDB0030007	Organic oxygen compounds	Organooxygen compounds	7.98162e+07	4.60624e+07	5.25753e+07	3.2225e+07	3.34527e+07	3.11416e+07	2.64355e+07	1.85343e+07	1.44136e+07	3.58637e+07	3.33827e+07	2.66711e+07	3.52447e+07	3.90844e+07	3.52232e+07
POS2210	Tyrosine	2.21	182.081	[M+H]+	C9H11NO3	Amino acids and derivatives	OUYCCCASQSFEME-QMMMGPOBSA-N	N[C@@H](CC1=CC=C(O)C=C1)C(O)=O	C01536	6057;6942100	HMDB0250803	Organic acids and derivatives	Carboxylic acids and derivatives	4002882517	5464331335	3635276861	4588765149	4909619104	4739178750	3831719267	3166003863	3048092935	3636608670	4501953867	2868567966	3041502800	3521530710	3826351177
POS2215	(+)-Myrioxazine B	10.844	182.153	[M+H]+	C11H19NO	---	UMXDWOAONBMYJH-HBNTYKKESA-N	C1CC2CCCN3C2C(C1)COC3	---	---	---	Organoheterocyclic compounds	Quinolidines	6.08927e+07	7.80989e+07	8.13189e+07	6.4519e+07	5.73371e+07	7.26573e+07	6.41836e+07	8.80438e+07	7.74622e+07	7.67243e+07	6.41355e+07	6.2538e+07	9.27952e+07	9.13048e+07	8.11302e+07
POS2255	Phosphocholine	1.06	184.073	[M+H]+	C5H14NO4P	Phosphocholines	YHHSONZFOIEMCP-UHFFFAOYSA-N	O=P([O-])(O)OCC[N+](C)(C)C	C00588	---	HMDB0001565	Organic nitrogen compounds	Organonitrogen compounds	1844050346	2774351635	2745312450	2616240902	1093818449	1807512998	4438189578	5578630707	2744878322	5267348748	5076165061	5016068266	2757958501	2846279789	2910954040
POS2261	Tecostanine	11.27	184.169	[M+H]+	C11H21NO	---	CRVXJVHSLVEDRI-UHFFFAOYSA-N	CC1CCC2C1CN(CC2CO)C	C09989	---	---	Organoheterocyclic compounds	Piperidines	8.43293e+07	7.93154e+07	8.46673e+07	8.38754e+07	7.26558e+07	6.27546e+07	8.54859e+07	9.06663e+07	8.90985e+07	7.98943e+07	8.70675e+07	7.82563e+07	9.33136e+07	8.93266e+07	9.15004e+07
POS2270	Stenusin	6.648	184.205	[M+H]+	C12H25N	---	---	CCC(C)CC1CCCN(CC)C1	---	3016925	---	---	---	2.97826e+07	2.82393e+07	3.20142e+07	1.71005e+07	2.0418e+07	2.41774e+07	2.75188e+07	2.79051e+07	1.78396e+07	2.10914e+07	2.86417e+07	3.21124e+07	3.15159e+07	3.29669e+07	3.14412e+07
POS2293	Cyclo(Ile-Ala)	13.668	185.128	[M+H]+	C9H16N2O2	---	---	CCC(C)C1NC(=O)C(C)NC1=O	---	45359405	---	---	---	4.39469e+07	4.64374e+07	4.51926e+07	3.66557e+07	3.81125e+07	3.93981e+07	2.73839e+07	1.99909e+07	2.21363e+07	1.61339e+07	1.24822e+07	8.29535e+06	7.02628e+07	4.95111e+07	4.78027e+07
POS2298	Methacrylamidopropyltrimethylammonium	5.592	185.165	[M]+	[C10H21N2O]+	---	VZTGWJFIMGVKSN-UHFFFAOYSA-O	---	---	---	---	---	---	4.9377e+07	3.54665e+07	4.1832e+07	6.63845e+07	7.29545e+07	8.03994e+07	2.72764e+07	2.87967e+07	5.93855e+06	2.43596e+07	3.71539e+07	4.91036e+07	4.37486e+07	4.2038e+07	4.2188e+07
POS2317	n-pentanoylpentanamide	6.571	186.148	[M+H]+	C10H19NO2	---	---	CCCCC(=O)NC(=O)CCCC	---	290803	---	---	---	6.43126e+07	6.43176e+07	6.61649e+07	5.91186e+07	6.10238e+07	6.00117e+07	6.56103e+07	4.84873e+07	6.14503e+07	5.86375e+07	5.49386e+07	4.94462e+07	8.41013e+07	7.96175e+07	7.56071e+07
POS2318	(+)-Epilupinine-N-oxide	6.865	186.148	[M+H]+	C10H19NO2	---	DPDAZDMDSXQXJW-GMTAPVOTSA-N	C1CC[N+]2(CCCC(C2C1)CO)[O-]	---	---	---	Alkaloids and derivatives	Lupin alkaloids	8.452e+07	5.45721e+07	7.34273e+07	6.29043e+07	5.79571e+07	5.35912e+07	1.35892e+08	6.20149e+07	1.18334e+08	1.0344e+08	8.1326e+07	5.05297e+07	9.76974e+07	1.00203e+08	1.01639e+08
POS2321	N-undecan-2-ylidenehydroxylamine	9.127	186.185	[M+H]+	C11H23NO	---	---	CCCCCCCCCC(C)=NO	---	85441093	---	---	---	7.18723e+07	6.6585e+07	6.94007e+07	6.41243e+07	5.86175e+07	6.1199e+07	8.35537e+07	6.6151e+07	7.19725e+07	7.06015e+07	6.62634e+07	5.16083e+07	6.25933e+07	7.30435e+07	6.62906e+07
POS2353	Indole-3-Lactic Acid	5.209	188.07	[M+H-H2O]+	C11H11NO3	Indolyl carboxylic acids and derivatives	XGILAAMKEQUXLS-UHFFFAOYSA-N	C1=CC=C2C(=C1)C(=CN2)CC(C(=O)O)O	C02043	92904	HMDB0000671	Indoles and derivatives	Indoles and derivatives	2456057869	2908982314	2807292960	2141922989	2863534540	2525251824	1890921208	1826881570	2113265486	1539445018	2374326224	2318607351	1934221340	2266281862	2367467570
POS2361	Hyacinthacine A7	6.803	188.128	[M+H]+	C9H17NO3	---	---	CC1CCC2C(O)C(O)C(CO)N12	---	20979902	---	Organoheterocyclic compounds	Pyrrolizidines	2.34505e+07	1.90786e+07	2.36515e+07	3.35527e+07	3.01199e+07	2.70904e+07	1.82165e+07	1.73114e+07	2.51113e+07	1.42548e+07	1.69624e+07	1.44039e+07	1.76888e+07	2.03471e+07	2.05703e+07
POS2363	8-Amino-7-oxopelargonic acid	6.031	188.128	[M+H]+	C9H17NO3	---	GUAHPAJOXVYFON-ZETCQYMHSA-N	CC(C(=O)CCCCCC(=O)O)N	---	---	---	Lipids and lipid-like molecules	Fatty Acyls	4.63039e+07	3.64336e+07	6.31482e+07	6.03196e+07	5.32167e+07	4.69484e+07	8.6719e+07	7.23158e+07	7.62619e+07	4.31108e+07	4.95658e+07	5.99227e+07	7.82122e+07	7.4654e+07	8.04056e+07
POS2364	n-Decanohydroxamic acid	6.644	188.164	[M+H]+	C10H21NO2	---	QZXOLBPUAUOQFB-UHFFFAOYSA-N	CCCCCCCCCC(=O)NO	C12889	---	---	Organic oxygen compounds	Organooxygen compounds	3.94658e+07	2.65479e+07	3.30188e+07	47181664	3.76759e+07	5.79532e+07	6.69152e+07	6.49944e+07	6.37214e+07	4.15285e+07	3.5642e+07	5.39509e+07	7.14605e+07	6.50493e+07	6.23229e+07
POS2366	N1-Acetylspermidine	0.887	188.176	[M+CH3OH+H]+	C9H21N3O	Carboximidic acids and derivatives	MQTAVJHICJWXBR-UHFFFAOYSA-N	CC(=O)NCCCNCCCCN	C00612	496	HMDB0001276	Organic acids and derivatives	Carboximidic acids and derivatives	6.35312e+07	4.68568e+07	2.29697e+07	1.56009e+07	2.01868e+07	2.53832e+07	1.40688e+08	1.29609e+08	5.86037e+08	5.05168e+07	6.88496e+07	2.97189e+07	161838665	1.69689e+08	1.76671e+08
POS2367	3-(Octyloxy)propanamine	7.411	188.2	[M+H]+	C11H25NO	Dialkyl ethers	RDCAZFAKCIEASQ-UHFFFAOYSA-N	CCCCCCCCOCCCN	---	85192	---	Organic oxygen compounds	Organooxygen compounds	1.36652e+07	1.0854e+08	1.49859e+07	1.16809e+07	16096658	6.67705e+06	9.54707e+06	8.1452e+06	4.25532e+07	2.76785e+06	4.90892e+07	6.11689e+06	4.54418e+07	4.89773e+07	4.63766e+07
POS2388	ALPHA-N-ACETYL-GLUTAMINE	1.46	189.086	[M+H]+	C7H12N2O4	---	KSMRODHGGIIXDV-UHFFFAOYSA-N	O=C(O)C(N=C(O)C)CCC(=N)O	---	---	---	Organic acids and derivatives	Carboxylic acids and derivatives	9.60337e+07	8.20158e+07	1.57974e+08	46985731	4.01835e+07	5.29886e+07	9.61694e+07	3.79506e+07	5.80979e+07	7.40636e+07	5.32516e+07	4.97656e+07	8.09704e+07	7.89234e+07	7.46466e+07
POS2390	Glycylisoleucine	4.741	189.123	[M+H]+	C8H16N2O3	Peptides	KGVHCTWYMPWEGN-FSPLSTOPSA-N	O=C(O)C(N=C(O)CN)C(C)CC	---	259613	HMDB0028844	Organic acids and derivatives	Carboxylic acids and derivatives	1.61148e+08	1.99163e+07	1.04198e+08	2.58154e+07	1.09382e+08	6.49906e+07	5.45739e+07	4.5633e+07	7.6374e+06	1.92816e+08	223232429	8.02151e+07	1.47865e+08	7.80996e+07	1.9093e+08
POS2391	Glycylleucine	4.845	189.123	[M+H]+	C8H16N2O3	Peptides	DKEXFJVMVGETOO-LURJTMIESA-N	CC(C)C[C@@H](C(=O)O)NC(=O)CN	C02155	92843;1548899	HMDB0000759	Organic acids and derivatives	Carboxylic acids and derivatives	1.59643e+08	3.13904e+08	1.71268e+08	1.84377e+08	1.28392e+08	2.33783e+08	8.12973e+07	3.83748e+07	1.5806e+08	1.89557e+08	2.18655e+08	4.21816e+07	1.45631e+08	1.15289e+08	1.86453e+08
POS2405	Kynurenic acid	5.477	190.049	[M+H]+	C10H7NO3	Quinoline carboxylic acids	HCZHHEIFKROPDY-KZZMUEETNA-N	OC(=O)C1=CC(=O)C2=CC=CC=C2N1	C01717	3845	HMDB0000715	Organoheterocyclic compounds	Quinolines and derivatives	1.32513e+07	7.19642e+06	1.09851e+07	1.40103e+07	1.74846e+07	1.00734e+07	3.49455e+07	2.05571e+07	2.98402e+07	1.3406e+07	1.79369e+07	1.52845e+07	3.2477e+07	2.26022e+07	3.48645e+07
POS2409	N-Acetylglutamic acid	1.961	190.071	[M+H]+	C7H11NO5	Glutamic acid and derivatives	RFMMMVDNIPUKGG-YFKPBYRVSA-N	O=C(O)CCC(N=C(O)C)C(=O)O	C00624	---	HMDB0001138	Organic acids and derivatives	Carboxylic acids and derivatives	5.45238e+08	2.06947e+08	1.89448e+08	1.94612e+08	1.90273e+08	199527982	7.92086e+07	1.73813e+08	4.12786e+08	1.7664e+08	3.39161e+08	2.81752e+08	2.64352e+08	2.8928e+08	2.71891e+08
POS2433	3-Nitroquinolin-4-ol	0.853	191.04	[M+H]+	C9H6N2O3	---	---	O=c1c([N+](=O)[O-])c[nH]c2ccccc12	---	316988	---	---	---	1.44644e+07	1.89548e+07	1.75053e+07	1.10498e+07	1.24102e+07	1.16875e+07	2.54284e+07	1.88451e+07	2.48644e+07	1.21053e+07	2.3149e+07	8.60572e+06	2.30955e+07	2.25235e+07	2.57502e+07
POS2436	4-methyl-3,4-dihydro-1H-1,4-benzodiazepine-2,5-dione	0.782	191.077	[M+H]+	C10H10N2O2	1,4-benzodiazepines	ZVHUQIMPAVOVTR-UHFFFAOYSA-N	O=C1C=2C=CC=CC2N=C(O)CN1C	---	3725575	---	Organoheterocyclic compounds	Benzodiazepines	4.46777e+07	2.88834e+07	2.85217e+07	1.86603e+07	1.78991e+07	1.95228e+07	3.50808e+07	2.00322e+07	26420908	1.62432e+07	4.79262e+07	1.48739e+07	3.23974e+07	3.00175e+07	3.26459e+07
POS2439	2-Methyl-5-hydroxytryptamine	5.943	191.121	[M+H]+	C11H14N2O	---	---	Cc1[nH]c2ccc(O)cc2c1CCN	C13665	1574	HMDB0245222	Organoheterocyclic compounds	Indoles and derivatives	3.37129e+06	3.66975e+07	1.44866e+07	2.07163e+06	2.18587e+06	2.28669e+06	1.44866e+06	520938	306388	22536.3	1.43161e+06	1.7856e+06	6.79219e+06	6.26716e+06	6.29188e+06
POS2451	N-Acetylmethionine	5.309	192.068	[M+H]+	C7H13NO3S	Amino acids and derivatives	XUYPXLNMDZIRQH-LURJTMIESA-N	CSCCC(N=C(C)O)C(=O)O	C02712	---	HMDB0011745	Organic acids and derivatives	Carboxylic acids and derivatives	4.49221e+07	6.59534e+07	7.48627e+07	5.26139e+07	5.59239e+07	4.8863e+07	6.41497e+07	1.8478e+07	6.37624e+07	5.03567e+07	6.81354e+07	2.10581e+07	3.79127e+07	4.56288e+07	4.76508e+07
POS2469	S-Adenosylhomocysteine	3.625	193.068	[M+2H]+	C14H20N6O5S	Gamma butyrolactones	ZJUKTBDSGOFHSH-UHFFFAOYSA-N	C1=NC(=C2C(=N1)N(C=N2)[C@H]3[C@@H]([C@@H]([C@H](O3)CSCC[C@@H](C(=O)O)N)O)O)N	C00021	439155	HMDB0000939	Nucleosides, nucleotides, and analogues	5'-deoxyribonucleosides	2.61252e+08	3.38356e+08	4.509e+08	3.13793e+06	4.25224e+08	2.01007e+08	2.75539e+08	4.93697e+08	5.3281e+08	3.81676e+08	5.34065e+08	6.70116e+08	203226	7.74615e+07	8.44923e+07
POS2504	Phenylacetylglycine	5.881	194.081	[M+H]+	C10H11NO3	N-acyl-alpha amino acids	UTYVDVLMYQPLQB-UHFFFAOYSA-N	O=C(O)CN=C(O)CC=1C=CC=CC1	C05598	68144	HMDB0000821	Organic acids and derivatives	Carboxylic acids and derivatives	2.58089e+07	1.10351e+08	3.70915e+07	3.67544e+07	5.60243e+07	7.30298e+07	2.42833e+07	3.84309e+07	6.13291e+07	5.40518e+07	7.01648e+07	3.68407e+07	4.02172e+07	4.87456e+07	5.28853e+07
POS2509	5,6-Dihydroxy-2-methylaminotetralin	4.869	194.117	[M+H]+	C11H15NO2	Tetralins	BHDFPNRSDABMPW-UHFFFAOYSA-N	CNC1CCC2=C(C1)C=CC(O)=C2O	---	38005	HMDB0246248	Benzenoids	Tetralins	5.0426e+08	4.60285e+08	5.29133e+08	4.49288e+08	3.93959e+08	5.11983e+08	4.71325e+08	3.65916e+08	389178908	4.38637e+08	4.26108e+08	383564433	4.91961e+08	5.82374e+08	500820031
POS2538	Tetraethylene glycol	12.581	195.123	[M+H]+	C8H18O5	Dialkyl ethers	UWHCKJMYHZGTIT-UHFFFAOYSA-N	C(COCCOCCOCCO)O	---	8200	HMDB0094708	Organic oxygen compounds	Organooxygen compounds	2.00407e+07	3.02287e+07	3.98988e+07	1.29236e+07	3.83016e+07	2.48205e+07	1.78997e+07	3.51338e+07	4.00821e+07	2.36326e+07	3.70922e+07	4.39818e+07	9.58363e+06	3.00358e+07	2.8449e+07
POS2555	4-Chlorohippuric acid	13.83	196.016	[M+H-H2O]+	C9H8ClNO3	Benzamides	COYZIYOEXGRBHQ-UHFFFAOYSA-N	O=C(O)CNC(=O)c1ccc(Cl)cc1	---	26009	---	Benzenoids	Benzene and substituted derivatives	3.12912e+08	3.26504e+08	1.30867e+08	2.49977e+08	2.76459e+08	3.06468e+08	2.92931e+08	2.95301e+08	3.17801e+08	2.95086e+08	2.95212e+08	3.1982e+08	3.17015e+08	2.94828e+08	2.97367e+08
POS2559	Tyrosine methyleste	5.008	196.097	[M+H]+	C10H13NO3	Amino acids and derivatives	MWZPENIJLUWBSY-VIFPVBQESA-N	COC(=O)C(N)Cc1ccc(O)cc1	C03404	70652	HMDB0029217	Organic acids and derivatives	Carboxylic acids and derivatives	6.61513e+07	1.20482e+08	1.21534e+08	9.92587e+07	8.82789e+07	9.41115e+07	5.8489e+07	4.35183e+07	4.86417e+07	4.77217e+07	6.61093e+07	5.00669e+07	7.58194e+07	7.42817e+07	7.55393e+07
POS2568	dodeca-2,4-dienamide	10.837	196.17	[M+H]+	C12H21NO	---	---	CCCCCCCC=CC=CC(=N)O	---	57265506	---	---	---	1.23645e+08	113508088	1.19577e+08	1.11709e+08	9.79851e+07	1.04419e+08	1.46949e+08	1.26415e+08	1.3121e+08	1.34525e+08	1.16989e+08	9.31373e+07	1.34032e+08	1.39638e+08	1.22881e+08
POS2581	LOLIOLIDE	7.491	197.117	[M+H]+	C11H16O3	---	XEVQXKKKAVVSMW-WRWORJQWSA-N	CC1(CC(CC2(C1=CC(=O)O2)C)O)C	---	---	---	Organoheterocyclic compounds	Benzofurans	4.41659e+07	2.62073e+07	2.62788e+07	1.53603e+07	1.6546e+07	1.59161e+07	2.13463e+07	4.94871e+06	9.21368e+06	1.63589e+07	1.60036e+07	1.14029e+07	2.30799e+07	2.24895e+07	2.33076e+07
POS2599	Fructose	0.891	198.097	[M+NH4]+	C6H12O6	Monosaccharides	LKDRXBCSQODPBY-VRPWFDPXSA-N	C1[C@H]([C@H]([C@@H](C(O1)(CO)O)O)O)O	C02336	2723872	HMDB0000660	Organic oxygen compounds	Organooxygen compounds	8.58189e+07	1.66673e+08	128735854	1.38744e+08	1.10361e+08	8.53128e+07	4.04171e+07	3.27166e+07	3.02456e+06	3.82263e+07	3.41328e+07	2.70396e+07	1.03575e+08	8.73458e+07	6.96157e+07
POS2600	beta-D-Glucose	1.084	198.097	[M+NH4]+	C6H12O6	Monosaccharides	WQZGKKKJIJFFOK-VFUOTHLCSA-N	C([C@@H]1[C@H]([C@@H]([C@H]([C@@H](O1)O)O)O)O)O	C00221	64689	HMDB0000122	Organic oxygen compounds	Organooxygen compounds	4.27953e+08	5.54132e+08	5.18688e+08	4.26356e+08	3.81817e+08	4.76825e+08	2.0196e+08	2.02197e+08	4.4039e+07	258155326	1.84602e+08	1.78977e+08	6.28389e+08	5.43797e+08	4.82084e+08
POS2601	L-Histidine trimethylbetaine	1.294	198.124	[M+H]+	C9H15N3O2	---	---	C[N+](C)(C)C(Cc1cnc[nH]1)C(=O)[O-]	C05575	3083620	HMDB0029422	Organic acids and derivatives	Carboxylic acids and derivatives	117864128	9.94064e+07	9.92447e+07	1.0236e+08	8.29599e+07	6.58399e+07	1.10992e+08	1.58497e+08	6.98252e+07	6.52481e+07	1.27124e+08	9.72391e+07	1.3928e+08	1.22227e+08	1.28154e+08
POS2602	8-azabicyclo[3.2.1]octan-3-yl 2-methylpropanoate	6.965	198.149	[M+H]+	C11H19NO2	---	---	CC(C)C(=O)OC1CC2CCC(C1)N2	---	129910277	---	---	---	3.23752e+07	2.26424e+07	3.59533e+07	3.42485e+07	3.69431e+07	3.55117e+07	5.46943e+07	4.78258e+07	6.65801e+07	2.78081e+07	3.86673e+07	3.83335e+07	5.42716e+07	4.94619e+07	49868057
POS2610	Cyclododecalactam	10.834	198.185	[M+H]+	C12H23NO	Macrolactams	JHWNWJKBPDFINM-UHFFFAOYSA-N	O=C1CCCCCCCCCCCN1	---	13690	---	Phenylpropanoids and polyketides	Macrolactams	3.2749e+08	3.25116e+08	318322274	2.79431e+08	2.88556e+08	2.98897e+08	4.07036e+08	3.53762e+08	3.61641e+08	3.39811e+08	3.17508e+08	274731975	390567900	4.19589e+08	4.06922e+08
POS2641	Dictamnine	0.872	200.068	[M+H]+	C12H9NO2	Furanoquinolines	WIONIXOBNMDJFJ-UHFFFAOYSA-N	N1=C2OC=CC2=C(OC)C=3C=CC=CC13	C10660	68085	HMDB0251209	Organoheterocyclic compounds	Quinolines and derivatives	5.84501e+07	4.23777e+07	4.93522e+07	5.39701e+07	4.50223e+07	4.97755e+07	8.74167e+07	6.5713e+07	6.40129e+07	8.44497e+07	7.47974e+07	6.46762e+07	6.38929e+07	1.06993e+08	5.31355e+07
POS2649	11-Nitro-1-Undecene	7.386	200.164	[M+H]+	C11H21NO2	---	QSFROPSPQWQTKU-UHFFFAOYSA-N	C=CCCCCCCCCC[N+](=O)[O-]	---	---	---	Organic 1,3-dipolar compounds	Allyl-type 1,3-dipolar organic compounds	1.91097e+08	1.00869e+08	1.38612e+08	1.11823e+08	1.07557e+08	1.09823e+08	2.97958e+08	1.03107e+08	2.31904e+08	2.3915e+08	1.47836e+08	8.5215e+07	1.95314e+08	1.95029e+08	2.00746e+08
POS2651	Dodecanamide	9.562	200.201	[M+H]+	C12H25NO	Fatty Acyls	ILRSCQWREDREME-UHFFFAOYSA-N	CCCCCCCCCCCC(N)=O	C13831	14256	HMDB0251566	Lipids and lipid-like molecules	Fatty Acyls	4.54574e+08	536408753	530839858	4.1364e+08	380781932	3.96185e+08	5.1899e+08	3.74518e+08	4.30469e+08	4.46717e+08	4.32069e+08	2.99043e+08	4.17531e+08	4.6551e+08	4.57966e+08
POS2682	Quinoline-2-methanol acetate	5.892	202.086	[M+H]+	C12H11NO2	---	DNRJGKANFCXPLY-UHFFFAOYSA-N	CC(=O)OCC1=NC2=CC=CC=C2C=C1	---	---	---	Organoheterocyclic compounds	Quinolines and derivatives	1.71635e+07	2.21437e+07	3.57702e+07	2.18571e+07	2.07576e+07	2.28275e+07	1.52106e+07	1.61782e+07	1.70434e+07	1.36042e+07	1.87648e+07	2.81369e+07	2.29146e+07	2.22157e+07	2.44364e+07
POS2689	L-2-amino-8-oxodecanoate	6.521	202.144	[M+H]+	C10H19NO3	---	OUGZJFOMQFQKAD-VIFPVBQESA-N	CCC(=O)CCCCCC(C(=O)[O-])[NH3+]	---	---	---	Organic acids and derivatives	Carboxylic acids and derivatives	1.37235e+07	1.21518e+07	1.51538e+07	1.09795e+07	1.34237e+07	1.61933e+07	2.04603e+07	1.91831e+07	1.8216e+07	1.45247e+07	1.46503e+07	1.71667e+07	1.88475e+07	1.84875e+07	1.75826e+07
POS2690	Capryloyl glycine	7.435	202.144	[M+H]+	C10H19NO3	Amino acids and derivatives	SAVLIIGUQOSOEP-UHFFFAOYSA-N	O=C(O)CN=C(O)CCCCCCC	---	84290	HMDB0000832	Organic acids and derivatives	Carboxylic acids and derivatives	1.33281e+07	1.57146e+07	2.41425e+07	4.41431e+07	2.94839e+07	1.65474e+07	1.69083e+07	2.2611e+07	2.219e+07	1.17741e+07	1.46712e+07	1.77352e+07	1.77163e+07	2.11397e+07	2.00661e+07
POS2692	11-Aminoundecanoic acid	7.108	202.18	[M+H]+	C11H23NO2	---	GUOSQNAUYHMCRU-UHFFFAOYSA-N	C(CCCCCN)CCCCC(=O)O	C19325	---	HMDB0032669	Lipids and lipid-like molecules	Fatty Acyls	7.1233e+07	4.01558e+07	4.46713e+07	9.21211e+07	7.03949e+07	1.1674e+08	1.01927e+08	1.20996e+08	1.02669e+08	5.93793e+07	6.76424e+07	1.27699e+08	1.14473e+08	1.19636e+08	1.17988e+08
POS2693	DDAO	7.59	202.216	[M+H]+	C12H27NO	Long-chain alkyl amine oxides	ZRKZFNZPJKEWPC-UHFFFAOYSA-N	CCCCCCCCCC[N+](C)(C)[O-]	---	---	---	Organic nitrogen compounds	Organonitrogen compounds	3.27728e+07	1.34531e+07	1.23398e+07	5.15481e+07	5.08742e+07	5.11901e+07	2.03574e+07	5.49311e+07	7.5195e+07	16541270	3.21813e+07	5.66854e+07	4.37105e+07	4.16394e+07	4.2922e+07
POS2711	Psicose	0.874	203.052	[M+Na]+	C6H12O6	Monosaccharides	BJHIKXHVCXFQLS-PUFIMZNGSA-N	C1C(C(C(C(O1)(CO)O)O)O)O	C06468	90008	HMDB0250793	Organic oxygen compounds	Organooxygen compounds	5607034444	7400392871	6208774049	4415201628	6803833824	5534966115	3749659367	3263407606	641144554	2142798912	5012612370	3020844171	4115705825	4842908204	4998837362
POS2713	Alanylleucine	4.876	203.138	[M+H]+	C9H18N2O3	Peptides	RDIKFPRVLJLMER-BQBZGAKWSA-N	O=C(O)C(N=C(O)C(N)C)CC(C)C	---	259583	HMDB0028691	Organic acids and derivatives	Carboxylic acids and derivatives	4.00996e+07	6.78775e+07	1.0994e+08	5.77418e+07	6.00372e+07	5.51406e+07	3.26512e+07	1.99881e+07	3.45177e+07	3.6189e+07	7.0879e+07	3.09423e+07	4.46656e+07	5.25977e+07	4.7444e+07
POS2714	H-ILE-ALA-OH	5.062	203.139	[M+H]+	C9H18N2O3	---	RCFDOSNHHZGBOY-ACZMJKKPSA-N	CCC(C)C(C(=O)NC(C)C(=O)O)N	---	---	---	Organic acids and derivatives	Carboxylic acids and derivatives	3.13227e+07	5.86576e+07	8.23584e+07	5.24537e+07	4.26776e+07	4.78708e+07	2.06719e+07	1.78557e+07	2.1494e+07	2.15658e+07	3.3435e+07	18135430	3.7451e+07	3.68096e+07	3.71891e+07
POS2721	Spermine	0.806	203.223	[M+H]+	C10H26N4	Secondary amines	PFNFFQXMRSDOHW-UHFFFAOYSA-N	NCCCNCCCCNCCCN	C00750	1103	HMDB0001256	Organic nitrogen compounds	Organonitrogen compounds	9.76635e+08	3.68918e+07	1.78233e+07	3.294e+08	2.17752e+08	1.19224e+08	1.42478e+08	5.71272e+07	3.62069e+07	1201727391	1.98996e+08	377492486	2.19107e+08	2.45219e+08	2.58073e+08
POS2739	2H-1-Benzopyran-2-one, 7-(ethylamino)-4-methyl-	6.317	204.105	[M+H]+	C12H13NO2	Coumarins and derivatives	OTNIKUTWXUODJZ-UHFFFAOYSA-N	CCNC1=CC=C2C(C)=CC(=O)OC2=C1	---	120061	---	Phenylpropanoids and polyketides	Coumarins and derivatives	8.82779e+06	3.4585e+07	5.30157e+07	3.02247e+07	4.00022e+07	1.91452e+07	8.04384e+07	4.70894e+07	8.0248e+07	1.10271e+07	3.91518e+07	1.54705e+07	3.00449e+07	3.57534e+07	4.06544e+07
POS2741	Acetyl-DL-carnitine	6.067	204.122	[M+H]+	C9H17NO4	---	RDHQFKQIGNGIED-UHFFFAOYSA-N	CC(=O)OC(CC(=O)[O-])C[N+](C)(C)C	---	---	HMDB0240773	Lipids and lipid-like molecules	Fatty Acyls	5.26961e+07	5.32862e+07	7.45061e+07	5.31195e+07	5.374e+07	5.44431e+07	6.09959e+07	4.59584e+07	3.28638e+07	5.63637e+07	6.33136e+07	7.3534e+07	3.5249e+07	52770395	5.35672e+07
POS2743	Acetylcarnitine	1.603	204.123	[M+H]+	C9H17NO4	Acyl carnitines	RDHQFKQIGNGIED-MRVPVSSYSA-N	CC(=O)OC(CC(=O)[O-])C[N+](C)(C)C	C02571	439756	HMDB0000201	Lipids and lipid-like molecules	Fatty Acyls	9667655025	4230119803	4127966731	5785733958	3448976867	1386812017	13031031063	22519365913	12824172685	7214855830	16525908050	12469748317	14693561701	15714878390	15167936120
POS2744	Acetylcarnitine	5.037	204.123	[M]+	C9H18NO4+	Acyl carnitines	RDHQFKQIGNGIED-MRVPVSSYSA-O	CC(=O)O[C@H](CC(O)=O)C[N+1](C)(C)C	C02571	439756	HMDB0000201	Lipids and lipid-like molecules	Fatty Acyls	7.95751e+06	3.91104e+06	8.75985e+06	1.08466e+07	7.85866e+06	1.42323e+07	7.40828e+06	1.08613e+07	2.14416e+07	2.76842e+07	1.42424e+07	1.54401e+07	8.93416e+06	3.37547e+07	1.38631e+07
POS2751	R-Deprenyl N-Oxide	9.559	204.138	[M+H]+	C13H17NO	Amphetamines and derivatives	IVFPCTFUZXEDKP-UHFFFAOYSA-N	CC(CC1=CC=CC=C1)[N+](C)([O-])CC#C	---	11447032	---	Benzenoids	Benzene and substituted derivatives	25381442	2.24586e+07	2.46697e+07	2.3267e+07	1.73005e+07	2.00976e+07	2.40901e+07	2.42265e+07	2.67062e+07	2.44399e+07	2.72739e+07	2.92851e+07	1.57706e+07	1.8107e+07	2.0267e+07
POS2765	Tryptophan	5.21	205.097	[M+H]+	C11H12N2O2	Amino acids and derivatives	QIVBCDIJIAJPQS-VIFPVBQESA-N	O=C(O)C(N)CC1=CNC=2C=CC=CC21	C00806	---	HMDB0000929	Organoheterocyclic compounds	Indoles and derivatives	3854613046	4572170761	3437308168	3374401975	4512779608	3979122023	3100160361	2970771658	3360328037	3350558645	3800073196	3732031384	3210239039	3623461605	3847936047
POS2785	(2-Amino-4-Methyl-6-Oxo-1,6-Dihydropyrimidin-5-Yl)Acetic Acid	0.915	206.055	[M+Na]+	C7H9N3O3	Pyrimidones	RJXQOURJIQZYIP-UHFFFAOYSA-N	O=C(O)CC1=C(O)N=C(N=C1C)N	---	135486369	---	Organoheterocyclic compounds	Diazines	3.30851e+08	4.82081e+08	3.99874e+08	1.55908e+08	245118353	346207688	8.52894e+08	7.97525e+08	5.1971e+08	6.8842e+08	1018801024	5.69191e+08	5.5641e+08	6.0877e+08	5.86186e+08
POS2787	Cinnamoylglycine	6.574	206.081	[M+H]+	C11H11NO3	Amino acids and derivatives	YAADMLWHGMUGQL-UHFFFAOYSA-N	c1ccc(cc1)/C=C/C(=NCC(=O)O)O	---	709625	HMDB0011621	Organic acids and derivatives	Carboxylic acids and derivatives	5.8e+06	6.69315e+06	1.15778e+07	1.84561e+07	2.67772e+07	2.2357e+07	8.64444e+06	5.42891e+06	2.53361e+06	820339	5.4615e+06	4.21892e+06	4.20869e+06	5.24365e+06	5.91328e+06
POS2792	2-methyl-N-(2-phenylethyl)butanamide	4.712	206.151	[M+H]+	C13H19NO	---	---	CCC(C)C(=O)NCCc1ccccc1	---	2905151	---	---	---	2.785e+07	3.48287e+07	3.88405e+07	2.8758e+07	2.51182e+07	2.68245e+07	3.62329e+07	2.12282e+07	2.18069e+07	2.39434e+07	2.32815e+07	1.98775e+07	4.73928e+07	4.95548e+07	4.44929e+07
POS2816	methyl 3-oxo-2-[(3,4,5-trimethoxyphenyl)methylene]benzo[b]furan-5-carboxylate	13.696	208.039	[M+2Na]+	C20H18O7	Aurone flavonoids	BYNBJNABVGIMKZ-VIZOYTHASA-N	COC(=O)c1ccc2c(c1)C(=O)C(=Cc1cc(OC)c(OC)c(OC)c1)O2	---	16433765	---	Phenylpropanoids and polyketides	Aurone flavonoids	1.7421e+08	165035309	1.50851e+08	1.43962e+08	1.54662e+08	148978098	1.32676e+08	1.42625e+08	1.46834e+08	1.48325e+08	144025280	1.36511e+08	3.34003e+08	2.53318e+08	1.49522e+08
POS2820	N-Acetylphenylalanine	6.245	208.096	[M+H]+	C11H13NO3	Amino acids and derivatives	CBQJSKKFNMDLON-UHFFFAOYSA-N	CC(=O)N[C@@H](CC1=CC=CC=C1)C(O)=O	C03519	74839	HMDB0000512	Organic acids and derivatives	Carboxylic acids and derivatives	2.03268e+07	2.01134e+07	2.45613e+07	2.54516e+07	2.7888e+07	2.33016e+07	1.97628e+07	2.18984e+07	2.69946e+07	1.83394e+07	2.10092e+07	2.58697e+07	1.53627e+07	1.9178e+07	1.96416e+07
POS2822	L-Phenylalanine betaine	6.573	208.13	[M+H]+	C12H17NO2	Amino acids and derivatives	XTFQIRIHLGODFV-NSHDSACASA-N	C[N+](C)(C)[C@@H](Cc1ccccc1)C(=O)[O-]	---	25837691	HMDB0240552	Organic acids and derivatives	Carboxylic acids and derivatives	2.04479e+07	1.78021e+07	1.80067e+07	1.5327e+07	1.39312e+07	1.69086e+07	2.12989e+07	1.58372e+07	2.0768e+07	1.74292e+07	1.67949e+07	1.38631e+07	2.38503e+07	2.38554e+07	2.16477e+07
POS2824	Benzoylcholine	5.016	208.133	[M]+	C12H18NO2	Benzoic acid esters	HOPVGFKDVOOCHD-UHFFFAOYSA-N	C[N+](C)(C)CCOC(=O)C1=CC=CC=C1	---	16632	---	Benzenoids	Benzene and substituted derivatives	36548319	3.33583e+07	3.55068e+07	3.14486e+07	3.6737e+07	2.67817e+07	3.4477e+07	2.60519e+07	2.99654e+07	3.35863e+07	3.10686e+07	2.33385e+07	3.95048e+07	3.63023e+07	3.74061e+07
POS2843	2,5,8,11-Tetraoxatridecan-13-ol	5.262	209.138	[M+H]+	C9H20O5	---	---	COCCOCCOCCOCCO	---	90263	HMDB0062236	---	---	2.17677e+07	3.42467e+07	3.22258e+07	3.56479e+07	4.07488e+07	3.80392e+07	5.7174e+07	2.44321e+08	6.47125e+07	3.53548e+07	7.51232e+07	1.94851e+07	6.98265e+07	7.08147e+07	7.1154e+07
POS2845	3-Hydroxy-beta-ionone	11.559	209.153	[M+H]+	C13H20O2	---	HFRZSVYKDDZRQY-AATRIKPKSA-N	CC1=C(C(CC(C1)O)(C)C)C=CC(=O)C	---	---	HMDB0036821	Lipids and lipid-like molecules	Prenol lipids	4.5969e+06	6.72014e+06	6.28351e+06	7.40658e+06	7.05829e+06	7.71394e+06	872102	5.44861e+06	5.54201e+06	2.23656e+06	4.72817e+06	9.81642e+06	2.37588e+07	2.42241e+07	2.38394e+07
POS2859	N-Dimethyltyrosin	6.031	210.11	[M+H]+	C11H15NO3	---	---	CN(C)C(Cc1ccc(O)cc1)C(=O)O	---	239833	---	---	---	4.42226e+07	2.90933e+07	5.3151e+07	4.61323e+07	3.90987e+07	5.41025e+07	8.17867e+07	5.09608e+07	7.13966e+07	34031377	4.35695e+07	5.53433e+07	7.8799e+07	7.8418e+07	8.06705e+07
POS2873	Converzin	10.837	210.185	[M+H]+	C13H23NO	---	---	CC1CC2CCCC(=O)CCCC(C1)N2	---	---	---	---	---	1.56437e+08	1.64072e+08	1.66574e+08	1.45832e+08	1.57445e+08	1.35583e+08	1.99305e+08	1.78923e+08	1.76726e+08	1.72822e+08	1.67091e+08	1.39728e+08	198451766	2.07623e+08	2.05896e+08
POS2890	1S-Acetoxy-3-myodesertene	7.489	211.132	[M+H]+	C12H18O3	---	UVHMHLNMYIOYOX-FZVWWSIASA-N	CC1CCC2C1C(OC=C2C)OC(=O)C	---	---	---	Lipids and lipid-like molecules	Prenol lipids	4.1846e+07	2.32394e+07	2.68616e+07	1.85038e+07	1.89762e+07	1.79684e+07	2.03595e+07	6.6393e+06	9.07426e+06	1.46201e+07	1.42318e+07	1.16579e+07	2.21003e+07	2.23115e+07	2.43514e+07
POS2910	3alpha-Isobutyryloxytropane	7.375	212.164	[M+H]+	C12H21NO2	---	UAINLAXRDPKCOO-ZACCUICWSA-N	CC(C)C(=O)OC1CC2CCC(C1)N2C	---	---	---	Alkaloids and derivatives	Tropane alkaloids	6.41072e+07	4.89512e+07	6.60862e+07	6.90033e+07	7.12089e+07	6.70568e+07	8.72734e+07	9.15378e+07	1.15263e+08	7.08246e+07	7.71448e+07	6.93455e+07	8.77317e+07	7.50702e+07	7.55069e+07
POS2912	3-aminotridec-2-en-4-one	9.511	212.2	[M+H]+	C13H26NO+	---	AEFOOMVSTFFCHM-QCDXTXTGSA-O	CCCCCCCCCC(=O)C(=CC)[NH3+]	---	---	---	Organic oxygen compounds	Organooxygen compounds	5.69451e+07	5.51149e+07	5.08077e+07	4.67067e+07	4.68319e+07	4.67654e+07	6.78809e+07	5.28375e+07	6.36652e+07	5.68187e+07	5.48447e+07	4.09031e+07	5.28001e+07	5.90802e+07	5.80139e+07
POS2931	Prolylproline	2.192	213.123	[M+H]+	C10H16N2O3	Dipeptides	---	O=C(O)C1CCCN1C(=O)C1CCCN1	---	263469	HMDB0011180	Organic acids and derivatives	Carboxylic acids and derivatives	3.90799e+07	3.65323e+07	2.058e+07	4.80342e+07	1.50707e+07	3.05236e+07	6.95149e+07	1.42757e+07	2.92423e+07	2.26682e+07	3.39259e+07	1.85563e+07	5.3446e+07	3.99959e+07	3.55264e+07
POS2932	3,7-Dimethyl-2,5-octadiene-1,7-diol	7.282	213.148	[M+H]+	C12H20O3	---	GPNYMDBKVQUQRW-FQOLVZPASA-N	CC(=CCOC(=O)C)CC=CC(C)(C)O	---	---	---	Lipids and lipid-like molecules	Fatty Acyls	2.56049e+07	2.72657e+07	3.64377e+07	1.78271e+07	2.10658e+07	2.39239e+07	1.89881e+07	6.71329e+06	9.67623e+06	1.52757e+07	2.07246e+07	1.18828e+07	2.19195e+07	2.08546e+07	2.02942e+07
POS294	(3E,5Z)-1,3,5-Heptatriene	10.837	95.086	[M+H]+	C7H10	Unsaturated hydrocarbons	USKZHEQYENVSMH-YDFGWWAZSA-N	[H]\C(C)=C(\[H])/C(/[H])=C(\[H])C=C	---	5367390	HMDB0061889	Hydrocarbons	Unsaturated hydrocarbons	2.40372e+08	2.19256e+08	213053321	1.87183e+08	2.05846e+08	1.95932e+08	2.83721e+08	2.45779e+08	2.02913e+08	2.33894e+08	2.15159e+08	2.02304e+08	2.69974e+08	3.24123e+08	2.81901e+08
POS2947	N-(9-oxodecyl)acetamide	7.865	214.18	[M+H]+	C12H23NO2	Carboxylic acid amides	JRJBWKJICGFLDP-UHFFFAOYSA-N	O=C(C)CCCCCCCCN=C(O)C	---	38358941	---	Organic acids and derivatives	Carboxylic acids and derivatives	3.20508e+08	167763344	220441655	1.68261e+08	1.6908e+08	1.69803e+08	3.91243e+08	1.40989e+08	3.5647e+08	3.1943e+08	2.03904e+08	1.46985e+08	2.81472e+08	2.89564e+08	2.90773e+08
POS295	1H-Pyrrole-2-carbaldehyde	14.647	96.0447	[M+H]+	C5H5NO	---	---	O=Cc1ccc[nH]1	---	13854	HMDB0036057	Organic oxygen compounds	Organooxygen compounds	2.24216e+07	3.50099e+07	1.34984e+07	2.40224e+07	1.41967e+07	1.88029e+07	1.29973e+07	2.34777e+07	2.24319e+07	2.18742e+07	2.38357e+07	1.99807e+07	1.04775e+08	2.33063e+07	5.90845e+07
POS2965	Prolylvaline	4.816	215.138	[M+H]+	C10H18N2O3	Peptides	GIAZPLMMQOERPN-YUMQZZPRSA-N	CC(C)[C@@H](C(=O)N1CCC[C@H]1C(=O)O)N	---	9837272	HMDB0029135	Organic acids and derivatives	Carboxylic acids and derivatives	7.16177e+07	8.41859e+07	7.34054e+07	7.46869e+07	7.00043e+07	7.88192e+07	5.71709e+07	3.46485e+07	4.47901e+07	5.02232e+07	5.60783e+07	4.08181e+07	6.04313e+07	6.93759e+07	6.57671e+07
POS2989	Ethyl 3-(N-butylacetamido)propionate	6.965	216.159	[M+H]+	C11H21NO3	Tertiary carboxylic acid amides	VZRKEAFHFMSHCD-UHFFFAOYSA-N	CCCCN(CCC(=O)OCC)C(=O)C	C18830	---	---	Organic acids and derivatives	Carboxylic acids and derivatives	2.79649e+07	2.61024e+07	3.3359e+07	3.95188e+07	3.56501e+07	3.22359e+07	5.05059e+07	4.82459e+07	6.32109e+07	2.94873e+07	3.82557e+07	3.86884e+07	5.21439e+07	4.74287e+07	5.01027e+07
POS299	1H-Pyrrole-2-carboxaldehyde	1.704	96.0449	[M+H]+	C5H5NO	Organooxygen compounds	ZSKGQVFRTSEPJT-UHFFFAOYSA-N	O=CC1=CC=CN1	---	13854	HMDB0036057	Organic oxygen compounds	Organooxygen compounds	297082381	1.88198e+08	3.35735e+08	4.35272e+08	3.66467e+08	2.88501e+08	1.96772e+08	6.15262e+07	1.64147e+08	1.19024e+08	1.49986e+08	1.65672e+08	3.22173e+08	2.21361e+08	3.27715e+08
POS2992	12-Aminododecanoic acid	7.542	216.196	[M+H]+	C12H25NO2	---	PBLZLIFKVPJDCO-UHFFFAOYSA-N	C(CCCCCC(=O)O)CCCCCN	---	---	---	Lipids and lipid-like molecules	Fatty Acyls	1.94672e+08	108137290	3.8017e+08	2.299e+08	2.1422e+08	2.00382e+08	1.82177e+08	1.74875e+08	1.53526e+08	1.03626e+08	1.11625e+08	1.87267e+08	1.99467e+08	2.13279e+08	2.1189e+08
POS3002	Lycoperodine 1	5.261	217.097	[M+H]+	C12H12N2O2	---	FSNCEEGOMTYXKY-JTQLQIEISA-N	C1C(NCC2=C1C3=CC=CC=C3N2)C(=O)O	---	---	---	Organoheterocyclic compounds	Indoles and derivatives	3.96511e+07	2.33517e+06	897614	9.52244e+06	6.01244e+06	2.9149e+06	8.74188e+06	3.57912e+06	3.04657e+06	7.80369e+07	6.34066e+06	1.21133e+07	1.19193e+07	1.35829e+07	1.32191e+07
POS3006	Tschimganidin	13.665	217.104	[M+2Na]+	C23H32O5	Germacrane sesquiterpenoids	OLJDCWYDXLXFJK-YKAHSWEGSA-N	COc1cc(C(=O)OC2CC(C)=CCCC(C)=CC(O)C2C(C)C)ccc1O	---	20841345	---	Lipids and lipid-like molecules	Prenol lipids	5.93822e+07	6.54966e+07	7.41908e+07	7.37484e+07	6.6459e+07	8.20084e+07	5.30365e+07	6.02953e+07	5.81539e+07	5.77973e+07	7.52143e+07	7.2175e+07	9.16043e+07	9.1393e+07	7.08678e+07
POS3013	L-Valyl-L-valine	5.333	217.155	[M+H]+	C10H20N2O3	---	KRNYOVHEKOBTEF-YUMQZZPRSA-N	CC(C)C(C(=O)NC(C(C)C)C(=O)O)N	---	---	HMDB0029140	Organic acids and derivatives	Carboxylic acids and derivatives	2.39289e+07	3.08606e+07	3.99676e+07	3.1208e+07	3.03664e+07	3.07609e+07	1.55757e+07	1.27327e+07	1.69393e+07	1.51177e+07	1.84068e+07	1.51077e+07	2.41048e+07	2.48649e+07	2.46355e+07
POS3014	Tridensenone	8.198	217.158	[M+H]+	C15H20O	---	---	CC1=CC(=O)C2=C(C)CCC3C(C12)C3(C)C	---	85138709	---	---	---	5.56889e+07	3.57797e+07	2.74853e+07	3.13142e+07	4.04335e+07	3.55892e+07	1.78715e+07	2.42057e+07	5.40498e+06	2.09483e+07	3.42905e+07	6.66268e+07	2.83979e+07	2.96622e+07	2.99253e+07
POS3015	Furanodiene	9.613	217.158	[M+H]+	C15H20O	Germacrane sesquiterpenoids	---	CC1=CCc2c(C)coc2CC(C)=CCC1	C16959	171597	HMDB0036769	Lipids and lipid-like molecules	Prenol lipids	1.68668e+07	1.09476e+07	7.65949e+06	6.84833e+06	1.03813e+07	8.50457e+06	6.16788e+06	1.14005e+07	2.6695e+06	9.18807e+06	1.3996e+07	3.83871e+07	9.03329e+06	7.43452e+06	7.87788e+06
POS3016	Periplanone C	8.957	217.159	[M+H]+	C15H20O	---	---	C=C1C=CC(C(C)C)CC(=O)C(=C)C=CC1	---	72760697	---	---	---	7.93886e+07	7.36907e+07	3.56352e+07	5.52045e+07	5.95125e+07	5.14028e+07	36999048	3.07543e+07	7.37614e+06	3.82312e+07	4.74348e+07	7.01201e+07	3.48443e+07	3.87547e+07	4.12528e+07
POS3027	Securinine	6.875	218.121	[M+H]+	C13H15NO2	Indolizidines	SWZMSZQQJRKFBP-UHFFFAOYSA-N	O=C1OC23C(C=CC(N4CCCCC42)C3)=C1	C10614	908416	---	Organoheterocyclic compounds	Indolizidines	1984301	1.28489e+07	2.15114e+07	1.04678e+07	1.41153e+07	6.33461e+06	3.044e+07	1.48857e+07	2.84344e+07	2.97726e+06	1.38941e+07	4.05447e+06	1.12195e+07	1.16695e+07	1.33102e+07
POS3028	Propionylcarnitine	3.339	218.138	[M+NH4]+	C10H19NO4	Acyl carnitines	UFAHZIUFPNSHSL-UHFFFAOYSA-N	[H][C@](CC([O-])=O)(C[N+](C)(C)C)OC(=O)CC	C03017	12879828	HMDB0000824	Lipids and lipid-like molecules	Fatty Acyls	5.38516e+08	850567413	9.87544e+08	773853364	5.53033e+08	3.02808e+08	1566248456	3579499921	3440470905	1337620039	2954183869	2960980032	3813796188	1929824207	3793227628
POS3032	Propionylcarnitine	1.09	218.138	[M+H]+	C10H19NO4	Acyl carnitines	UFAHZIUFPNSHSL-UHFFFAOYSA-N	O=C([O-])CC(OC(=O)CC)C[N+](C)(C)C	C03017	188824	HMDB0000824	Lipids and lipid-like molecules	Fatty Acyls	3.53296e+08	1.01588e+08	3.42191e+08	1.45456e+08	1.2785e+08	1.37203e+08	3.55619e+08	628767810	4.58041e+08	6.16751e+08	6.44686e+08	7.03912e+08	3.1876e+08	2.52301e+08	5.26428e+08
POS3036	Ethoxyquin	7.727	218.154	[M+H]+	C14H19NO	Hydroquinolones	DECIPOUIJURFOJ-UHFFFAOYSA-N	CCOC1=CC2=C(C=C1)NC(C=C2C)(C)C	---	3293	HMDB0039531	Organoheterocyclic compounds	Quinolines and derivatives	4.37521e+07	1.65675e+07	4.42833e+07	5.60163e+06	6.81345e+06	4.22845e+06	0	6.30915e+06	3.24117e+06	3.36566e+07	5.66905e+07	3.37919e+07	1.184e+07	1.31089e+07	1.51084e+07
POS3057	N-Acetylserotonin	5.893	219.113	[M+H]+	C12H14N2O2	Hydroxyindoles	MVAWJSIDNICKHF-UHFFFAOYSA-N	CC(=O)NCCC1=CNC2=C1C=C(C=C2)O	C00978	---	HMDB0001238	Organoheterocyclic compounds	Indoles and derivatives	3.61358e+07	4.96537e+07	7.95821e+07	4.86242e+07	4.64868e+07	4.40648e+07	3.44392e+07	4.00382e+07	3.57742e+07	2.92426e+07	4.17942e+07	5.9728e+07	5.44566e+07	5.399e+07	5.31922e+07
POS3065	5-hydroxycalamenene	7.407	219.174	[M+H]+	C15H22O	Prenol lipids	FDMKIGKOMRSCAW-NWDGAFQWSA-N	[H][C@]1(C)CC[C@]([H])(C(C)C)C2=C1C(O)=CC(C)=C2	---	442519	HMDB0303912	Lipids and lipid-like molecules	Prenol lipids	1.4002e+08	1.02956e+08	1.36784e+08	1.66922e+08	1.20607e+08	1.42319e+08	6.43752e+07	4.75027e+07	3.38142e+07	6.00392e+07	8.26035e+07	1.06753e+08	1.04927e+08	1.07203e+08	1.0183e+08
POS3068	(Z,E)-3,4,7,11-Tetramethyl-1,3,6,10-dodecatetraene	10.551	219.21	[M+H]+	C16H26	---	UIERAIUZMIXKBZ-ZYZFYNRMSA-N	CC(=CCCC(=CCC(=C(C)C=C)C)C)C	---	---	---	Lipids and lipid-like molecules	Prenol lipids	1.91559e+07	1.99891e+07	1.91923e+07	2.0724e+07	1.97551e+07	1.86571e+07	2.60453e+07	2.15357e+07	2.45583e+07	2.18124e+07	2.02502e+07	1.81429e+07	2.43536e+07	2.53189e+07	2.51807e+07
POS3076	Pantothenic acid	4.942	220.117	[M+H]+	C9H17NO5	Amino acids and derivatives	GHOKWGTUZJEAQD-ZETCQYMHSA-N	CC(C)(CO)C(O)C(O)=NCCC(=O)O	C00864	988	HMDB0000210	Organic acids and derivatives	Carboxylic acids and derivatives	3.83257e+08	447255982	4.00065e+08	3.1554e+08	3.17866e+08	3.19918e+08	7.07521e+08	6.34733e+08	7.12384e+08	5.84616e+08	5.00675e+08	4.96093e+08	5.44563e+08	6.16599e+08	5.82871e+08
POS3120	Hydrocotarnine	4.684	222.112	[M+H]+	C12H15NO3	Tetrahydroisoquinolines	XXANNZJIZQTCBP-UHFFFAOYSA-N	COC1=C2CN(C)CCC2=CC2=C1OCO2	C13534	3646	HMDB0033701	Organoheterocyclic compounds	Tetrahydroisoquinolines	1.40964e+08	1.19754e+08	1.57026e+08	1.09705e+08	1.43491e+08	1.81776e+08	1.54114e+08	1.13993e+08	1.21186e+08	147261086	1.47301e+08	1.27965e+08	1.95756e+08	2.03162e+08	1.74059e+08
POS3123	Dimethylone	0.592	222.112	[M+H]+	C12H15NO3	---	---	CC(C(=O)c1ccc2c(c1)OCO2)N(C)C	---	9794472	---	---	---	5.74466e+07	4.14204e+07	3.76472e+07	3.56709e+07	26833349	1.90343e+07	2.35131e+07	8.1046e+07	2.03964e+07	5.54837e+07	3.80209e+07	24539933	6.05242e+07	3.42668e+07	4.716e+07
POS3139	2,3,5,8-tetrahydroxy-1,4-naphthoquinone|2,3,5,8-Tetrahydroxy-[1,4]naphthochinon|2,3,5,8-tetrahydroxy-[1,4]naphthoquinone|2,3-Dihydroxy-naphthazarin|2,3-dihydroxynaphthazarin|spinazarin|spinazarine	0.796	223.025	[M+H]+	C10H6O6	---	---	O=C1C(O)=C(O)C(=O)c2c(O)ccc(O)c21	---	138962744	---	---	---	4.71845e+07	4.18612e+07	5.69189e+07	3.17917e+07	4.15975e+07	3.70006e+07	3.37032e+07	3.17112e+07	2.9686e+07	2.80678e+07	2.66987e+07	3.85412e+07	3.65018e+07	4.11493e+07	4.10242e+07
POS3146	Glycyl-L-phenylalanine	5.147	223.108	[M+H]+	C11H14N2O3	Peptides	JBCLFWXMTIKCCB-VIFPVBQESA-N	C1=CC=C(C=C1)C[C@@H](C(=O)O)NC(=O)CN	---	92953;1549344	HMDB0028848	Organic acids and derivatives	Carboxylic acids and derivatives	7.90321e+07	1.64311e+08	1.29785e+08	1.33555e+08	1.18869e+08	1.02228e+08	5.84772e+07	2.91795e+07	73463775	8.48182e+07	8.61561e+07	3.96581e+07	6.90002e+07	8.38594e+07	8.29698e+07
POS3148	2-Ethoxyethyl-N-(4-methylphenyl)carbamate	5.279	223.117	[M+H]+	C12H17NO3	---	QMIOFDKIBZZJLH-UHFFFAOYSA-N	---	---	---	---	---	---	2.46714e+07	2.71507e+07	3.55103e+07	4.53554e+07	3.67512e+07	4.13218e+07	4.07819e+07	7.15851e+07	2.92613e+07	2.28299e+07	1.53042e+07	3.1603e+07	4.21901e+07	3.78126e+07	4.2313e+07
POS3150	Tetraglyme	5.575	223.153	[M+H]+	C10H22O5	Dialkyl ethers	ZUHZGEOKBKGPSW-UHFFFAOYSA-N	COCCOCCOCCOCCOC	---	8925	HMDB0258894	Organic oxygen compounds	Organooxygen compounds	2.16989e+07	3.24352e+07	3.12879e+07	3.13034e+07	3.24043e+07	3.36517e+07	5.6721e+07	1.7632e+08	4.10897e+07	2.57604e+07	5.05446e+07	1.86208e+07	5.8261e+07	5.69757e+07	5.69409e+07
POS3155	6-Bromo-2(1H)-quinolinone	0.859	223.972	[M+H]+	C9H6BrNO	Hydroquinolones	YLAFBGATSQRSTB-UHFFFAOYSA-N	BrC1=CC2=C(NC(=O)C=C2)C=C1	---	---	---	---	---	1.05449e+07	1.13562e+07	1.24233e+07	1.44573e+07	1.06692e+07	1.26815e+07	1.41204e+07	2.28233e+07	4.70494e+07	2.32924e+07	1.09624e+07	1.56306e+07	2.0437e+07	2.21883e+07	2.08123e+07
POS3178	4-Hydroxybenzoylcholine	4.702	224.127	[M]+	[C12H18NO3]+	Benzoic acid esters	BAPAICNRGIBFJT-UHFFFAOYSA-O	---	---	---	HMDB0029559	Benzenoids	Benzene and substituted derivatives	5.4501e+08	4.83867e+08	660406365	3.94925e+08	4.49845e+08	5.12078e+08	4.89803e+08	3.73112e+08	3.90383e+08	469336266	4.20068e+08	4.71716e+08	5.76201e+08	691794377	5.46725e+08
POS3187	N-Isobutyldeca-trans-2-trans-4-dienamide	10.834	224.2	[M+H]+	C14H25NO	---	MAGQQZHFHJDIRE-QNRZBPGKSA-N	CCCCCC=CC=CC(=O)NCC(C)C	---	---	HMDB0030951	Lipids and lipid-like molecules	Fatty Acyls	1.67235e+08	1.79823e+08	1.63899e+08	1.57427e+08	1.51393e+08	1.54222e+08	2.04097e+08	1.76087e+08	1.80588e+08	1.73265e+08	1.63886e+08	1.39606e+08	2.08714e+08	2.20615e+08	2.07509e+08
POS3201	Nonactinic Acid	5.945	225.109	[M+Na]+	C10H18O4	Oxolanes	IVOODSRSVJPWLY-UHFFFAOYSA-N	O=C(O)C(C)C1OC(CC1)CC(O)C	---	---	---	Organoheterocyclic compounds	Oxolanes	2.11715e+07	1.00168e+07	1.56913e+07	8.75816e+06	1.20867e+07	1.03186e+07	6.68542e+06	4.81378e+06	7.79868e+06	9.11423e+06	9.72378e+06	1.46605e+07	1.45487e+07	1.42686e+07	1.42876e+07
POS3221	Adalinine	7.767	226.18	[M+H]+	C13H23NO2	---	CNUUHKVLRVPYKE-UHFFFAOYSA-N	CCCCCC1(CCCC(=O)N1)CC(=O)C	---	---	---	Alkaloids and derivatives	---	125086823	1.03446e+08	2.20075e+08	1.66204e+08	1.23887e+08	146366192	1.69208e+08	1.79143e+08	182646110	1.09741e+08	1.23704e+08	1.12307e+08	1.51588e+08	1.66485e+08	1.80468e+08
POS3224	Vitamin K1	11.559	226.18	[M+2H]+	C31H46O2	Vitamin K compounds	MBWXNTAXLNYFJB-NKFFZRIASA-N	CC(=CCC1=C(C)C(=O)c2ccccc2C1=O)CCCC(C)CCCC(C)CCCC(C)C	C02059	5280483	HMDB0003555	Lipids and lipid-like molecules	Prenol lipids	2.04624e+07	2.76846e+07	2.61363e+07	3.14471e+07	2.78854e+07	2.97774e+07	3.71159e+06	2.28963e+07	2.29342e+07	10355866	1.9426e+07	4.33601e+07	9.76336e+07	9.5387e+07	9.09256e+07
POS3225	(2S,3R,5E,7E)-2-Amino-5,7-tetradecadien-3-ol	13.067	226.216	[M+H]+	C14H27NO	---	---	CCCCCCC=CC=CCC(O)C(C)N	---	72728826	---	---	---	2.42336e+07	2.15213e+07	2.10924e+07	2.33891e+07	2.71254e+07	3.13592e+07	3.47632e+07	3.65677e+07	3.89295e+07	4.67734e+07	3.86659e+07	4.40207e+07	2.18947e+07	2.35471e+07	2.38109e+07
POS3226	Crucigasterin 225	11.379	226.216	[M+H]+	C14H27NO	---	---	C=CCCCCCCCC=CC(O)C(C)N	---	74052413	---	---	---	9.03428e+07	8.83865e+07	8.12937e+07	8.2453e+07	7.42615e+07	9.17353e+07	9.31326e+07	9.33415e+07	9.0868e+07	8.89148e+07	7.27996e+07	7.90889e+07	7.54601e+07	9.12311e+07	9.42029e+07
POS3227	N-(2-Methylpropyl)dec-2-enamide	12.199	226.216	[M+H]+	C14H27NO	---	---	CCCCCCCC=CC(=O)NCC(C)C	---	71404146	---	---	---	1.29056e+07	1.21912e+07	1.75708e+07	1.30363e+07	1.20734e+07	1.41275e+07	1.38842e+07	1.22507e+07	1.23616e+07	1.74135e+07	1.24503e+07	1.33502e+07	1.23846e+07	1.15548e+07	1.14193e+07
POS3250	1,8-Diazacyclotetradecane-2,9-dione	5.602	227.175	[M+H]+	C12H22N2O2	---	HERSSAVMHCMYSQ-UHFFFAOYSA-N	C1CCC(=O)NCCCCCC(=O)NCC1	C04277	---	HMDB0033567	Phenylpropanoids and polyketides	Macrolactams	6.12175e+07	4.34321e+07	4.58048e+07	4.06266e+07	5.00463e+07	4.50425e+07	3.54458e+07	3.68094e+07	3.6476e+07	3.95575e+07	3.84522e+07	3.87625e+07	6.73346e+07	5.34614e+07	5.49321e+07
POS3275	Halaminol C	10.39	228.232	[M+H]+	C14H29NO	---	APIMNRBWCSRKIX-HBZFWMSSSA-N	CCCCCCCCC=CCC(C(C)N)O	---	---	---	Organic nitrogen compounds	Organonitrogen compounds	6.80522e+08	6.82731e+08	6.58469e+08	6.52473e+08	655654234	6.59259e+08	8.90959e+08	7.38604e+08	7.68817e+08	7.75247e+08	6.32878e+08	5.02404e+08	7.39638e+08	819707004	8.05063e+08
POS3289	Traumatic Acid	7.489	229.143	[M+H]+	C12H20O4	---	MAZWDMBCPDUFDJ-VQHVLOKHSA-N	C(CCCCC(=O)O)CCCC=CC(=O)O	---	---	---	Lipids and lipid-like molecules	Fatty Acyls	8.99289e+07	4.96895e+07	5.03421e+07	4.13856e+07	3.90129e+07	3.63242e+07	4.14717e+07	1.28973e+07	1.8981e+07	3.24703e+07	3.24921e+07	2.19492e+07	4.782e+07	4.84672e+07	4.76943e+07
POS3290	N,N,N-Trimethyl-L-alanyl-L-proline betaine	5.196	229.154	[M+NH4]+	C11H20N2O3	Carboxylic acids and derivatives	KXONJPJIFNGMCN-IUCAKERBSA-N	C[C@@H](C(=O)N1CCC[C@H]1C([O-])=O)[N+](C)(C)C	---	134218393	HMDB0240365	Organic acids and derivatives	Carboxylic acids and derivatives	1074874301	1445953542	1288810375	1268099250	1392226809	1127442575	8.89165e+08	5.33629e+08	7.82826e+08	9.00247e+08	1087361730	6.82789e+08	1004285803	1077170870	1055089592
POS3291	Prolylleucine	1.106	229.155	[M+H]+	C11H20N2O3	Peptides	ZKQOUHVVXABNDG-IUCAKERBSA-N	CC(C)CC(N=C(O)C1CCCN1)C(O)=O	---	3527720;44368932	HMDB0253028	Organic acids and derivatives	Carboxylic acids and derivatives	9.93748e+06	2.86148e+07	2.09858e+07	1.05526e+07	1.53799e+07	6.29253e+06	3.76065e+07	1.74486e+07	1.87057e+08	2.46312e+07	2.61305e+07	2.436e+07	3.7454e+07	4.39489e+07	4.44503e+07
POS3310	Ergothioneine	1.308	230.095	[M+H]+	C9H15N3O2S	Histidine and derivatives	SSISHJJTAXXQAX-ZETCQYMHSA-N	O=C(O)C(CC1=CN=C([S-])N1)[N+](C)(C)C	C05570	5351619;57509571	HMDB0003045	Organic acids and derivatives	Carboxylic acids and derivatives	2.32421e+08	2.93428e+08	3.84157e+08	2.64873e+08	1.99283e+08	1.41401e+08	3.24518e+08	2.83688e+08	5.33963e+07	3.9703e+08	336667879	3.49438e+08	2.52774e+08	2.61465e+08	2.44224e+08
POS3313	Butenylcarnitine	4.935	230.138	[M+Na]+	C11H19NO4	Fatty Acyls	HQDBMDGXEZLSNK-CYNONHLPSA-N	C\C=C\C(=O)O[C@@H](CC([O-])=O)C[N+](C)(C)C	---	53481615	HMDB0013126	Lipids and lipid-like molecules	Fatty Acyls	3.83951e+07	6.3744e+07	3.62196e+07	2.21499e+07	2.95132e+07	2.60614e+07	4.26999e+07	2.15564e+07	1.58253e+07	8.09367e+07	4.40481e+07	1.04479e+07	3.26854e+07	3.95976e+07	3.3885e+07
POS3315	N-decanoylglycine	7.375	230.175	[M+H]+	C12H23NO3	---	WRRYZYASRAUROW-UHFFFAOYSA-N	CCCCCCCCCC(=O)NCC(=O)O	---	---	---	Organic acids and derivatives	Carboxylic acids and derivatives	5.51144e+07	4.16173e+07	6.29647e+07	5.77208e+07	5.96567e+07	6.18503e+07	8.3825e+07	8.01055e+07	9.00301e+07	5.42943e+07	5.99297e+07	5.65805e+07	6.86638e+07	7.37289e+07	6.6295e+07
POS3318	clavaminol D	7.958	230.211	[M+H]+	C13H27NO2	---	---	CCCCCCCCC(O)C(C)NC(C)=O	---	---	---	---	---	8.39405e+07	3.72841e+07	9.46855e+07	1.79675e+08	1.43347e+08	1.11288e+08	4.00339e+07	9.6929e+07	3.8413e+07	2.18275e+07	4.66511e+07	1.56016e+08	8.55349e+07	8.59806e+07	8.31857e+07
POS3320	Lauramine oxide	8.313	230.247	[M+H]+	C14H31NO	Long-chain alkyl amine oxides	SYELZBGXAIXKHU-UHFFFAOYSA-N	CCCCCCCCCCCC[N+](C)(C)[O-]	---	---	---	Organic nitrogen compounds	Organonitrogen compounds	2.63417e+08	3.03077e+08	2.37968e+08	3.66615e+08	3.9041e+08	3.45617e+08	2.47739e+08	3.80471e+08	549208905	177786820	2.52973e+08	3.73597e+08	3.31017e+08	3.36499e+08	3.44585e+08
POS3341	shikimic acid n-butyl ester	5.261	231.12	[M+H]+	C11H18O5	---	---	CCCCOC(=O)C1=CC(O)C(O)C(O)C1	---	124002433	---	---	---	8.25734e+06	1.34452e+07	1.13784e+07	1.37273e+07	1.51364e+07	1.43879e+07	2.46782e+07	1.17549e+08	3.07969e+07	1.70752e+07	3.70647e+07	1.01186e+07	1.73428e+07	2.26781e+07	2.2025e+07
POS3346	Val Ile	5.307	231.17	[M+H]+	C11H22N2O3	---	PNVLWFYAPWAQMU-CIUDSAMLSA-N	CCC(C)C(C(=O)O)NC(=O)C(C(C)C)N	---	---	---	Organic acids and derivatives	Carboxylic acids and derivatives	42098758	6.17442e+07	7.65731e+07	6.7607e+07	6.43777e+07	7.12663e+07	3.80627e+07	3.20601e+07	3.79403e+07	4.17189e+07	8.23241e+07	4.41701e+07	5.64617e+07	5.58605e+07	8.04518e+07
POS3361	7-Diethylamino-4-methylcoumarin	7.372	232.136	[M+H]+	C14H17NO2	Coumarins and derivatives	AFYCEAFSNDLKSX-UHFFFAOYSA-N	CCN(CC)C1=CC=C2C(C)=CC(=O)OC2=C1	---	---	---	Phenylpropanoids and polyketides	Coumarins and derivatives	2.29386e+06	1.5641e+07	2.98467e+07	7.2218e+06	1.99029e+07	1.39581e+07	3.34822e+07	2.0004e+07	3.39522e+07	3.17349e+06	1.76457e+07	6.93293e+06	1.07084e+07	1.31221e+07	1.25916e+07
POS3365	Butyrylcarnitine	5.087	232.154	[M+H]+	C11H21NO4	Acyl carnitines	QWYFHHGCZUCMBN-SECBINFHSA-N	O=C([O-])CC(OC(=O)CCC)C[N+](C)(C)C	C02862	213144	HMDB0002013	Lipids and lipid-like molecules	Fatty Acyls	1771353232	9.82488e+08	2696793633	2135734820	1225091849	3167636263	4309636061	12397541338	4515115789	4965239604	5357455996	18134110454	6230734674	6967225425	6589321540
POS3386	Pyrene-4,5-dione	1.124	233.058	[M+H]+	C16H8O2	---	---	O=c1c(=O)c2cccc3ccc4cccc1c4c32	C18251	160814	---	---	---	8.47079e+07	9.65135e+07	1.07287e+08	1.18143e+08	1.23796e+08	1.13154e+08	8.27008e+07	1.12369e+08	5.77947e+07	9.09324e+07	9.37499e+07	1.1053e+08	7.40247e+07	8.41731e+07	7.77402e+07
[truncated: 491 more rows]

## Sheet: Figure 5
Figure 5A																																															Figure 5C	找测序公司拿做这个图的原始数据
[truncated: 39 more rows]
