# Supplementary material for: Human umbilical cord-derived mesenchymal stem cells alleviate autoimmune hepatitis by inhibiting hepatic ferroptosis
Source: PLoS One. 2025 Dec 4;20(12):e0337060. doi: 10.1371/journal.pone.0337060 (PMC12677442; doi:10.1371/journal.pone.0337060)
Supplement: S3 File — (ZIP) [file pone.0337060.s005.zip › Data/MDA.xlsx]

## Sheet: Sheet1
Concentration（nmol/mL）	OD		Mean	Background Subtracted
0	0.0362	0.0375	0.03685	0
5	0.0581	0.0589	0.0585	0.02165
10	0.0815	0.0798	0.08065	0.0438
15	0.0986	0.0947	0.09665	0.0598
20	0.1096	0.1067	0.10815	0.0713
25	0.1348	0.1401	0.13745	0.1006
30	0.1464	0.1561	0.15125	0.1144
40	0.1808	0.1892	0.185	0.14815
Group	Sample	Protein（mg/mL）	OD	Background Subtracted	MDA(nmol/mL)	MDA(nmol/mgprot)	mean
NC	1	1.84324	0.0515	0.01465	3.12162	1.69355	1.59091
			0.0512	0.01435	3.04054	1.64956
			0.0497	0.01285	2.63514	1.42962
	2	1.62057	0.0486	0.01175	2.33784	1.4426	1.2258
			0.0456	0.00875	1.52703	0.942278
			0.0477	0.01085	2.09459	1.29251
	3	2.61253	0.0507	0.01385	2.90541	1.11211	1.06728
			0.0509	0.01405	2.95946	1.1328
			0.0492	0.01235	2.5	0.956928
	4	1.62653	0.0434	0.00655	0.932432	0.573266	0.634193
			0.0424	0.00555	0.662162	0.407102
			0.0455	0.00865	1.5	0.922211
	5	1.72185	0.0416	0.00475	0.445946	0.258992	0.457815
			0.0472	0.01035	1.95946	1.138
			0.0398	0.00295	-0.0405405	-0.0235448
	6	1.38822	0.0518	0.01495	3.2027	2.30706	2.30057
			0.0513	0.01445	3.06757	2.20971
			0.0522	0.01535	3.31081	2.38493
ConA	1	0.955541	0.0442	0.00735	1.14865	1.20209	1.73007
			0.0469	0.01005	1.87838	1.96578
			0.0471	0.01025	1.93243	2.02234
	2	0.839366	0.0428	0.00595	0.77027	0.917682	1.5724
			0.0451	0.00825	1.39189	1.65827
			0.0466	0.00975	1.7973	2.14126
	3	0.668082	0.0416	0.00475	0.445946	0.667502	1.77326
			0.0462	0.00935	1.68919	2.52842
			0.0452	0.00835	1.41892	2.12387
	4	1.138	0.043	0.00615	0.824324	0.724365	1.14394
			0.0435	0.00665	0.959459	0.843114
			0.0478	0.01095	2.12162	1.86435
	5	1.41428	0.048	0.01115	2.17568	1.53836	1.04787
			0.0428	0.00595	0.77027	0.544636
			0.0455	0.00865	1.5	1.06061
	6	1.41875	0.0474	0.01055	2.01351	1.41921	1.14617
			0.0478	0.01095	2.12162	1.49541
			0.0427	0.00585	0.743243	0.523871
ConA	1	1.87079	0.0732	0.03635	8.98649	4.80357	5.01064
			0.0764	0.03955	9.85135	5.26587
			0.0743	0.03745	9.28378	4.96249
	2	1.58184	0.094	0.05715	14.6081	9.23486	9.50254
			0.095	0.05815	14.8784	9.40572
			0.0977	0.06085	15.6081	9.86703
	3	1.0032	0.077	0.04015	10.0135	9.98155	10.251
			0.0788	0.04195	10.5	10.4665
			0.0782	0.04135	10.3378	10.3048
	4	1.3763	0.0827	0.04585	11.5541	8.39499	9.16085
			0.0872	0.05035	12.7703	9.27867
			0.0899	0.05305	13.5	9.80888
	5	1.19981	0.066	0.02915	7.04054	5.86806	6.5889
			0.0624	0.02555	6.06757	5.05712
			0.0792	0.04235	10.6081	8.84152
	6	1.41056	0.0953	0.05845	14.9595	10.6053	10.6947
			0.0937	0.05685	14.527	10.2988
			0.0983	0.06145	15.7703	11.1801
ConA+MSC	1	0.566801	0.0519	0.01505	3.22973	5.69818	5.47565
			0.0513	0.01445	3.06757	5.41207
			0.0511	0.01425	3.01351	5.31671
	2	0.955541	0.0614	0.02455	5.7973	6.06703	6.4913
			0.0631	0.02625	6.25676	6.54787
			0.0642	0.02735	6.55405	6.859
	3	2.36752	0.0765	0.03965	9.87838	4.17247	4.11539
			0.0741	0.03725	9.22973	3.89849
			0.0774	0.04055	10.1216	4.27521
	4	1.78813	0.0745	0.03765	9.33784	5.22213	5.2977
			0.0734	0.03655	9.04054	5.05587
			0.0771	0.04025	10.0405	5.61511
	5	1.35843	0.074	0.03715	9.2027	6.77451	6.9801
			0.0769	0.04005	9.98649	7.35149
			0.0742	0.03735	9.25676	6.8143
	6	2.62444	0.0807	0.04385	11.0135	4.19652	4.22741
			0.0833	0.04645	11.7162	4.46427
			0.079	0.04215	10.5541	4.02145
