# Supplementary material for: Human umbilical cord-derived mesenchymal stem cells alleviate autoimmune hepatitis by inhibiting hepatic ferroptosis
Source: PLoS One. 2025 Dec 4;20(12):e0337060. doi: 10.1371/journal.pone.0337060 (PMC12677442; doi:10.1371/journal.pone.0337060)
Supplement: S3 File — (ZIP) [file pone.0337060.s005.zip › Data/mRNA-COX2-FTH1-GPX4-SLC7A11.xlsx]

## Sheet: Sheet1
	CT					ΔCT				ΔΔCT				RQ				mean RQ
	18s	COX2	FTH1	GPX4	SLC7A11	COX2	FTH1	GPX4	SLC7A11	COX2	FTH1	GPX4	SLC7A11	COX2	FTH1	GPX4	SLC7A11	COX2	FTH1	GPX4	SLC7A11
NC-1	10.4	25.7	25.54	22.82	24.53	15.3067	15.1467	12.4267	14.1367	0	0.0433333	-0.0433333	0.0133333	1	0.97041	1.03049	0.990801	1.00006	1.00238	1.00033	1.00042
	10.37	25.72	25.36	22.86	24.56	15.3267	14.9667	12.4667	14.1667	0.02	-0.136667	-0.00333333	0.0433333	0.986233	1.09936	1.00231	0.97041
	10.41	25.68	25.59	22.91	24.46	15.2867	15.1967	12.5167	14.0667	-0.02	0.0933333	0.0466667	-0.0566667	1.01396	0.937354	0.968171	1.04006
NC-2	10.39	25.87	25.4	22.84	24.46	15.4767	15.0067	12.4467	14.0667	0.17	-0.0966667	-0.0233333	-0.0566667	0.888843	1.0693	1.0163	1.04006	0.974703	1.06085	1.03069	0.993642
	10.39	25.7	25.51	22.78	24.57	15.3067	15.1167	12.3867	14.1767	0	0.0133333	-0.0833333	0.0533333	1	0.990801	1.05946	0.963707
	10.4	25.65	25.33	22.84	24.55	15.2567	14.9367	12.4467	14.1567	-0.05	-0.166667	-0.0233333	0.0333333	1.03526	1.12246	1.0163	0.97716
NC-3	10.41	25.66	25.51	22.75	24.55	15.26	15.11	12.35	14.15	-0.0466667	0.00666667	-0.12	0.0266667	1.03288	0.99539	1.08673	0.981686	1.04309	1.05118	1.04148	1.01254
	10.42	25.7	25.46	22.77	24.55	15.3	15.06	12.37	14.15	-0.00666667	-0.0433333	-0.1	0.0266667	1.00463	1.03049	1.07177	0.981686
	10.37	25.58	25.33	22.92	24.42	15.18	14.93	12.52	14.02	-0.126667	-0.173333	0.05	-0.103333	1.09177	1.12766	0.965936	1.07425
NC-4	10.62	25.87	25.45	22.73	24.29	15.3367	14.9167	12.1967	13.7567	0.03	-0.186667	-0.273333	-0.366667	0.97942	1.13813	1.2086	1.28937	1.06152	1.14607	1.13415	1.21815
	10.53	25.65	25.43	22.89	24.44	15.1167	14.8967	12.3567	13.9067	-0.19	-0.206667	-0.113333	-0.216667	1.14076	1.15402	1.08172	1.16205
	10.45	25.75	25.44	22.85	24.39	15.2167	14.9067	12.3167	13.8567	-0.09	-0.196667	-0.153333	-0.266667	1.06437	1.14605	1.11214	1.20303
NC-5	10.39	25.7	25.62	22.74	24.29	15.2667	15.1867	12.3067	13.8567	-0.04	0.0833333	-0.163333	-0.266667	1.02811	0.943874	1.11987	1.20303	1.00944	1.07404	1.08458	1.15725
	10.45	25.72	25.41	22.79	24.35	15.2867	14.9767	12.3567	13.9167	-0.02	-0.126667	-0.113333	-0.206667	1.01396	1.09177	1.08172	1.15402
	10.46	25.76	25.29	22.83	24.4	15.3267	14.8567	12.3967	13.9667	0.02	-0.246667	-0.0733333	-0.156667	0.986233	1.18646	1.05214	1.11471
NC-6	10.42	25.53	25.3	22.75	24.42	15.0733	14.8433	12.2933	13.9633	-0.233333	-0.26	-0.176667	-0.16	1.17555	1.19748	1.13027	1.11729	1.06248	1.12149	1.10966	1.21094
	10.45	25.73	25.49	22.79	24.3	15.2733	15.0333	12.3333	13.8433	-0.0333333	-0.07	-0.136667	-0.28	1.02337	1.04972	1.09936	1.21419
	10.5	25.78	25.4	22.79	24.2	15.3233	14.9433	12.3333	13.7433	0.0166667	-0.16	-0.136667	-0.38	0.988514	1.11729	1.09936	1.30134
MSC-1	10.52	25.84	25.64	22.99	24.6	15.32	15.12	12.47	14.08	0.0133333	0.0166667	0	-0.0433333	0.990801	0.988514	1	1.03049	1.00351	1.02438	0.993203	1.06968
	10.5	25.73	25.5	22.98	24.51	15.21	14.98	12.46	13.99	-0.0966667	-0.123333	-0.01	-0.133333	1.0693	1.08925	1.00696	1.09682
	10.54	25.9	25.63	23.03	24.53	15.38	15.11	12.51	14.01	0.0733333	0.00666667	0.04	-0.113333	0.950439	0.99539	0.972655	1.08172
MSC-2	10.53	25.92	25.48	22.87	24.49	15.4033	14.9633	12.3533	13.9733	0.0966667	-0.14	-0.116667	-0.15	0.935191	1.10191	1.08423	1.10957	0.933068	1.09685	1.02234	1.14366
	10.47	25.91	25.5	22.95	24.42	15.3933	14.9833	12.4333	13.9033	0.0866667	-0.12	-0.0366667	-0.22	0.941696	1.08673	1.02574	1.16473
	10.55	25.94	25.48	23.05	24.43	15.4233	14.9633	12.5333	13.9133	0.116667	-0.14	0.0633333	-0.21	0.922316	1.10191	0.95705	1.15669
MSC-3	10.53	25.66	25.35	22.9	24.4	15.1167	14.8067	12.3567	13.8567	-0.19	-0.296667	-0.113333	-0.266667	1.14076	1.2283	1.08172	1.20303	1.06037	1.20608	1.05731	1.20304
	10.58	25.72	25.42	22.92	24.41	15.1767	14.8767	12.3767	13.8667	-0.13	-0.226667	-0.0933333	-0.256667	1.09429	1.17013	1.06683	1.19472
	10.52	25.93	25.36	22.98	24.39	15.3867	14.8167	12.4367	13.8467	0.08	-0.286667	-0.0333333	-0.276667	0.946058	1.21982	1.02337	1.21139
MSC-4	10.58	25.86	25.32	22.9	24.46	15.3067	14.7667	12.3467	13.9067	0	-0.336667	-0.123333	-0.216667	1	1.26284	1.08925	1.16205	1.01769	1.16925	1.06695	1.19502
	10.54	25.98	25.49	22.94	24.38	15.4267	14.9367	12.3867	13.8267	0.12	-0.166667	-0.0833333	-0.296667	0.920188	1.12246	1.05946	1.2283
	10.54	25.68	25.49	22.95	24.42	15.1267	14.9367	12.3967	13.8667	-0.18	-0.166667	-0.0733333	-0.256667	1.13288	1.12246	1.05214	1.19472
MSC-5	10.54	25.71	25.33	22.91	24.27	15.14	14.76	12.34	13.7	-0.166667	-0.343333	-0.13	-0.423333	1.12246	1.26868	1.09429	1.34102	1.13298	1.22987	1.08675	1.30512
	10.57	25.71	25.48	22.92	24.28	15.14	14.91	12.35	13.71	-0.166667	-0.193333	-0.12	-0.413333	1.12246	1.1434	1.08673	1.33176
	10.6	25.67	25.32	22.93	24.38	15.1	14.75	12.36	13.81	-0.206667	-0.353333	-0.11	-0.313333	1.15402	1.27751	1.07923	1.24258
MSC-6	10.5	25.82	25.4	22.91	24.32	15.28	14.86	12.37	13.78	-0.0266667	-0.243333	-0.1	-0.343333	1.01866	1.18372	1.07177	1.26868	1.08314	1.15552	1.07193	1.28409
	10.54	25.74	25.54	22.94	24.35	15.2	15	12.4	13.81	-0.106667	-0.103333	-0.07	-0.313333	1.07674	1.07425	1.04972	1.24258
	10.58	25.64	25.37	22.88	24.24	15.1	14.83	12.34	13.7	-0.206667	-0.273333	-0.13	-0.423333	1.15402	1.2086	1.09429	1.34102
ConA-1	10.54	22.73	29.02	25.38	27.24	12.18	18.47	14.83	16.69	-3.12667	3.36667	2.36	2.56667	8.73415	0.0969465	0.194791	0.168794	8.982	0.140845	0.183601	0.160926
	10.53	22.65	28.13	25.51	27.31	12.1	17.58	14.96	16.76	-3.20667	2.47667	2.49	2.63667	9.23215	0.179659	0.178006	0.160799
	10.58	22.69	28.43	25.51	27.38	12.14	17.88	14.96	16.83	-3.16667	2.77667	2.49	2.70667	8.9797	0.145928	0.178006	0.153184
ConA-2	10.6	22.64	28.74	25.39	27.31	12.05	18.15	14.8	16.72	-3.25667	3.04667	2.33	2.59667	9.55772	0.121021	0.198884	0.16532	9.71894	0.134235	0.198589	0.149814
	10.55	22.55	28.42	25.26	27.47	11.96	17.83	14.67	16.88	-3.34667	2.72667	2.2	2.75667	10.173	0.151075	0.217638	0.147966
	10.62	22.66	28.63	25.54	27.59	12.07	18.04	14.95	17	-3.23667	2.93667	2.48	2.87667	9.42614	0.13061	0.179244	0.136156
ConA-3	10.6	22.65	28.98	25.36	27.2	12.0833	18.4133	14.7933	16.6333	-3.22333	3.31	2.32333	2.51	9.33942	0.10083	0.199805	0.175556	9.74021	0.138756	0.198447	0.162609
	10.55	22.56	28.37	25.35	27.42	11.9933	17.8033	14.7833	16.8533	-3.31333	2.7	2.31333	2.73	9.9406	0.153893	0.201195	0.150726
	10.55	22.56	28.3	25.4	27.32	11.9933	17.7333	14.8333	16.7533	-3.31333	2.63	2.36333	2.63	9.9406	0.161544	0.194342	0.161544
ConA-4	10.62	22.66	28.22	25.45	27.28	12.0567	17.6167	14.8467	16.6767	-3.25	2.51333	2.37667	2.55333	9.51366	0.17515	0.192554	0.170361	9.9454	0.15791	0.196717	0.18745
	10.61	22.56	28.67	25.35	27.16	11.9567	18.0667	14.7467	16.5567	-3.35	2.96333	2.27667	2.43333	10.1965	0.128218	0.206374	0.185137
	10.58	22.57	28.26	25.46	27	11.9667	17.6567	14.8567	16.3967	-3.34	2.55333	2.38667	2.27333	10.1261	0.170361	0.191224	0.206851
ConA-5	10.6	22.59	28.58	25.28	27.02	11.99	17.98	14.68	16.42	-3.31667	2.87667	2.21	2.29667	9.9636	0.136156	0.216134	0.203533	10.0334	0.167639	0.206085	0.198741
	10.59	22.59	28.04	25.34	27.17	11.99	17.44	14.74	16.57	-3.31667	2.33667	2.27	2.44667	9.9636	0.197967	0.20733	0.183434
	10.61	22.56	28.27	25.43	26.98	11.96	17.67	14.83	16.38	-3.34667	2.56667	2.36	2.25667	10.173	0.168794	0.194791	0.209255
ConA-6	10.58	22.59	28.49	25.39	27.13	11.98	17.88	14.78	16.52	-3.32667	2.77667	2.31	2.39667	10.0329	0.145928	0.20166	0.189903	10.0571	0.161596	0.202128	0.18252
	10.58	22.61	28.31	25.39	27.38	12	17.7	14.78	16.77	-3.30667	2.59667	2.31	2.64667	9.89477	0.16532	0.20166	0.159689
	10.67	22.56	28.24	25.38	27.07	11.95	17.63	14.77	16.46	-3.35667	2.52667	2.3	2.33667	10.2437	0.173539	0.203063	0.197967
ConA-MSC-1	10.44	24.22	27.18	24.32	25.94	13.7833	16.7433	13.8833	15.5033	-1.52333	1.64	1.41333	1.38	2.87454	0.320856	0.375443	0.384219	3.04081	0.365094	0.383561	0.386304
	10.43	24.11	27.1	24.33	25.86	13.6733	16.6633	13.8933	15.4233	-1.63333	1.56	1.42333	1.3	3.10229	0.339151	0.37285	0.406126
	10.44	24.09	26.74	24.22	26	13.6533	16.3033	13.7833	15.5633	-1.65333	1.2	1.31333	1.44	3.1456	0.435275	0.40239	0.368567
ConA-MSC-2	10.45	24.06	27	24.28	25.95	13.6033	16.5433	13.8233	15.4933	-1.70333	1.44	1.35333	1.37	3.25653	0.368567	0.391387	0.386891	3.22027	0.376476	0.392558	0.379044
	10.47	24.13	26.91	24.21	25.96	13.6733	16.4533	13.7533	15.5033	-1.63333	1.35	1.28333	1.38	3.10229	0.392292	0.410845	0.384219
	10.45	24.04	27	24.34	26.03	13.5833	16.5433	13.8833	15.5733	-1.72333	1.44	1.41333	1.45	3.30198	0.368567	0.375443	0.366021
ConA-MSC-3	10.45	24.15	26.9	24.19	25.79	13.69	16.44	13.73	15.33	-1.61667	1.33667	1.26	1.20667	3.06666	0.395934	0.417544	0.433269	3.15429	0.375782	0.407262	0.432409
	10.46	24.05	27.05	24.2	25.84	13.59	16.59	13.74	15.38	-1.71667	1.48667	1.27	1.25667	3.28676	0.356836	0.41466	0.41851
	10.47	24.13	26.98	24.29	25.75	13.67	16.52	13.83	15.29	-1.63667	1.41667	1.36	1.16667	3.10947	0.374577	0.389582	0.445449
ConA-MSC-4	10.66	24.08	26.69	24.24	25.81	13.5467	16.1567	13.7067	15.2767	-1.76	1.05333	1.23667	1.15333	3.38698	0.481854	0.424352	0.449585	3.37929	0.413871	0.41385	0.460868
	10.47	24.07	27.11	24.33	25.61	13.5367	16.5767	13.7967	15.0767	-1.77	1.47333	1.32667	0.953333	3.41054	0.360149	0.398688	0.516438
	10.47	24.1	26.96	24.26	25.92	13.5667	16.4267	13.7267	15.3867	-1.74	1.32333	1.25667	1.26333	3.34035	0.399611	0.41851	0.41658
ConA-MSC-5	10.48	24.11	26.99	24.23	25.57	13.62	16.5	13.74	15.08	-1.68667	1.39667	1.27	0.956667	3.21912	0.379806	0.41466	0.515246	3.27183	0.415892	0.41466	0.51406
	10.46	24.07	26.88	24.23	25.58	13.58	16.39	13.74	15.09	-1.72667	1.28667	1.27	0.966667	3.30962	0.409897	0.41466	0.511687
	10.53	24.08	26.72	24.23	25.57	13.59	16.23	13.74	15.08	-1.71667	1.12667	1.27	0.956667	3.28676	0.457973	0.41466	0.515246
ConA-MSC-6	10.47	24.11	26.83	24.29	25.73	13.6333	16.3533	13.8133	15.2533	-1.67333	1.25	1.34333	1.13	3.18951	0.420448	0.394109	0.456916	3.31921	0.412888	0.399656	0.467931
	10.46	24.06	26.83	24.24	25.62	13.5833	16.3533	13.7633	15.1433	-1.72333	1.25	1.29333	1.02	3.30198	0.420448	0.408007	0.493116
	10.5	23.99	26.91	24.28	25.74	13.5133	16.4333	13.8033	15.2633	-1.79333	1.33	1.33333	1.14	3.46615	0.397768	0.39685	0.45376
