# Supplementary material for: Human umbilical cord-derived mesenchymal stem cells alleviate autoimmune hepatitis by inhibiting hepatic ferroptosis
Source: PLoS One. 2025 Dec 4;20(12):e0337060. doi: 10.1371/journal.pone.0337060 (PMC12677442; doi:10.1371/journal.pone.0337060)
Supplement: S3 File — (ZIP) [file pone.0337060.s005.zip › Data/PCR.xlsx]

## Sheet: Sheet1
	NC						MSC						ConA						ConA+MSC
Zs-Green	186.87	140.234	195.234	193.941	174.406	159.456	3886.41	3211.82	3240.23	3285.06	3933.82	3300.94	162.234	102.598	136.598	194.77	101.113	105.335	6028.11	5861.65	6553.89	5214.35	5371.06	5251.23
Luciferase	133.891	185.77	117.77	199.82	134.577	195.87	4992.82	5677.77	5744.35	5407.31	5664.72	4896.53	123.113	125.284	131.577	146.87	138.648	122.205	6541.23	6783.94	8528.48	8547.06	8615.35	8581.41
18s	4042.7	4011.36	4053.36	3430.36	3136.65	2974.41	4747.82	5444.94	4871.35	4901.06	5092.65	4996.94	6547.53	6858.06	6819.65	6426.77	5668.35	5723.94	3098.46	2828.06	3568.06	3212.06	3408.23	3680.77
Zs-Green/18s	0.0462241	0.0349593	0.048166	0.0565367	0.0556027	0.0536094	0.818566	0.589872	0.665161	0.670276	0.772451	0.660592	0.0247779	0.0149602	0.0200301	0.030306	0.0178382	0.0184025	1.94552	2.07267	1.83682	1.62337	1.57591	1.42667
Luciferase/18s	0.0331192	0.046311	0.0290549	0.0582505	0.0429047	0.0658518	1.0516	1.04276	1.17921	1.10329	1.11233	0.979905	0.018803	0.0182681	0.0192938	0.0228528	0.02446	0.0213498	2.11113	2.3988	2.39023	2.66093	2.52781	2.33142
