# Supplementary material for: Human umbilical cord-derived mesenchymal stem cells alleviate autoimmune hepatitis by inhibiting hepatic ferroptosis
Source: PLoS One. 2025 Dec 4;20(12):e0337060. doi: 10.1371/journal.pone.0337060 (PMC12677442; doi:10.1371/journal.pone.0337060)
Supplement: S3 File — (ZIP) [file pone.0337060.s005.zip › Data/western blot.xlsx]

## Sheet: Sheet1
	NC			MSC			ConA			ConA+MSC
COX2	15775.8	13982.9	11251.3	13611.4	12377.1	14973.9	77362.9	78177.3	80062.1	27798.6	22153.7	20469.5
SLC7A11	77124.5	72652.7	73606.4	78142.3	72694.3	75081.9	22061	21663.1	22059.3	34738.3	36468.7	40257.7
GPX4	79619.7	79433.8	77811.3	78843.3	75637	81080.1	45839.8	34877.9	33283.8	55532.6	56692.5	53782.9
FTH1	61673.6	44520.4	47835.3	54865.3	64572.1	61678.9	15609.7	16321	16632.7	30387.3	31248.6	32417
β-actin	56848.7	55253.1	54683.3	55930.1	59929.9	61988	63416.9	62161.1	61166	63229.6	62815.7	55674.7
COX2/β-actin	0.277505	0.253069	0.205753	0.243364	0.206527	0.241561	1.21991	1.25765	1.30893	0.439645	0.352678	0.367663
SLC7A11/β-actin	1.35666	1.31491	1.34605	1.39714	1.21299	1.21123	0.347872	0.3485	0.360647	0.549399	0.580567	0.723088
GPX4/β-actin	1.40055	1.43764	1.42294	1.40968	1.26209	1.308	0.722833	0.561088	0.544155	0.878269	0.902521	0.966019
FTH1/β-actin	1.08487	0.805754	0.874769	0.980962	1.07746	0.995014	0.246144	0.26256	0.271928	0.480586	0.497465	0.582256
